# Supplementary material for: Functionally distinct cancer-associated fibroblast subpopulations establish a tumor promoting environment in squamous cell carcinoma
Source: Nat Commun. 2023 Sep 5;14:5413. doi: 10.1038/s41467-023-41141-9 (PMC10480447; doi:10.1038/s41467-023-41141-9)
Supplement: Supplementary file 4 — Supplementary Data 1 [file 41467_2023_41141_MOESM4_ESM.xlsx]

## Sheet: Cluster 0
Supplementary Data 1. Gene expression in each cluster identified by Seurat v4 in all integrated scRNA-seq samples. Statistical analyses were performed using the Wilcoxon Rank Sum test (p_val) and Bonferroni correction was used for p-value adjustment (p_val_adj).
p_val	avg_log2FC	fold change	pct.1	pct.2	p_val_adj	cluster	gene
0	4.89094	29.6701	0.972	0.341	0	0	IGLL5
0	4.14465	17.6874	0.584	0.085	0	0	IGJ
0	3.82435	14.1659	0.988	0.113	0	0	MZB1
0	3.59364	12.0724	0.997	0.515	0	0	SSR4
0	3.50017	11.315	0.911	0.078	0	0	DERL3
0	3.4914	11.2465	0.972	0.27	0	0	XBP1
0	3.41121	10.6384	0.603	0.051	0	0	RP11-731F5.2
0	3.17033	9.00254	0.917	0.142	0	0	FKBP11
0	3.00961	8.05349	0.876	0.143	0	0	SEC11C
0	2.62623	6.17412	0.699	0.078	0	0	CD79A
0	2.55046	5.85823	0.877	0.444	0	0	HSP90B1
0	2.46391	5.5171	0.973	0.502	0	0	CYBA
0	2.45424	5.48026	0.785	0.17	0	0	PRDX4
0	2.41298	5.32571	0.876	0.272	0	0	FKBP2
0	2.35893	5.12989	0.723	0.143	0	0	ERLEC1
0	2.35109	5.1021	0.765	0.192	0	0	SPCS3
0	2.24905	4.75369	0.855	0.281	0	0	HERPUD1
0	2.15883	4.46554	0.75	0.177	0	0	SDF2L1
0	2.15364	4.44949	0.534	0.042	0	0	FCRL5
0	2.13919	4.40514	0.856	0.317	0	0	SPCS2
0	2.06755	4.19173	0.569	0.104	0	0	SEL1L
0	2.05239	4.14792	0.551	0.085	0	0	PIM2
0	2.04779	4.13473	0.782	0.244	0	0	SSR3
0	1.99637	3.98995	0.582	0.244	0	0	H1FX
0	1.99197	3.97778	0.453	0.029	0	0	TNFRSF17
0	1.98935	3.97057	0.771	0.27	0	0	VIMP
0	1.97655	3.93552	0.543	0.083	0	0	CD27
0	1.89339	3.71508	0.497	0.074	0	0	FAM46C
0	1.89119	3.70941	0.773	0.277	0	0	SPCS1
0	1.88599	3.69607	0.552	0.085	0	0	PPAPDC1B
0	1.86205	3.63525	0.577	0.115	0	0	ITM2C
0	1.82063	3.53235	0.338	0.022	0	0	JSRP1
0	1.80312	3.48973	0.733	0.213	0	0	ISG20
0	1.78447	3.44493	0.423	0.036	0	0	POU2AF1
0	1.75739	3.38085	0.716	0.246	0	0	C19orf10
0	1.7209	3.29642	0.336	0.033	0	0	CPNE5
0	1.70794	3.26694	0.606	0.177	0	0	LMAN1
0	1.68693	3.21971	0.352	0.06	0	0	PTP4A3
0	1.67506	3.19334	0.523	0.114	0	0	CRELD2
0	1.67184	3.18621	0.581	0.165	0	0	MANF
0	1.66597	3.17326	0.671	0.208	0	0	BTG2
0	1.63187	3.09914	0.628	0.249	0	0	RRBP1
0	1.62869	3.09233	0.485	0.114	0	0	UBE2J1
0	1.62531	3.08508	0.479	0.101	0	0	SDC1
0	1.62143	3.0768	0.819	0.373	0	0	RABAC1
0	1.60954	3.05155	0.346	0.027	0	0	SPAG4
0	1.56276	2.95418	0.375	0.063	0	0	TP53INP1
0	1.55898	2.94645	0.588	0.182	0	0	RPN2
0	1.541	2.90996	0.483	0.12	0	0	NUCB2
0	1.52654	2.88095	0.385	0.059	0	0	TXNDC11
0	1.512	2.85205	0.51	0.148	0	0	PDIA4
0	1.50771	2.84358	0.309	0.02	0	0	RP11-16E12.2
0	1.50367	2.83563	0.547	0.162	0	0	HM13
0	1.49139	2.81159	0.37	0.053	0	0	ST6GAL1
0	1.48976	2.80843	0.416	0.079	0	0	CLPTM1L
0	1.48971	2.80832	0.499	0.152	0	0	SRM
0	1.48566	2.80046	0.351	0.04	0	0	SLAMF7
0	1.4756	2.78099	0.403	0.068	0	0	TPD52
0	1.44235	2.71763	0.328	0.046	0	0	PDK1
0	1.43218	2.69854	0.816	0.44	0	0	SEC61B
0	1.42811	2.69094	0.605	0.233	0	0	PDIA6
0	1.42344	2.68225	0.422	0.141	0	0	CPEB4
0	1.41231	2.66162	0.31	0.032	0	0	ZBP1
0	1.40887	2.65529	0.313	0.025	0	0	CD38
0	1.3855	2.61262	0.324	0.028	0	0	MEI1
0	1.38129	2.60501	0.819	0.462	0	0	TMEM258
0	1.38022	2.60308	0.349	0.095	0	0	HIST1H1C
0	1.36498	2.57573	0.615	0.247	0	0	KRTCAP2
0	1.36364	2.57334	0.587	0.292	0	0	HSPA5
0	1.3595	2.56596	0.611	0.242	0	0	TRAM1
0	1.35615	2.56	0.825	0.491	0	0	SUB1
0	1.3526	2.55372	0.324	0.044	0	0	SEL1L3
0	1.34902	2.54739	0.419	0.102	0	0	SIL1
0	1.34875	2.54692	0.295	0.072	0	0	ATF5
0	1.34761	2.54491	0.395	0.145	0	0	CCND2
0	1.33468	2.52219	0.806	0.448	0	0	PPIB
0	1.32456	2.50456	0.273	0.041	0	0	IRF4
0	1.3079	2.47581	0.672	0.305	0	0	COPE
0	1.3022	2.46605	0.38	0.088	0	0	TXNDC15
0	1.29362	2.45143	0.802	0.465	0	0	SEC61G
0	1.2763	2.42218	0.734	0.39	0	0	SERP1
0	1.2684	2.40895	0.948	0.734	0	0	HLA-C
0	1.25302	2.38339	0.409	0.112	0	0	KLF13
0	1.25058	2.37938	0.571	0.231	0	0	TMED9
0	1.24942	2.37746	0.446	0.139	0	0	TMEM208
0	1.24647	2.37261	0.561	0.227	0	0	TMED10
0	1.21925	2.32826	0.647	0.325	0	0	TMEM59
0	1.21858	2.32717	0.298	0.056	0	0	TOR3A
0	1.21215	2.31682	0.284	0.046	0	0	BHLHE41
0	1.20786	2.30995	0.375	0.1	0	0	DERL1
0	1.20682	2.30829	0.27	0.033	0	0	EAF2
0	1.2	2.2974	0.414	0.126	0	0	DNAJB9
0	1.19342	2.28695	0.601	0.312	0	0	MTDH
0	1.18472	2.27319	0.573	0.262	0	0	ZNF706
0	1.18148	2.2681	0.44	0.173	0	0	HDLBP
0	1.17531	2.25842	0.413	0.137	0	0	RPN1
0	1.16574	2.24347	0.373	0.097	0	0	LY96
0	1.16393	2.24067	0.518	0.223	0	0	KDELR1
0	1.15741	2.23056	0.341	0.081	0	0	SRPRB
0	1.15113	2.22088	0.35	0.088	0	0	ALG5
0	1.14515	2.2117	0.324	0.084	0	0	CREB3L2
0	1.12793	2.18545	0.707	0.386	0	0	SEC62
0	1.12415	2.17973	0.484	0.218	0	0	CDV3
0	1.11984	2.17323	0.328	0.088	0	0	CCPG1
0	1.10891	2.15683	0.358	0.108	0	0	SEC14L1
0	1.10777	2.15512	0.43	0.153	0	0	GLRX
0	1.10401	2.14952	0.269	0.047	0	0	ARSA
0	1.10225	2.14689	0.388	0.129	0	0	SEC61A1
0	1.09614	2.13782	0.415	0.157	0	0	PRDM1
0	1.08897	2.12722	0.314	0.075	0	0	MRPS31
0	1.08112	2.11567	0.685	0.393	0	0	TMBIM6
0	1.07543	2.10734	0.345	0.102	0	0	DNAJC1
0	1.07002	2.09946	0.456	0.182	0	0	LMAN2
0	1.06895	2.09791	0.291	0.057	0	0	CECR1
0	1.06101	2.08639	0.46	0.189	0	0	TECR
0	1.05991	2.08481	0.307	0.084	0	0	SRPR
0	1.05581	2.07889	0.642	0.353	0	0	NDUFB11
0	1.04995	2.07046	0.3	0.081	0	0	FNDC3A
0	1.04868	2.06863	0.552	0.214	0	0	MEF2C
0	1.04367	2.06146	0.457	0.19	0	0	UFM1
0	1.04161	2.05853	0.358	0.119	0	0	SVIP
0	1.03915	2.05501	0.586	0.294	0	0	CUTA
0	1.02469	2.03452	0.341	0.095	0	0	ICAM3
0	1.01876	2.02617	0.269	0.061	0	0	CHPF
0	1.00587	2.00816	0.254	0.048	0	0	HSPA13
0	0.984168	1.97817	0.364	0.134	0	0	DNAJC3
0	0.973516	1.96362	0.38	0.143	0	0	ELL2
0	0.965588	1.95286	0.266	0.059	0	0	IFNAR2
0	0.959354	1.94444	0.58	0.3	0	0	PSME2
0	0.947736	1.92884	0.353	0.133	0	0	DDOST
0	0.94245	1.92179	0.821	0.561	0	0	OST4
0	0.939851	1.91833	0.291	0.083	0	0	SAR1B
0	0.938777	1.9169	0.608	0.314	0	0	NDUFA3
0	0.938723	1.91683	0.338	0.123	0	0	ZBTB38
0	0.920763	1.89312	0.257	0.066	0	0	SLC50A1
0	0.918134	1.88967	0.282	0.092	0	0	FBXW7
0	0.913556	1.88368	0.26	0.07	0	0	POU2F2
0	0.910678	1.87993	0.737	0.441	0	0	SELK
0	0.909767	1.87874	0.33	0.126	0	0	HAX1
0	0.907056	1.87522	0.264	0.074	0	0	SLC35B1
0	0.899064	1.86486	0.277	0.134	0	0	CITED2
0	0.894439	1.85889	0.432	0.204	0	0	REEP5
0	0.891964	1.8557	0.595	0.344	0	0	SSR2
0	0.891063	1.85454	0.318	0.108	0	0	A1BG
0	0.890677	1.85405	0.541	0.289	0	0	DAD1
0	0.886332	1.84847	0.284	0.098	0	0	IDH2
0	0.874881	1.83386	0.259	0.076	0	0	NUDT22
0	0.873564	1.83218	0.397	0.178	0	0	SSR1
0	0.871939	1.83012	0.348	0.143	0	0	GAS6
0	0.871154	1.82913	0.446	0.207	0	0	CHCHD10
0	0.869396	1.8269	0.28	0.095	0	0	SRP54
0	0.864144	1.82026	0.298	0.101	0	0	TMED4
0	0.862131	1.81772	0.29	0.096	0	0	PDXK
0	0.861821	1.81733	0.281	0.119	0	0	ITGA6
0	0.861002	1.8163	0.402	0.189	0	0	DPP7
0	0.854385	1.80799	0.468	0.24	0	0	MRPL52
0	0.850317	1.8029	0.302	0.105	0	0	C17orf62
0	0.849504	1.80188	0.416	0.198	0	0	ERGIC3
0	0.845338	1.79669	0.289	0.104	0	0	TRABD
0	0.845226	1.79655	0.36	0.204	0	0	PABPC4
0	0.840872	1.79113	0.275	0.092	0	0	DNAJC4
0	0.836952	1.78627	0.283	0.094	0	0	VOPP1
0	0.822266	1.76818	0.28	0.08	0	0	NCF1
0	0.81632	1.76091	0.295	0.107	0	0	CISD2
0	0.81503	1.75933	0.311	0.133	0	0	FNDC3B
0	0.812506	1.75626	0.252	0.093	0	0	SLC1A5
0	0.808657	1.75158	0.444	0.236	0	0	UBXN4
0	0.808013	1.7508	0.353	0.158	0	0	DPM3
0	0.806495	1.74896	0.403	0.181	0	0	GYPC
0	0.802428	1.74403	0.429	0.225	0	0	COX5A
0	0.798633	1.73945	0.377	0.21	0	0	SLC3A2
0	0.798605	1.73942	0.599	0.383	0	0	TXNIP
0	0.79624	1.73657	0.27	0.103	0	0	NANS
0	0.794959	1.73503	0.738	0.498	0	0	COX7A2
0	0.794324	1.73426	0.521	0.295	0	0	PHPT1
0	0.791741	1.73116	0.253	0.087	0	0	ERGIC2
0	0.790079	1.72917	0.369	0.17	0	0	GTF3A
0	0.789353	1.7283	0.266	0.095	0	0	HINT2
0	0.787661	1.72627	0.277	0.101	0	0	IFNAR1
0	0.781297	1.71868	0.444	0.238	0	0	ERP29
0	0.780206	1.71738	0.259	0.085	0	0	COMMD3
0	0.779459	1.71649	0.556	0.311	0	0	P4HB
0	0.77736	1.71399	0.45	0.244	0	0	AURKAIP1
0	0.768134	1.70307	0.34	0.153	0	0	LRPAP1
0	0.767386	1.70218	0.304	0.121	0	0	MLEC
0	0.765735	1.70024	0.332	0.16	0	0	NME1
0	0.761503	1.69526	0.257	0.076	0	0	CD79B
0	0.760717	1.69433	0.313	0.142	0	0	AKR1A1
0	0.755554	1.68828	0.387	0.204	0	0	ARPC5L
0	0.754539	1.68709	0.509	0.291	0	0	TMED2
0	0.748463	1.68	0.408	0.218	0	0	RPS19BP1
0	0.743744	1.67452	0.517	0.29	0	0	NDUFB7
0	0.741655	1.67209	0.27	0.113	0	0	DNAJB11
0	0.740175	1.67038	0.44	0.238	0	0	JTB
0	0.736522	1.66615	0.274	0.108	0	0	NDUFV3
0	0.73121	1.66003	0.314	0.137	0	0	CNPY2
0	0.727781	1.65609	0.482	0.291	0	0	PDIA3
0	0.726275	1.65436	0.309	0.136	0	0	CDK2AP2
0	0.717637	1.64449	0.523	0.347	0	0	EIF2S2
0	0.71737	1.64418	0.436	0.239	0	0	SMDT1
0	0.715415	1.64196	0.253	0.098	0	0	APOL6
0	0.712977	1.63918	0.316	0.163	0	0	GOLGB1
0	0.712523	1.63867	0.449	0.25	0	0	KDELR2
0	0.712363	1.63849	0.431	0.243	0	0	ATP5G1
0	0.697547	1.62175	0.644	0.435	0	0	ATP5D
0	0.696865	1.62098	0.267	0.109	0	0	TM9SF2
0	0.689004	1.61217	0.806	0.61	0	0	RPL36AL
0	0.686611	1.6095	0.401	0.237	0	0	TOP1
0	0.685329	1.60807	0.711	0.477	0	0	UQCRQ
0	0.682297	1.60469	0.331	0.168	0	0	SELT
0	0.681376	1.60367	0.342	0.178	0	0	ALKBH7
0	0.678937	1.60096	0.266	0.111	0	0	WBSCR22
0	0.677358	1.59921	0.63	0.419	0	0	NDUFA1
8.26946e-104	0.674915	1.5965	0.43	0.355	2.70726e-99	0	DDIT4
0	0.672789	1.59415	0.367	0.203	0	0	TUFM
0	0.668652	1.58959	0.42	0.246	0	0	PRDX2
0	0.666513	1.58723	0.294	0.137	0	0	MESDC2
0	0.664165	1.58465	0.312	0.152	0	0	OS9
0	0.658291	1.57821	0.312	0.155	0	0	MRPS34
0	0.656155	1.57588	0.348	0.181	0	0	ATRAID
0	0.652819	1.57224	0.27	0.118	0	0	TMEM205
0	0.651344	1.57063	0.387	0.218	0	0	OSTC
0	0.647607	1.56657	0.519	0.319	0	0	PRDX5
0	0.645981	1.5648	0.378	0.207	0	0	NDUFS8
0	0.644377	1.56306	0.385	0.215	0	0	AKAP9
0	0.643267	1.56186	0.549	0.346	0	0	ATPIF1
0	0.643074	1.56165	0.33	0.172	0	0	NOL7
0	0.637308	1.55542	0.723	0.53	0	0	MT-ND5
0	0.636948	1.55504	0.276	0.135	0	0	AUP1
0	0.625735	1.543	0.574	0.378	0	0	ROMO1
0	0.624701	1.54189	0.509	0.321	0	0	PRELID1
0	0.623967	1.54111	0.368	0.215	0	0	TCEA1
0	0.62184	1.53884	0.287	0.145	0	0	ACADVL
3.3978e-278	0.618546	1.53533	0.428	0.283	1.11237e-273	0	LMO4
0	0.614403	1.53092	0.653	0.395	0	0	SELM
0	0.608878	1.52507	0.472	0.293	0	0	ATP6V0B
0	0.608052	1.5242	0.374	0.224	0	0	PSMD8
0	0.606179	1.52222	0.608	0.433	0	0	CALR
0	0.60403	1.51996	0.301	0.152	0	0	NDUFAF3
0	0.601914	1.51773	0.431	0.271	0	0	CANX
0	0.601345	1.51713	0.262	0.128	0	0	ANAPC5
0	0.601188	1.51696	0.584	0.409	0	0	MZT2B
0	0.59917	1.51484	0.415	0.227	0	0	BST2
0	0.589895	1.50514	0.323	0.175	0	0	TMEM256
0	0.589585	1.50481	0.271	0.131	0	0	ANKRD28
0	0.586123	1.50121	0.567	0.373	0	0	ATF4
0	0.577921	1.4927	0.388	0.231	0	0	MRPL20
1.12343e-305	0.567362	1.48181	0.258	0.133	3.6779e-301	0	TXNL4A
0	0.563452	1.4778	0.307	0.168	0	0	RER1
4.892e-282	0.562845	1.47718	0.259	0.137	1.60154e-277	0	UQCC2
0	0.562655	1.47698	0.444	0.285	0	0	NDUFB10
2.28426e-284	0.548675	1.46274	0.405	0.259	7.4782e-280	0	TCF25
0	0.546093	1.46013	0.394	0.195	0	0	CTSS
0	0.542867	1.45686	0.328	0.185	0	0	MRP63
0	0.539414	1.45338	0.569	0.388	0	0	MT-ND4L
0	0.538986	1.45295	0.428	0.267	0	0	PET100
4.49835e-236	0.538397	1.45236	0.585	0.462	1.47267e-231	0	GNAS
9.92476e-283	0.537642	1.4516	0.353	0.213	3.24917e-278	0	C19orf60
1.85918e-226	0.534286	1.44823	0.362	0.238	6.08658e-222	0	SRSF9
1.8433e-153	0.532913	1.44685	0.812	0.747	6.03458e-149	0	MT-ND3
0	0.532293	1.44623	0.77	0.614	0	0	EEF1B2
2.54144e-265	0.530832	1.44476	0.256	0.137	8.32016e-261	0	PCMTD1
7.48928e-238	0.521444	1.43539	0.356	0.228	2.45184e-233	0	ATP5A1
5.06097e-153	0.520097	1.43405	0.375	0.26	1.65686e-148	0	7SK.2
9.43123e-220	0.518838	1.4328	0.275	0.163	3.0876e-215	0	TMEM147
8.12078e-199	0.518302	1.43227	0.453	0.322	2.65858e-194	0	TSC22D3
3.18907e-304	0.51601	1.42999	0.522	0.362	1.04404e-299	0	ATP5J
2.13109e-237	0.511765	1.42579	0.344	0.217	6.97676e-233	0	SCAND1
0	0.51009	1.42414	0.59	0.423	0	0	RPS27L
4.48903e-265	0.500767	1.41497	0.428	0.282	1.46962e-260	0	NDUFS6
0	0.498887	1.41312	0.767	0.584	0	0	ATP5I
5.63442e-276	0.497143	1.41142	0.312	0.178	1.8446e-271	0	POLD4
6.3225e-260	0.496392	1.41068	0.401	0.259	2.06986e-255	0	NDUFC1
0	0.489654	1.40411	0.422	0.26	0	0	COX17
2.8087e-231	0.486652	1.40119	0.286	0.167	9.19514e-227	0	TTC3
0	0.484746	1.39934	0.635	0.468	0	0	UQCRH
0	0.483693	1.39832	0.365	0.167	0	0	PTPRCAP
1.22605e-192	0.481796	1.39648	0.356	0.241	4.01384e-188	0	PSMB6
2.5544e-218	0.481283	1.39598	0.281	0.167	8.3626e-214	0	SARS
4.44433e-257	0.481186	1.39589	0.438	0.292	1.45499e-252	0	ARF4
0	0.481065	1.39577	0.998	0.991	0	0	RPLP1
7.1625e-222	0.478398	1.3932	0.293	0.177	2.34486e-217	0	UFC1
1.37218e-208	0.476444	1.39131	0.263	0.153	4.49223e-204	0	ZRANB2
1.04884e-275	0.47613	1.39101	0.494	0.34	3.43368e-271	0	NDUFB4
4.46845e-247	0.474297	1.38924	0.517	0.374	1.46288e-242	0	NHP2L1
8.40742e-203	0.471902	1.38694	0.3	0.184	2.75242e-198	0	SNHG9
2.78728e-277	0.467535	1.38274	0.379	0.231	9.12498e-273	0	IFI27L2
3.54347e-278	0.467143	1.38237	0.277	0.149	1.16006e-273	0	PLD3
3.43562e-248	0.464231	1.37958	0.392	0.252	1.12475e-243	0	ANAPC11
1.78975e-255	0.462821	1.37823	0.49	0.342	5.85927e-251	0	NDUFA11
6.1293e-177	0.462458	1.37789	0.271	0.17	2.00661e-172	0	STUB1
1.93287e-170	0.461629	1.3771	0.252	0.156	6.32782e-166	0	VCP
8.596e-225	0.456168	1.37189	0.252	0.141	2.81416e-220	0	MTIF3
9.82236e-198	0.455688	1.37144	0.343	0.226	3.21564e-193	0	MRPL51
6.0246e-272	0.45536	1.37113	0.655	0.503	1.97233e-267	0	EDF1
4.68756e-189	0.453151	1.36903	0.411	0.293	1.53461e-184	0	PSMB1
0	0.450957	1.36695	0.605	0.412	0	0	NPC2
0	0.447735	1.3639	0.966	0.92	0	0	TPT1
7.94867e-212	0.447677	1.36384	0.485	0.353	2.60223e-207	0	TRMT112
1.70193e-189	0.438301	1.35501	0.308	0.196	5.57178e-185	0	MRPL23
0	0.428863	1.34617	0.298	0.144	0	0	RAC2
5.11873e-196	0.42599	1.34349	0.382	0.259	1.67577e-191	0	GADD45GIP1
1.39709e-194	0.422551	1.3403	0.437	0.308	4.57381e-190	0	BSG
4.7259e-171	0.419273	1.33725	0.313	0.206	1.54717e-166	0	RNF181
9.27456e-247	0.415231	1.33351	0.738	0.606	3.0363e-242	0	ATP5L
1.05696e-113	0.413227	1.33166	0.347	0.26	3.46029e-109	0	EIF5
1.69011e-206	0.40909	1.32785	0.398	0.267	5.5331e-202	0	LSMD1
3.1727e-306	0.408499	1.3273	0.932	0.827	1.03868e-301	0	EIF1
1.2757e-189	0.407798	1.32666	0.326	0.211	4.17639e-185	0	ANAPC16
9.84578e-220	0.407468	1.32636	0.277	0.158	3.22331e-215	0	SMAP2
1.05137e-139	0.406586	1.32555	0.27	0.178	3.44197e-135	0	GOLGA4
7.43568e-243	0.404379	1.32352	0.844	0.724	2.43429e-238	0	EEF1D
6.93963e-245	0.403662	1.32286	0.65	0.48	2.2719e-240	0	MIF
6.461e-168	0.400452	1.31992	0.303	0.196	2.1152e-163	0	RBBP4
1.26602e-174	0.396307	1.31613	0.366	0.25	4.14468e-170	0	NENF
2.86867e-141	0.392302	1.31249	0.29	0.195	9.39144e-137	0	NDUFS7
2.35605e-187	0.388928	1.30942	0.499	0.374	7.71323e-183	0	ARL6IP4
2.05365e-237	0.384409	1.30533	0.589	0.439	6.72324e-233	0	PSME1
1.41495e-131	0.378949	1.30039	0.422	0.321	4.63227e-127	0	SRRM2
5.04189e-138	0.375711	1.29748	0.275	0.183	1.65061e-133	0	GHITM
5.87391e-131	0.371339	1.29355	0.254	0.167	1.923e-126	0	NDUFAB1
1.05588e-140	0.37068	1.29296	0.361	0.26	3.45674e-136	0	FIS1
7.09573e-110	0.369394	1.29181	0.283	0.199	2.323e-105	0	SNRNP70
8.94682e-132	0.363284	1.28635	0.427	0.326	2.92901e-127	0	APRT
4.36514e-124	0.3612	1.28449	0.257	0.172	1.42906e-119	0	C8orf59
5.65532e-122	0.356748	1.28054	0.309	0.219	1.85144e-117	0	NDUFV2
4.6064e-147	0.348047	1.27284	0.334	0.228	1.50804e-142	0	TAPBP
2.06696e-160	0.344584	1.26978	0.606	0.48	6.76681e-156	0	PRDX1
3.53798e-139	0.342659	1.26809	0.302	0.204	1.15826e-134	0	PSMB8
3.15275e-185	0.342294	1.26777	0.618	0.479	1.03215e-180	0	GUK1
2.17354e-153	0.339302	1.26514	0.467	0.35	7.11575e-149	0	EIF5A
9.61851e-113	0.338264	1.26423	0.373	0.281	3.14891e-108	0	EIF3J
3.79864e-198	0.338128	1.26411	0.391	0.255	1.2436e-193	0	LINC00152
2.65021e-144	0.332138	1.25888	0.465	0.349	8.67627e-140	0	EIF5B
6.26508e-130	0.328457	1.25567	0.438	0.331	2.05106e-125	0	ATP5G3
1.87231e-142	0.326978	1.25438	0.26	0.166	6.12955e-138	0	GRB2
7.63457e-220	0.326198	1.25371	0.905	0.791	2.49941e-215	0	RPLP0
2.02278e-121	0.323048	1.25097	0.359	0.262	6.62218e-117	0	NDUFA2
2.26967e-124	0.31975	1.24811	0.389	0.29	7.43046e-120	0	ZNHIT1
3.79668e-108	0.319683	1.24806	0.366	0.277	1.24296e-103	0	DYNLRB1
6.90771e-98	0.318123	1.24671	0.395	0.309	2.26144e-93	0	C4orf3
7.21559e-105	0.314176	1.2433	0.258	0.178	2.36224e-100	0	PPP1CA
1.70375e-114	0.313644	1.24284	0.286	0.199	5.57774e-110	0	ISCU
2.33267e-103	0.312001	1.24143	0.294	0.211	7.6367e-99	0	TMCO1
1.99955e-104	0.311987	1.24142	0.272	0.19	6.54614e-100	0	POLR2I
1.91581e-121	0.311613	1.24109	0.473	0.371	6.27197e-117	0	GNG5
1.28722e-81	0.309083	1.23892	0.363	0.285	4.2141e-77	0	RPL22L1
6.76349e-84	0.305971	1.23625	0.26	0.188	2.21423e-79	0	TIMM8B
4.16291e-87	0.30141	1.23235	0.392	0.312	1.36285e-82	0	ARF1
1.04738e-101	0.294593	1.22654	0.302	0.217	3.42891e-97	0	MRPL41
4.04072e-162	0.292997	1.22518	0.679	0.548	1.32285e-157	0	COX6B1
8.22851e-97	0.289545	1.22225	0.27	0.191	2.69385e-92	0	MZT2A
1.00731e-73	0.288832	1.22165	0.3	0.229	3.29774e-69	0	EIF3A
1.36656e-95	0.285262	1.21863	0.319	0.237	4.47384e-91	0	C19orf70
3.11964e-85	0.285128	1.21852	0.299	0.223	1.02131e-80	0	NDUFA6
3.62303e-127	0.284795	1.21824	0.332	0.23	1.18611e-122	0	CFLAR
1.85658e-192	0.279361	1.21366	0.26	0.148	6.07806e-188	0	CYTIP
1.031e-90	0.27812	1.21261	0.398	0.314	3.3753e-86	0	MYEOV2
5.1462e-175	0.276083	1.2109	0.94	0.85	1.68476e-170	0	RPS5
1.07535e-153	0.270733	1.20642	0.597	0.467	3.52049e-149	0	UQCR11.1
1.68112e-216	0.267502	1.20372	0.57	0.4	5.50366e-212	0	EMP3
4.82389e-18	0.265368	1.20194	0.922	0.904	1.57924e-13	0	MT-CO2
5.93777e-84	0.263844	1.20067	0.622	0.533	1.94391e-79	0	CHCHD2
1.32709e-100	0.260146	1.1976	0.353	0.261	4.34464e-96	0	NDUFA13
2.4547e-70	0.258205	1.19599	0.264	0.197	8.03621e-66	0	VKORC1
1.15485e-107	0.255325	1.1936	0.633	0.537	3.78075e-103	0	UBL5
5.09045e-132	0.251686	1.1906	0.641	0.525	1.66651e-127	0	NDUFA4
1.02669e-105	0.250041	1.18924	0.942	0.871	3.36117e-101	0	RPL7A
1.24746e-05	0.270042	1.20584	0.468	0.471	0.408395	0	RPL17

## Sheet: Cluster 1
p_val	avg_log2FC	fold change	pct.1	pct.2	p_val_adj	cluster	gene
0	3.20124	9.19748	0.754	0.174	0	1	APOD
0	2.59113	6.02571	0.772	0.275	0	1	APOE
0	2.5029	5.66823	0.851	0.283	0	1	CFD
0	2.50152	5.6628	0.377	0.068	0	1	PLA2G2A
0	2.43187	5.39592	0.498	0.156	0	1	CXCL1
0	2.28118	4.86077	0.357	0.089	0	1	CCL19
0	2.1982	4.58907	0.854	0.332	0	1	CXCL14
0	2.19512	4.57927	0.797	0.198	0	1	CCDC80
0	2.08153	4.23257	0.681	0.22	0	1	PTGDS
0	2.07345	4.20892	0.414	0.081	0	1	TNFAIP6
0	2.06772	4.19223	0.657	0.168	0	1	CXCL12
0	1.91832	3.77982	0.687	0.3	0	1	GSN
0	1.90504	3.7452	0.484	0.109	0	1	GEM
0	1.89702	3.72443	0.926	0.307	0	1	DCN
0	1.83674	3.57202	0.597	0.221	0	1	CXCL2
0	1.77963	3.43339	0.423	0.116	0	1	MT1M
0	1.75816	3.38267	0.437	0.084	0	1	C3
0	1.75203	3.36831	0.501	0.151	0	1	C11orf96
0	1.7135	3.27956	0.673	0.241	0	1	MGP
0	1.6957	3.23934	0.429	0.09	0	1	MEG3
0	1.68076	3.20597	0.734	0.36	0	1	CEBPB
0	1.67247	3.18761	0.65	0.205	0	1	SERPINF1
0	1.66647	3.17436	0.668	0.251	0	1	NNMT
0	1.63438	3.10454	0.367	0.062	0	1	FGF7
0	1.61963	3.07297	0.677	0.205	0	1	C1S
0	1.61149	3.05568	0.397	0.143	0	1	CXCL3
0	1.59034	3.0112	0.633	0.178	0	1	FBLN1
0	1.57938	2.98841	0.528	0.158	0	1	IGFBP5
0	1.57352	2.9763	0.64	0.28	0	1	IGFBP4
0	1.57327	2.97579	0.621	0.184	0	1	PLAC9
0	1.57264	2.97448	0.791	0.434	0	1	SOD2
0	1.55845	2.94537	0.522	0.224	0	1	HES1
0	1.53624	2.90038	0.591	0.164	0	1	SOD3
0	1.52533	2.87852	0.506	0.166	0	1	RND3
0	1.51737	2.8627	0.443	0.119	0	1	CFH
0	1.51196	2.85198	0.661	0.229	0	1	C1R
0	1.50017	2.82876	0.875	0.627	0	1	MT2A
0	1.49247	2.8137	0.681	0.345	0	1	CEBPD
0	1.45124	2.73444	0.501	0.272	0	1	WTAP
0	1.44957	2.73127	0.351	0.068	0	1	EFEMP1
0	1.43909	2.71149	0.478	0.18	0	1	CCL2
0	1.42313	2.68167	0.462	0.118	0	1	MFAP4
0	1.41048	2.65826	0.612	0.213	0	1	SERPING1
0	1.40887	2.65528	0.253	0.054	0	1	IGF1
0	1.40449	2.64725	0.62	0.314	0	1	ARID5B
0	1.36259	2.57146	0.45	0.173	0	1	CYR61
0	1.36072	2.56813	0.566	0.185	0	1	SFRP2
0	1.34829	2.54611	0.278	0.055	0	1	CYP1B1
0	1.32777	2.51014	0.483	0.139	0	1	RARRES2
0	1.31662	2.49082	0.3	0.07	0	1	TWIST1
0	1.30324	2.46783	0.549	0.316	0	1	MT1X
0	1.28233	2.43232	0.462	0.149	0	1	VCAN
0	1.26505	2.40335	0.546	0.267	0	1	ID3
0	1.24067	2.36308	0.526	0.164	0	1	CTSK
0	1.23938	2.36096	0.422	0.133	0	1	PPAP2B
0	1.23371	2.35171	0.765	0.457	0	1	TIMP1
0	1.22882	2.34375	0.471	0.153	0	1	THY1
0	1.21093	2.31487	0.297	0.074	0	1	MGST1
0	1.18655	2.27608	0.701	0.402	0	1	LAPTM4A
0	1.18539	2.27425	0.757	0.391	0	1	IGFBP7
0	1.18117	2.2676	0.359	0.135	0	1	CRYAB
0	1.17611	2.25967	0.44	0.196	0	1	EGR1
0	1.16944	2.24924	0.499	0.168	0	1	PCOLCE
0	1.16633	2.2444	0.371	0.115	0	1	TMEM176A
0	1.16223	2.23803	0.486	0.238	0	1	MT1E
0	1.15052	2.21993	0.348	0.152	0	1	MYC
0	1.13899	2.20226	0.486	0.206	0	1	S100A13
0	1.13758	2.20012	0.407	0.129	0	1	LRP1
0	1.13623	2.19806	0.519	0.19	0	1	SEPP1
0	1.12082	2.17471	0.306	0.096	0	1	AXL
0	1.11928	2.17238	0.551	0.198	0	1	COL6A3
0	1.11694	2.16887	0.286	0.071	0	1	DPT
0	1.11124	2.16032	0.753	0.29	0	1	COL6A2
0	1.10283	2.14776	0.517	0.196	0	1	FSTL1
0	1.1	2.14355	0.406	0.135	0	1	TMEM176B
0	1.09829	2.141	0.261	0.056	0	1	SRPX
0	1.0815	2.11623	0.305	0.092	0	1	DIO2
0	1.08036	2.11457	0.593	0.216	0	1	MMP2
0	1.07815	2.11133	0.314	0.105	0	1	LAMA4
0	1.05924	2.08383	0.703	0.479	0	1	ZFP36
0	1.04187	2.0589	0.569	0.205	0	1	LUM
0	1.02689	2.03762	0.345	0.128	0	1	RGS16
0	1.02519	2.03522	0.655	0.379	0	1	IER3
0	1.02439	2.0341	0.895	0.576	0	1	CST3
0	1.01972	2.02752	0.258	0.063	0	1	PDGFRA
0	1.01056	2.01469	0.769	0.518	0	1	ZFP36L1
0	1.01039	2.01445	0.542	0.305	0	1	NR4A1
0	1.0074	2.01029	0.377	0.15	0	1	CTSL
0	0.991823	1.9887	0.339	0.152	0	1	KLF4
0	0.971085	1.96031	0.283	0.11	0	1	NFIA
0	0.962381	1.94852	0.304	0.103	0	1	IL6
0	0.959221	1.94426	0.288	0.117	0	1	TNFAIP2
0	0.954829	1.93835	0.256	0.075	0	1	FGFR1
0	0.952013	1.93457	0.507	0.241	0	1	EMP1
0	0.949682	1.93145	0.283	0.089	0	1	CYBRD1
0	0.937402	1.91508	0.403	0.201	0	1	NR4A2
0	0.929798	1.90501	0.33	0.125	0	1	DAB2
0	0.919514	1.89148	0.935	0.718	0	1	VIM
0	0.918265	1.88984	0.857	0.554	0	1	IFITM3
0	0.917219	1.88847	0.441	0.222	0	1	WBP5
0	0.913031	1.883	0.468	0.227	0	1	TIMP2
0	0.909831	1.87883	0.966	0.791	0	1	S100A6
0	0.908713	1.87737	0.396	0.14	0	1	PRRX1
0	0.907242	1.87546	0.794	0.595	0	1	CD63
0	0.901934	1.86857	0.427	0.198	0	1	NUPR1
0	0.894333	1.85875	0.808	0.63	0	1	JUNB
0	0.893326	1.85745	0.328	0.131	0	1	CRABP2
0	0.893288	1.8574	0.3	0.095	0	1	MXRA8
0	0.890452	1.85376	0.665	0.397	0	1	SELM
0	0.889899	1.85305	0.334	0.15	0	1	RUNX1
0	0.885124	1.84692	0.361	0.125	0	1	OLFML3
0	0.859439	1.81433	0.464	0.279	0	1	SOCS3
0	0.857873	1.81236	0.325	0.118	0	1	FBLN2
0	0.857243	1.81157	0.271	0.094	0	1	FXYD1
0	0.810738	1.75411	0.729	0.552	0	1	FOS
0	0.809582	1.7527	0.301	0.124	0	1	MAP1B
0	0.797405	1.73797	0.353	0.169	0	1	CNN3
0	0.78995	1.72901	0.387	0.201	0	1	IFITM1
0	0.769221	1.70435	0.263	0.11	0	1	ABL2
3.45562e-270	0.767902	1.70279	0.318	0.182	1.1313e-265	1	MTRNR2L8
0	0.757129	1.69012	0.381	0.179	0	1	PMP22
0	0.756936	1.6899	0.544	0.345	0	1	LGALS3
0	0.740911	1.67123	0.26	0.108	0	1	THBS2
0	0.733878	1.6631	0.57	0.257	0	1	COL6A1
0	0.732336	1.66133	0.726	0.535	0	1	NFKBIA
0	0.731765	1.66067	0.691	0.541	0	1	PNRC1
0	0.719835	1.64699	0.257	0.098	0	1	CRISPLD2
0	0.71595	1.64256	0.301	0.124	0	1	FBN1
0	0.715585	1.64215	0.868	0.745	0	1	RPL7
1.92449e-242	0.6996	1.62405	0.277	0.156	6.3004e-238	1	EIF4A3
6.08036e-209	0.691532	1.615	0.274	0.16	1.99059e-204	1	B4GALT1
0	0.685122	1.60784	0.972	0.898	0	1	RPL13A
1.80876e-253	0.675604	1.59727	0.349	0.211	5.92152e-249	1	GADD45A
0	0.674389	1.59592	0.273	0.107	0	1	PDGFRB
0	0.669186	1.59018	0.311	0.159	0	1	ICAM1
0	0.663636	1.58407	0.761	0.594	0	1	S100A10
0	0.659723	1.57978	0.715	0.534	0	1	ANXA2
1.92457e-231	0.659167	1.57917	0.401	0.26	6.30064e-227	1	FOSB
1.32416e-225	0.646204	1.56504	0.408	0.277	4.33504e-221	1	HNRNPA0
0	0.642772	1.56133	0.381	0.169	0	1	AEBP1
0	0.639474	1.55776	0.29	0.139	0	1	CTGF
0	0.633275	1.55108	0.697	0.535	0	1	DUSP1
0	0.631227	1.54888	0.605	0.463	0	1	LDHA
1.17039e-268	0.626149	1.54344	0.439	0.289	3.83162e-264	1	RTN4
1.02133e-159	0.617805	1.53454	0.353	0.244	3.34364e-155	1	IRF1
0	0.609264	1.52548	0.893	0.754	0	1	RPL31
1.44476e-237	0.607761	1.52389	0.428	0.284	4.72984e-233	1	LMO4
2.32235e-207	0.602705	1.51856	0.343	0.218	7.60292e-203	1	C6orf48
0	0.602195	1.51802	0.777	0.654	0	1	HSPA1A
1.14262e-263	0.601766	1.51757	0.274	0.145	3.7407e-259	1	BAG3
0	0.595228	1.51071	0.836	0.748	0	1	H3F3B
4.11477e-294	0.592423	1.50778	0.293	0.153	1.34709e-289	1	THBS1
1.12417e-303	0.588805	1.504	0.39	0.226	3.6803e-299	1	PTRF
5.70214e-216	0.586554	1.50166	0.537	0.39	1.86677e-211	1	GADD45B
0	0.585493	1.50055	0.567	0.306	0	1	COL3A1
3.60363e-258	0.581218	1.49611	0.437	0.286	1.17976e-253	1	CDKN1A
4.73604e-186	0.581067	1.49596	0.357	0.232	1.55048e-181	1	SOX4
1.93447e-238	0.581064	1.49595	0.63	0.508	6.33308e-234	1	ZFAS1
5.4387e-241	0.577539	1.4923	0.473	0.323	1.78052e-236	1	YBX3
6.63451e-278	0.573658	1.48829	0.275	0.141	2.172e-273	1	COX7A1
3.58387e-181	0.559102	1.47335	0.366	0.247	1.17329e-176	1	ZFAND5
3.30153e-188	0.556413	1.47061	0.262	0.154	1.08086e-183	1	DDAH2
3.59592e-212	0.54627	1.46031	0.372	0.238	1.17723e-207	1	NAMPT
2.22309e-158	0.54585	1.45988	0.301	0.195	7.27795e-154	1	SAR1A
0	0.544203	1.45821	0.623	0.316	0	1	CALD1
2.60276e-252	0.543192	1.45719	0.677	0.553	8.52091e-248	1	HSPA1B
8.78976e-196	0.542568	1.45656	0.518	0.383	2.87759e-191	1	ZFP36L2
1.35975e-182	0.542478	1.45647	0.4	0.276	4.45156e-178	1	EID1
2.31096e-204	0.540524	1.4545	0.595	0.459	7.56561e-200	1	RPL17
2.27891e-232	0.528938	1.44287	0.362	0.219	7.4607e-228	1	SERPINH1
9.52299e-186	0.523937	1.43787	0.293	0.179	3.11763e-181	1	PRNP
1.7042e-97	0.512997	1.42701	0.393	0.304	5.57919e-93	1	VMP1
3.18115e-259	0.510419	1.42446	0.322	0.177	1.04145e-254	1	BGN
1.24499e-114	0.501752	1.41593	0.355	0.262	4.07586e-110	1	CCNL1
5.16204e-248	0.500716	1.41492	0.589	0.439	1.68995e-243	1	CD44
3.92878e-109	0.499771	1.41399	0.424	0.338	1.2862e-104	1	SAP18
1.15178e-174	0.499607	1.41383	0.275	0.166	3.77069e-170	1	LIMA1
2.77249e-278	0.489668	1.40412	0.318	0.171	9.07656e-274	1	CLU
0	0.483287	1.39793	0.891	0.695	0	1	LGALS1
1.74132e-171	0.479371	1.39414	0.61	0.508	5.70072e-167	1	GPX4
5.9905e-209	0.47801	1.39282	0.265	0.147	1.96117e-204	1	HTRA1
1.04027e-197	0.475852	1.39074	0.342	0.213	3.40563e-193	1	FCGRT
7.21627e-253	0.475472	1.39037	0.597	0.441	2.36246e-248	1	LMNA
1.48847e-120	0.475212	1.39012	0.271	0.182	4.87295e-116	1	SBDS
1.49671e-106	0.474935	1.38986	0.292	0.207	4.89994e-102	1	AMD1
1.54262e-162	0.474262	1.38921	0.413	0.296	5.05023e-158	1	ARF4
2.44442e-198	0.471295	1.38635	0.27	0.153	8.00253e-194	1	TIMP3
4.42618e-125	0.463151	1.37855	0.353	0.253	1.44904e-120	1	NENF
2.92134e-300	0.462703	1.37812	0.341	0.184	9.56387e-296	1	SPRY1
3.18297e-160	0.461039	1.37653	0.317	0.203	1.04204e-155	1	ATF3
1.77766e-84	0.449067	1.36516	0.309	0.233	5.81972e-80	1	TCEB1
1.47398e-230	0.448773	1.36488	0.605	0.453	4.82551e-226	1	IFITM2
0	0.446836	1.36305	0.894	0.831	0	1	RPL10A
5.49691e-278	0.445503	1.36179	0.817	0.719	1.79958e-273	1	RPS20
1.67216e-168	0.445426	1.36172	0.463	0.336	5.47432e-164	1	LY6E
9.85505e-111	0.443479	1.35988	0.28	0.193	3.22635e-106	1	EIF1B
5.90101e-197	0.443297	1.35971	0.564	0.435	1.93187e-192	1	TUBB
0	0.440293	1.35688	0.755	0.372	0	1	COL1A2
2.14565e-168	0.435451	1.35233	0.712	0.597	7.02442e-164	1	RPL36A
1.62177e-214	0.435264	1.35216	0.512	0.368	5.30936e-210	1	ANXA1
1.78264e-134	0.433994	1.35097	0.315	0.211	5.83601e-130	1	CYB5R3
4.28095e-142	0.430897	1.34807	0.633	0.561	1.4015e-137	1	EIF4A1
1.22007e-264	0.426503	1.34397	0.702	0.564	3.99427e-260	1	DNAJB1
2.29685e-145	0.42317	1.34087	0.292	0.187	7.51943e-141	1	CALU
7.93418e-137	0.421523	1.33934	0.625	0.544	2.59749e-132	1	HNRNPA1
0	0.421254	1.33909	0.774	0.551	0	1	S100A4
1.45346e-147	0.419966	1.3379	0.45	0.332	4.75833e-143	1	ANXA5
2.5977e-111	0.419353	1.33733	0.354	0.259	8.50434e-107	1	MORF4L2
5.5326e-96	0.413929	1.33231	0.268	0.188	1.81126e-91	1	HNRNPH3
8.46647e-101	0.408591	1.32739	0.256	0.173	2.77175e-96	1	NGFRAP1
9.10213e-115	0.403642	1.32284	0.5	0.401	2.97985e-110	1	IER2
1.86552e-80	0.403107	1.32235	0.283	0.208	6.10733e-76	1	CHMP4B
2.65443e-113	0.400807	1.32025	0.261	0.172	8.69008e-109	1	PHLDA1
3.47422e-98	0.393842	1.31389	0.33	0.243	1.13739e-93	1	PRDX6
4.32467e-96	0.391612	1.31186	0.267	0.184	1.41581e-91	1	IL6ST
1.0687e-136	0.386105	1.30686	0.58	0.473	3.49871e-132	1	CD99
3.68453e-74	0.382182	1.30331	0.489	0.419	1.20624e-69	1	SNHG8
0	0.382047	1.30319	0.658	0.354	0	1	COL1A1
4.39166e-158	0.379058	1.30049	0.556	0.443	1.43774e-153	1	TUBA1B
0	0.3763	1.29801	0.984	0.962	0	1	RPL12
4.00709e-224	0.375472	1.29726	0.252	0.131	1.31184e-219	1	COL5A2
2.82284e-65	0.374324	1.29623	0.402	0.329	9.2414e-61	1	CD81
1.19047e-79	0.370752	1.29303	0.284	0.208	3.89737e-75	1	RAB1A
2.10223e-73	0.369513	1.29192	0.27	0.197	6.88228e-69	1	ARRDC3
5.28015e-161	0.366236	1.28899	0.718	0.66	1.72861e-156	1	HSP90AB1
4.3737e-68	0.364615	1.28754	0.327	0.255	1.43186e-63	1	MAP1LC3B
1.87857e-82	0.364484	1.28742	0.492	0.409	6.15006e-78	1	EMP3
3.6834e-89	0.362249	1.28543	0.269	0.189	1.20587e-84	1	MTCH1
1.84766e-64	0.362168	1.28536	0.272	0.206	6.04888e-60	1	RHEB
2.75513e-82	0.361263	1.28455	0.32	0.24	9.01976e-78	1	WSB1
2.41846e-73	0.35923	1.28274	0.264	0.192	7.91754e-69	1	NFKBIZ
6.91306e-106	0.358751	1.28232	0.28	0.19	2.2632e-101	1	STOM
1.28104e-97	0.354489	1.27853	0.545	0.475	4.19387e-93	1	HSPE1
2.60939e-245	0.346445	1.27142	0.613	0.468	8.54263e-241	1	PPP1R15A
2.24538e-102	0.344682	1.26987	0.384	0.286	7.35092e-98	1	SDCBP
4.41875e-60	0.344242	1.26948	0.272	0.207	1.44661e-55	1	2015-09-01
7.01384e-92	0.343604	1.26892	0.667	0.6	2.29619e-87	1	EEF2
4.14174e-80	0.342304	1.26778	0.566	0.496	1.35592e-75	1	CIRBP
2.60062e-176	0.33995	1.26571	0.851	0.801	8.5139e-172	1	GNB2L1
1.01238e-76	0.339677	1.26547	0.44	0.361	3.31432e-72	1	SQSTM1
3.90941e-240	0.337778	1.26381	0.901	0.855	1.27986e-235	1	RPS5
2.56585e-75	0.336911	1.26305	0.272	0.197	8.40008e-71	1	VKORC1
5.3703e-58	0.333845	1.26037	0.51	0.453	1.75813e-53	1	H2AFZ
1.88928e-49	0.333422	1.26	0.328	0.268	6.18514e-45	1	EIF1AX
5.35819e-51	0.330085	1.25709	0.388	0.326	1.75416e-46	1	EIF4A2
1.51093e-67	0.32755	1.25488	0.494	0.424	4.94648e-63	1	MORF4L1
3.52304e-58	0.326011	1.25354	0.567	0.521	1.15337e-53	1	DYNLL1
1.1619e-177	0.325987	1.25352	0.604	0.479	3.80381e-173	1	TXN
1.51212e-73	0.325956	1.25349	0.72	0.655	4.95037e-69	1	RPS10
2.12305e-62	0.325873	1.25342	0.397	0.33	6.95045e-58	1	CYCS
7.87583e-71	0.32255	1.25054	0.305	0.23	2.57839e-66	1	ARL6IP5
0	0.322247	1.25028	0.997	0.993	0	1	RPL41
0	0.31363	1.24283	0.994	0.981	0	1	RPS18
3.23098e-107	0.311345	1.24086	0.375	0.275	1.05776e-102	1	HSPH1
6.08045e-118	0.306913	1.23706	0.259	0.165	1.99062e-113	1	ZEB2
2.4537e-78	0.301332	1.23228	0.44	0.362	8.03293e-74	1	DNAJA1
2.62673e-55	0.29983	1.231	0.317	0.25	8.59939e-51	1	TMEM50A
5.5182e-67	0.299399	1.23063	0.339	0.263	1.80655e-62	1	KDELR2
4.66165e-104	0.296505	1.22817	0.711	0.656	1.52613e-99	1	UBB
1.37982e-50	0.296146	1.22786	0.604	0.556	4.51726e-46	1	COX6C
1.19714e-115	0.293667	1.22575	0.321	0.218	3.91921e-111	1	ID2
3.8098e-211	0.292077	1.2244	0.937	0.905	1.24725e-206	1	RPL15
8.53766e-68	0.291041	1.22352	0.485	0.406	2.79506e-63	1	C12orf57
4.74252e-45	0.290981	1.22347	0.258	0.202	1.55261e-40	1	CD47
4.16927e-148	0.288938	1.22174	0.843	0.798	1.36493e-143	1	RPLP0
1.70581e-56	0.286203	1.21943	0.402	0.333	5.58447e-52	1	SNX3
4.77282e-45	0.28333	1.217	0.437	0.383	1.56253e-40	1	RAN
1.60807e-39	0.281227	1.21523	0.341	0.287	5.2645e-35	1	BRK1
4.41071e-215	0.273155	1.20845	0.963	0.943	1.44398e-210	1	RPS2
6.30416e-64	0.272011	1.20749	0.624	0.569	2.06386e-59	1	SLC25A6
6.74329e-192	0.271556	1.20711	0.939	0.903	2.20762e-187	1	RPL3
1.99302e-61	0.271061	1.2067	0.397	0.318	6.52474e-57	1	CD59
1.37767e-172	0.268709	1.20473	0.933	0.891	4.51022e-168	1	RPL23A
6.59155e-45	0.267042	1.20334	0.505	0.447	2.15794e-40	1	RPS4Y1
3.91548e-67	0.265327	1.20191	0.28	0.205	1.28185e-62	1	TUBA1A
8.99144e-23	0.260666	1.19803	0.326	0.289	2.94362e-18	1	RPL22L1
2.89977e-27	0.254966	1.19331	0.444	0.405	9.49328e-23	1	CCNI
6.07141e-58	0.251446	1.1904	0.611	0.537	1.98766e-53	1	JUN
1.24171e-128	0.250968	1.19001	0.863	0.835	4.06512e-124	1	EIF1

## Sheet: Cluster 2
p_val	avg_log2FC	fold change	pct.1	pct.2	p_val_adj	cluster	gene
0	3.09495	8.54424	0.798	0.218	0	2	IL32
0	2.66228	6.33031	0.55	0.087	0	2	IL7R
0	2.36321	5.14515	0.565	0.076	0	2	CD3D
0	2.32641	5.01555	0.572	0.076	0	2	CD2
0	2.25806	4.78346	0.288	0.037	0	2	TNFRSF4
0	2.25406	4.77024	0.492	0.092	0	2	LTB
0	2.18832	4.55774	0.357	0.045	0	2	BATF
0	2.07386	4.21012	0.31	0.053	0	2	TNFRSF18
0	2.01307	4.03639	0.395	0.039	0	2	SPOCK2
0	1.99038	3.97341	0.672	0.201	0	2	PTPRC
0	1.93405	3.82127	0.437	0.052	0	2	CD3G
0	1.93131	3.81401	0.273	0.017	0	2	CTLA4
0	1.90595	3.74756	0.283	0.02	0	2	ICOS
0	1.84894	3.60236	0.342	0.049	0	2	CD7
0	1.82819	3.55091	0.413	0.054	0	2	CD3E
0	1.78459	3.4452	0.275	0.028	0	2	TIGIT
0	1.73493	3.32862	0.554	0.164	0	2	CD52
0	1.59725	3.02565	0.364	0.11	0	2	CD69
0	1.59691	3.02494	0.532	0.204	0	2	ETS1
0	1.59656	3.02422	0.377	0.078	0	2	FYB
0	1.59135	3.0133	0.373	0.168	0	2	UGP2
0	1.50542	2.83908	0.325	0.099	0	2	RORA
0	1.49721	2.82297	0.458	0.154	0	2	CORO1A
0	1.49548	2.81957	0.264	0.072	0	2	DUSP4
0	1.476	2.78177	0.488	0.218	0	2	CXCR4
0	1.46431	2.75931	0.85	0.632	0	2	BTG1
0	1.46224	2.75535	0.485	0.213	0	2	RGS1
0	1.445	2.72263	0.352	0.093	0	2	IL2RG
0	1.43683	2.70726	0.466	0.16	0	2	PTPRCAP
0	1.42412	2.68351	0.274	0.097	0	2	CARD16
0	1.38768	2.61658	0.45	0.182	0	2	STK17B
0	1.37531	2.59424	0.545	0.25	0	2	ARHGDIB
0	1.37242	2.58904	0.309	0.127	0	2	MAF
0	1.36646	2.57837	0.418	0.186	0	2	FAM107B
0	1.35478	2.55758	0.439	0.207	0	2	RNF213
0	1.32836	2.51117	0.522	0.318	0	2	TSC22D3
0	1.27686	2.42311	0.328	0.105	0	2	EVL
0	1.25792	2.39151	0.425	0.177	0	2	STK4
0	1.23786	2.35849	0.355	0.128	0	2	LIMD2
0	1.23044	2.34639	0.351	0.141	0	2	CYTIP
0	1.21145	2.3157	0.3	0.089	0	2	ACAP1
0	1.20206	2.30067	0.331	0.119	0	2	SAMSN1
0	1.19061	2.2825	0.308	0.106	0	2	LEPROTL1
0	1.15062	2.2201	0.352	0.141	0	2	RAC2
0	1.1424	2.20748	0.397	0.184	0	2	BIRC3
0	1.13719	2.19952	0.516	0.39	0	2	SOD1
0	1.11903	2.172	0.383	0.182	0	2	GMFG
0	1.1125	2.1622	0.327	0.134	0	2	CDC42SE2
0	1.11015	2.15869	0.315	0.154	0	2	RNF19A
0	1.10877	2.15662	0.309	0.14	0	2	SMCHD1
0	1.09603	2.13765	0.428	0.269	0	2	TMEM66
0	1.09409	2.13478	0.275	0.098	0	2	FYN
0	1.09088	2.13004	0.285	0.11	0	2	TNFRSF1B
2.30157e-278	1.08594	2.12276	0.332	0.202	7.53489e-274	2	CREM
0	1.08217	2.11721	0.318	0.145	0	2	SYNE2
0	1.07502	2.10675	0.495	0.32	0	2	DDX24
0	1.06422	2.09104	0.475	0.302	0	2	MBNL1
0	1.061	2.08638	0.394	0.161	0	2	LCP1
0	1.05831	2.08248	0.274	0.111	0	2	CNOT6L
0	1.05114	2.07216	0.449	0.282	0	2	SRSF7
0	1.04821	2.06797	0.491	0.299	0	2	FXYD5
0	1.04796	2.0676	0.271	0.105	0	2	KIAA1551
0	1.0473	2.06667	0.339	0.154	0	2	SMAP2
0	1.03185	2.04465	0.299	0.129	0	2	AAK1
0	1.02752	2.03852	0.43	0.276	0	2	ANKRD12
0	1.00974	2.01354	0.284	0.125	0	2	EML4
0	0.985325	1.97976	0.284	0.093	0	2	CD48
0	0.982197	1.97547	0.255	0.122	0	2	USP15
0	0.980908	1.97371	0.769	0.552	0	2	S100A4
0	0.977088	1.96849	0.33	0.165	0	2	FNBP1
0	0.946847	1.92765	0.256	0.114	0	2	2006-09-01
0	0.945379	1.92569	0.388	0.172	0	2	HCST
0	0.944537	1.92457	0.998	0.994	0	2	MALAT1
0	0.941684	1.92077	0.386	0.151	0	2	CD37
0	0.928381	1.90314	0.291	0.157	0	2	PPP1R2
1.68258e-284	0.901566	1.86809	0.527	0.393	5.50843e-280	2	TXNIP
0	0.88324	1.84451	0.353	0.177	0	2	DUSP2
8.57015e-244	0.875657	1.83484	0.369	0.244	2.80569e-239	2	EZR
0	0.867704	1.82476	0.633	0.379	0	2	SRGN
0	0.86433	1.82049	0.266	0.129	0	2	RAB8B
1.73738e-261	0.852673	1.80584	0.298	0.171	5.68784e-257	2	PRDM1
1.74512e-256	0.846205	1.79777	0.385	0.248	5.71317e-252	2	TNFAIP3
0	0.843311	1.79416	0.312	0.145	0	2	ARL4C
0	0.827279	1.77434	0.65	0.541	0	2	JUND
5.68082e-307	0.807309	1.74994	0.269	0.137	1.85979e-302	2	RGS10
0	0.804129	1.74609	0.839	0.739	0	2	HLA-A
2.55068e-272	0.791878	1.73133	0.271	0.147	8.35041e-268	2	PPP2R5C
0	0.779788	1.71688	0.982	0.974	0	2	RPS29
2.06719e-171	0.77732	1.71394	0.295	0.195	6.76755e-167	2	PAK2
3.02948e-218	0.75524	1.68791	0.297	0.182	9.9179e-214	2	ELF1
1.1148e-194	0.752653	1.68489	0.393	0.283	3.64963e-190	2	PNISR
0	0.748699	1.68028	0.928	0.902	0	2	RPL30
1.39033e-157	0.746777	1.67804	0.327	0.231	4.55167e-153	2	JAK1
0	0.739154	1.6692	0.642	0.55	0	2	CALM1
5.24029e-177	0.736785	1.66646	0.264	0.163	1.71557e-172	2	NKTR
4.02018e-170	0.72923	1.65775	0.345	0.242	1.31613e-165	2	N4BP2L2
2.48814e-232	0.723797	1.65152	0.254	0.14	8.14569e-228	2	WIPF1
5.5298e-160	0.720533	1.64779	0.416	0.323	1.81034e-155	2	PRRC2C
8.03593e-161	0.70687	1.63226	0.46	0.37	2.6308e-156	2	NSA2
2.47988e-181	0.695255	1.61917	0.326	0.22	8.11864e-177	2	AES
2.30808e-121	0.681941	1.6043	0.263	0.183	7.55619e-117	2	IK
2.33575e-67	0.678929	1.60095	0.295	0.24	7.64678e-63	2	PAIP2
1.01476e-96	0.676714	1.59849	0.334	0.262	3.32212e-92	2	LINC00152
1.6157e-120	0.673688	1.59515	0.281	0.2	5.28947e-116	2	PRPF38B
6.07232e-138	0.668987	1.58996	0.772	0.763	1.98795e-133	2	HSP90AA1
6.6285e-105	0.667721	1.58856	0.475	0.415	2.17004e-100	2	KLF6
5.48521e-106	0.666491	1.58721	0.32	0.243	1.79575e-101	2	PRPF4B
0	0.65337	1.57284	0.99	0.991	0	2	RPS27
3.77173e-158	0.650982	1.57024	0.31	0.209	1.23479e-153	2	LSP1
3.41541e-104	0.64638	1.56524	0.341	0.268	1.11814e-99	2	GPBP1
3.60642e-166	0.639647	1.55795	0.465	0.37	1.18067e-161	2	TPM3
1.53633e-120	0.636883	1.55497	0.31	0.227	5.02963e-116	2	SF3B1
6.51495e-128	0.62914	1.54664	0.344	0.258	2.13286e-123	2	C1orf63
4.52403e-108	0.625155	1.54238	0.311	0.23	1.48108e-103	2	AKAP13
0	0.623954	1.54109	0.996	0.991	0	2	B2M
4.16202e-87	0.621334	1.5383	0.446	0.39	1.36256e-82	2	ZFP36L2
3.97932e-70	0.618	1.53475	0.305	0.243	1.30275e-65	2	REL
4.07891e-109	0.611201	1.52753	0.437	0.377	1.33536e-104	2	YWHAB
0	0.605994	1.52203	0.982	0.969	0	2	RPL28
0	0.597537	1.51313	0.989	0.964	0	2	TMSB4X
5.49494e-80	0.58945	1.50467	0.368	0.309	1.79893e-75	2	ARPC1B
1.43766e-97	0.586903	1.50202	0.465	0.41	4.7066e-93	2	SON
0	0.585475	1.50053	0.876	0.865	0	2	RPS26
4.93339e-118	0.583715	1.4987	0.329	0.247	1.61509e-113	2	LDHB
1.27197e-56	0.57625	1.49097	0.318	0.27	4.16418e-52	2	RSRC2
5.21808e-142	0.570672	1.48522	0.524	0.468	1.7083e-137	2	COMMD6
1.03639e-69	0.568737	1.48322	0.259	0.199	3.39293e-65	2	CHD2
2.35364e-71	0.562863	1.4772	0.286	0.225	7.70535e-67	2	CIB1
6.66863e-81	0.557889	1.47211	0.305	0.24	2.18317e-76	2	ANP32B
4.28261e-249	0.556434	1.47063	0.675	0.608	1.40204e-244	2	HLA-E
0	0.550102	1.46419	0.884	0.87	0	2	RPS21
5.26052e-105	0.549395	1.46347	0.587	0.55	1.72219e-100	2	HSPA8
6.63108e-101	0.542582	1.45658	0.494	0.453	2.17088e-96	2	MYL12A
1.9912e-53	0.532327	1.44626	0.336	0.289	6.51879e-49	2	SYF2
6.5842e-65	0.523393	1.43733	0.293	0.237	2.15554e-60	2	GSTK1
2.52604e-51	0.521523	1.43547	0.29	0.241	8.26977e-47	2	IQGAP1
8.82435e-149	0.520677	1.43463	0.626	0.58	2.88891e-144	2	DDX5
0	0.519834	1.43379	0.381	0.211	0	2	LAPTM5
4.27333e-65	0.51321	1.42722	0.29	0.231	1.399e-60	2	ARL6IP5
2.07023e-193	0.512074	1.4261	0.691	0.631	6.77751e-189	2	SH3BGRL3
2.96471e-74	0.510569	1.42461	0.416	0.36	9.70587e-70	2	DDX17
2.44744e-70	0.510367	1.42441	0.332	0.27	8.01242e-66	2	CLK1
2.96466e-40	0.507665	1.42175	0.31	0.272	9.7057e-36	2	RBM25
1.00886e-48	0.505318	1.41944	0.376	0.336	3.30281e-44	2	CBX3
0	0.499784	1.414	0.972	0.965	0	2	RPL39
1.18932e-56	0.49244	1.40682	0.262	0.205	3.8936e-52	2	SNORA76
0	0.492384	1.40677	0.879	0.824	0	2	HLA-B
1.1082e-135	0.491303	1.40571	0.337	0.234	3.62802e-131	2	COTL1
0	0.49066	1.40509	0.898	0.87	0	2	ATP5E
1.69413e-43	0.490065	1.40451	0.319	0.279	5.54625e-39	2	ARGLU1
9.77266e-65	0.489945	1.40439	0.291	0.232	3.19937e-60	2	KMT2E
1.22566e-52	0.48387	1.39849	0.408	0.374	4.01255e-48	2	HMGN1
3.23535e-72	0.474519	1.38946	0.512	0.482	1.05919e-67	2	YWHAZ
8.55927e-83	0.472292	1.38731	0.504	0.471	2.80213e-78	2	UQCRB
3.9034e-72	0.471397	1.38645	0.457	0.408	1.27789e-67	2	NAP1L1
2.52129e-39	0.468272	1.38345	0.269	0.227	8.25419e-35	2	SF1
4.29724e-193	0.461524	1.377	0.732	0.728	1.40683e-188	2	RPSA
1.25146e-36	0.460226	1.37576	0.258	0.216	4.09704e-32	2	CTSC
5.62807e-42	0.458935	1.37453	0.352	0.312	1.84252e-37	2	RBMX
1.94648e-29	0.458056	1.37369	0.338	0.313	6.37238e-25	2	SRRM1
0	0.455482	1.37124	0.96	0.958	0	2	RPS15A
1.03537e-106	0.452721	1.36862	0.349	0.257	3.3896e-102	2	ISG20
4.29384e-35	0.447998	1.36415	0.289	0.25	1.40572e-30	2	ARF6
1.81925e-21	0.447991	1.36414	0.257	0.232	5.95587e-17	2	DDX18
1.72513e-31	0.445174	1.36148	0.309	0.278	5.64775e-27	2	SRSF5
1.01271e-25	0.439587	1.35622	0.311	0.286	3.31542e-21	2	SRSF11
0	0.433679	1.35067	0.865	0.868	0	2	RPL9
5.18799e-31	0.431605	1.34873	0.263	0.229	1.69844e-26	2	TAF1D
2.56018e-26	0.430981	1.34815	0.317	0.291	8.38151e-22	2	FUS
0	0.425822	1.34334	0.944	0.95	0	2	RPS27A
0	0.420945	1.3388	0.863	0.861	0	2	RPL24
2.96771e-36	0.419102	1.3371	0.427	0.412	9.7157e-32	2	RBM39
0	0.417185	1.33532	0.967	0.957	0	2	RPL37
3.09958e-19	0.412848	1.33131	0.252	0.228	1.01474e-14	2	LUC7L3
9.19546e-33	0.412329	1.33083	0.267	0.229	3.01041e-28	2	ACTR2
1.60417e-31	0.392815	1.31295	0.463	0.453	5.25174e-27	2	PSME1
0	0.391021	1.31132	0.955	0.958	0	2	RPL11
6.86584e-286	0.390617	1.31095	0.902	0.903	2.24774e-281	2	RPL38
6.76526e-260	0.390591	1.31093	0.934	0.91	2.21481e-255	2	MT-CO1
4.28639e-235	0.390581	1.31092	0.836	0.842	1.40328e-230	2	RPL22
6.28186e-297	0.383771	1.30475	0.971	0.974	2.05656e-292	2	RPS12
2.06359e-191	0.382468	1.30357	0.778	0.787	6.75579e-187	2	NACA
5.53507e-18	0.378907	1.30036	0.324	0.308	1.81207e-13	2	HNRNPU
1.12045e-25	0.373148	1.29518	0.251	0.216	3.66814e-21	2	ISG15
2.73565e-99	0.372122	1.29426	0.687	0.686	8.95598e-95	2	COX7C
4.56813e-18	0.369684	1.29207	0.362	0.353	1.49552e-13	2	HNRNPA3
5.6016e-53	0.369469	1.29188	0.634	0.638	1.83385e-48	2	PABPC1
5.71743e-246	0.368977	1.29144	0.924	0.925	1.87177e-241	2	TPT1
2.3512e-11	0.367543	1.29015	0.334	0.331	7.69737e-07	2	C9orf16
1.66611e-251	0.364188	1.28716	0.904	0.914	5.45451e-247	2	RPS25
0	0.354884	1.27888	0.969	0.974	0	2	EEF1A1
1.95163e-18	0.353475	1.27763	0.263	0.238	6.38925e-14	2	CAPZA1
2.97399e-67	0.351889	1.27623	0.615	0.624	9.73626e-63	2	TOMM7
0	0.349099	1.27376	0.975	0.972	0	2	RPL34
1.30314e-226	0.34222	1.26771	0.931	0.94	4.26622e-222	2	RPL19
2.17634e-46	0.337591	1.26365	0.541	0.529	7.12491e-42	2	HINT1
1.01055e-185	0.336965	1.2631	0.839	0.861	3.30834e-181	2	RPL14
1.2082e-25	0.33517	1.26153	0.449	0.453	3.95541e-21	2	RPS4Y1
6.7996e-44	0.331613	1.25842	0.514	0.51	2.22605e-39	2	NPM1
6.52562e-08	0.329693	1.25675	0.258	0.252	0.00213636	2	UBE2B
1.69283e-83	0.329684	1.25674	0.702	0.709	5.54199e-79	2	TMA7
2.70912e-07	0.326495	1.25396	0.3	0.299	0.00886911	2	HNRNPM
3.90072e-09	0.320939	1.24914	0.251	0.239	0.000127702	2	CFLAR
1.4179e-14	0.319813	1.24817	0.263	0.242	4.64191e-10	2	CDV3
1.0532e-118	0.316445	1.24526	0.877	0.908	3.44795e-114	2	RPS3
4.06937e-09	0.316074	1.24494	0.271	0.261	0.000133223	2	SH3BGRL
4.4699e-12	0.316043	1.24491	0.315	0.303	1.46336e-07	2	CAPZB
7.18876e-114	0.315831	1.24473	0.798	0.805	2.35346e-109	2	MT-ATP6
1.61325e-14	0.313661	1.24286	0.267	0.246	5.28144e-10	2	LRRFIP1
5.74675e-52	0.311224	1.24076	0.673	0.686	1.88137e-47	2	CFL1
1.47056e-224	0.309644	1.2394	0.973	0.979	4.81431e-220	2	RPL13
5.58373e-13	0.306318	1.23655	0.275	0.259	1.828e-08	2	UBXN1
8.12812e-17	0.305459	1.23581	0.453	0.458	2.66098e-12	2	SKP1
1.61104e-34	0.304395	1.2349	0.686	0.702	5.27421e-30	2	PFN1
1.75803e-131	0.3023	1.23311	0.818	0.84	5.75544e-127	2	RPL5
3.79122e-18	0.301285	1.23224	0.427	0.425	1.24117e-13	2	MYL12B
1.03774e-18	0.300182	1.2313	0.414	0.405	3.39737e-14	2	ARPC3
1.02801e-07	0.292191	1.2245	0.279	0.271	0.00336549	2	DEK
4.54742e-130	0.291401	1.22383	0.256	0.16	1.48873e-125	2	GPR183
1.51939e-24	0.287096	1.22018	0.513	0.517	4.97419e-20	2	HNRNPA2B1
1.38794e-25	0.28423	1.21776	0.34	0.309	4.54385e-21	2	2007-09-01
2.19745e-150	0.279825	1.21405	0.864	0.87	7.19402e-146	2	RPS7
3.35286e-254	0.27221	1.20766	0.979	0.979	1.09766e-249	2	RPS28
1.9737e-222	0.271539	1.20709	0.978	0.98	6.46148e-218	2	RPL32
2.2201e-14	0.27143	1.207	0.459	0.463	7.26817e-10	2	CDC42
2.89407e-08	0.263641	1.2005	0.385	0.391	0.00094746	2	GLTSCR2
1.3275e-79	0.255006	1.19334	0.901	0.894	4.34598e-75	2	ACTB
2.13326e-06	0.254048	1.19255	0.419	0.436	0.0698386	2	HNRNPDL
4.53328e-06	0.26994	1.20576	0.417	0.438	0.148411	2	HNRNPK
0.000417828	0.255003	1.19334	0.289	0.293	1	2	EIF3H
0.00199682	0.264723	1.20141	0.323	0.333	1	2	RBM8A
0.0033607	0.319081	1.24754	0.31	0.322	1	2	TRA2B
0.00686872	0.372235	1.29436	0.317	0.333	1	2	DDX21

## Sheet: Cluster 3
p_val	avg_log2FC	fold change	pct.1	pct.2	p_val_adj	cluster	gene
0	3.22626	9.35841	0.861	0.297	0	3	CFD
0	3.03582	8.20113	0.985	0.319	0	3	DCN
0	2.97628	7.86955	0.915	0.341	0	3	CXCL14
0	2.90953	7.51372	0.897	0.206	0	3	CCDC80
0	2.88235	7.37348	0.859	0.174	0	3	FBLN1
0	2.80187	6.97345	0.481	0.043	0	3	PI16
0	2.71511	6.56641	0.392	0.075	0	3	PLA2G2A
0	2.68222	6.41844	0.778	0.18	0	3	SFRP2
0	2.65228	6.28661	0.574	0.053	0	3	WISP2
0	2.64246	6.24394	0.843	0.209	0	3	MMP2
0	2.63254	6.20117	0.884	0.346	0	3	COL1A1
0	2.47278	5.55113	0.936	0.369	0	3	COL1A2
0	2.38908	5.23824	0.721	0.109	0	3	MFAP4
0	2.36159	5.13937	0.755	0.186	0	3	PLAC9
0	2.35069	5.10069	0.781	0.156	0	3	CTSK
0	2.26773	4.81566	0.745	0.305	0	3	GSN
0	2.25973	4.789	0.687	0.193	0	3	APOD
0	2.25232	4.76447	0.79	0.207	0	3	SERPINF1
0	2.21239	4.63441	0.667	0.158	0	3	IGFBP5
0	2.19662	4.58403	0.783	0.298	0	3	COL3A1
0	2.18368	4.5431	0.643	0.235	0	3	PTGDS
0	2.12937	4.37527	0.763	0.201	0	3	LUM
0	2.07635	4.21739	0.559	0.124	0	3	CTHRC1
0	2.05584	4.15786	0.632	0.112	0	3	OLFML3
0	2.02157	4.06027	0.788	0.231	0	3	C1R
0	2.00294	4.00815	0.736	0.248	0	3	MGP
0	1.99178	3.97728	0.711	0.191	0	3	FSTL1
0	1.9897	3.97156	0.472	0.09	0	3	C3
0	1.94881	3.86056	0.442	0.122	0	3	MT1M
0	1.94485	3.84998	0.361	0.034	0	3	MFAP5
0	1.89424	3.71726	0.754	0.282	0	3	IGFBP4
0	1.87917	3.67863	0.783	0.21	0	3	C1S
0	1.86959	3.65429	0.686	0.179	0	3	CXCL12
0	1.85858	3.62652	0.558	0.107	0	3	FBLN2
0	1.84745	3.59863	0.53	0.094	0	3	THBS2
0	1.8465	3.59626	0.55	0.13	0	3	HTRA1
0	1.83857	3.57654	0.663	0.165	0	3	PCOLCE
0	1.8193	3.5291	0.448	0.066	0	3	DPT
0	1.78663	3.45008	0.609	0.151	0	3	THY1
0	1.78423	3.44434	0.256	0.071	0	3	SLPI
0	1.77872	3.43121	0.684	0.218	0	3	TIMP2
0	1.77659	3.42616	0.659	0.17	0	3	SOD3
0	1.77475	3.42178	0.593	0.319	0	3	MT1X
0	1.77406	3.42014	0.515	0.146	0	3	RARRES2
0	1.76507	3.39891	0.559	0.126	0	3	LRP1
0	1.72948	3.31608	0.769	0.329	0	3	SPARC
0	1.72	3.29437	0.864	0.294	0	3	COL6A2
0	1.71481	3.28253	0.461	0.081	0	3	CYBRD1
0	1.70041	3.24994	0.623	0.158	0	3	AEBP1
0	1.69733	3.24299	0.297	0.032	0	3	ELN
0	1.67502	3.19324	0.393	0.043	0	3	RP11-572C15.6
0	1.64566	3.12892	0.498	0.115	0	3	FBN1
0	1.60886	3.05011	0.705	0.217	0	3	SERPING1
0	1.60067	3.03285	0.704	0.26	0	3	NNMT
0	1.56852	2.96599	0.427	0.113	0	3	IGFBP6
0	1.51523	2.85844	0.449	0.09	0	3	MXRA8
0	1.50483	2.83791	0.452	0.111	0	3	PPIC
0	1.49024	2.80936	0.502	0.135	0	3	PPAP2B
0	1.48666	2.80239	0.295	0.037	0	3	TNXB
0	1.47901	2.78757	0.337	0.037	0	3	LOX
0	1.46733	2.7651	0.498	0.177	0	3	CYR61
0	1.46121	2.75339	0.456	0.097	0	3	MEG3
0	1.45667	2.74474	0.947	0.581	0	3	CST3
0	1.44806	2.72841	0.54	0.241	0	3	MT1E
0	1.43981	2.71286	0.301	0.029	0	3	PODN
0	1.42842	2.69151	0.719	0.255	0	3	COL6A1
0	1.42795	2.69064	0.452	0.127	0	3	CFH
0	1.42199	2.67955	0.862	0.634	0	3	MT2A
0	1.38671	2.61482	0.573	0.193	0	3	NUPR1
0	1.38379	2.60953	0.348	0.095	0	3	DIO2
0	1.38286	2.60786	0.299	0.027	0	3	PDGFRL
0	1.3795	2.60178	0.63	0.201	0	3	COL6A3
0	1.36743	2.5801	0.63	0.191	0	3	SEPP1
0	1.34968	2.54856	0.381	0.119	0	3	NBL1
0	1.34547	2.54113	0.589	0.271	0	3	ID3
0	1.33229	2.51802	0.495	0.154	0	3	VCAN
0	1.33078	2.51538	0.301	0.066	0	3	PTN
0	1.32936	2.51292	0.298	0.08	0	3	GPX3
0	1.31114	2.48137	0.982	0.795	0	3	S100A6
0	1.29513	2.45398	0.766	0.406	0	3	LAPTM4A
0	1.29414	2.4523	0.45	0.134	0	3	CRYAB
0	1.29362	2.45142	0.825	0.461	0	3	TIMP1
0	1.27499	2.41998	0.33	0.079	0	3	COL12A1
0	1.27306	2.41673	0.31	0.06	0	3	CD248
0	1.27152	2.41415	0.288	0.044	0	3	OSR2
0	1.27097	2.41324	0.873	0.595	0	3	CD63
0	1.26301	2.39995	0.41	0.123	0	3	COL5A2
0	1.25986	2.39473	0.326	0.055	0	3	SLIT3
0	1.25323	2.38375	0.558	0.208	0	3	S100A13
0	1.25263	2.38275	0.332	0.076	0	3	EFEMP1
0	1.24344	2.36762	0.308	0.058	0	3	SRPX
0	1.24138	2.36424	0.366	0.097	0	3	AXL
0	1.23207	2.34905	0.291	0.061	0	3	MRC2
0	1.23133	2.34783	0.782	0.462	0	3	CD99
0	1.22037	2.33007	0.26	0.056	0	3	COL14A1
0	1.21458	2.32074	0.381	0.091	0	3	FXYD1
0	1.2055	2.30617	0.329	0.077	0	3	MGST1
0	1.19572	2.29059	0.516	0.175	0	3	PMP22
0	1.18704	2.27685	0.298	0.046	0	3	FBLN5
0	1.18586	2.27498	0.441	0.139	0	3	TMEM176B
0	1.18499	2.27361	0.344	0.081	0	3	PAM
0	1.16383	2.24052	0.395	0.117	0	3	GPNMB
0	1.15499	2.22682	0.331	0.096	0	3	TNFAIP6
0	1.14992	2.21902	0.263	0.046	0	3	GAS1
0	1.14968	2.21864	0.432	0.129	0	3	CRABP2
0	1.11934	2.17247	0.385	0.121	0	3	TMEM176A
0	1.11406	2.16454	0.851	0.592	0	3	S100A10
0	1.10419	2.14978	0.401	0.135	0	3	CTGF
0	1.10384	2.14926	0.256	0.04	0	3	ISLR
0	1.10091	2.1449	0.253	0.038	0	3	VGLL3
0	1.08875	2.1269	0.317	0.075	0	3	RCN3
0	1.08568	2.12237	0.299	0.06	0	3	EFEMP2
0	1.07354	2.10459	0.96	0.695	0	3	LGALS1
0	1.06733	2.09556	0.673	0.354	0	3	CEBPD
0	1.06558	2.09301	0.302	0.065	0	3	PDGFRA
0	1.06471	2.09175	0.374	0.137	0	3	PRSS23
0	1.06436	2.09125	0.278	0.056	0	3	BICC1
0	1.0576	2.08147	0.371	0.117	0	3	TSPAN4
0	1.03788	2.05321	0.312	0.111	0	3	ADM
0	1.03426	2.04807	0.429	0.173	0	3	BGN
0	1.03359	2.04712	0.38	0.154	0	3	KLF4
0	1.03311	2.04642	0.307	0.074	0	3	FGF7
0	1.02814	2.03939	0.314	0.095	0	3	COL5A1
0	1.0274	2.03834	0.748	0.398	0	3	SELM
0	1.02622	2.03668	0.418	0.147	0	3	FN1
0	1.02574	2.036	0.475	0.208	0	3	FCGRT
0	1.00869	2.01209	0.258	0.066	0	3	NFIX
0	1.00244	2.00338	0.363	0.12	0	3	PDLIM2
0	0.999035	1.99866	0.505	0.223	0	3	WBP5
0	0.99293	1.99022	0.46	0.204	0	3	CYB5R3
0	0.989505	1.9855	0.657	0.375	0	3	CEBPB
0	0.984072	1.97804	0.386	0.137	0	3	COX7A1
0	0.98251	1.9759	0.522	0.323	0	3	CD81
0	0.979264	1.97146	0.285	0.078	0	3	LTBP1
0	0.971335	1.96065	0.271	0.063	0	3	ECM1
0	0.96907	1.95758	0.289	0.077	0	3	TWIST1
0	0.960091	1.94543	0.3	0.077	0	3	FGFR1
5.25974e-230	0.957012	1.94129	0.326	0.185	1.72194e-225	3	MTRNR2L8
0	0.955015	1.9386	0.263	0.065	0	3	TGFBR3
0	0.954681	1.93815	0.794	0.533	0	3	ANXA2
0	0.954282	1.93761	0.277	0.07	0	3	FKBP10
0	0.946793	1.92758	0.28	0.125	0	3	POSTN
0	0.92879	1.90368	0.267	0.115	0	3	MDK
0	0.925688	1.89959	0.418	0.145	0	3	PRRX1
0	0.921712	1.89436	0.886	0.56	0	3	IFITM3
0	0.921025	1.89346	0.446	0.179	0	3	RND3
0	0.905458	1.87314	0.369	0.128	0	3	DAB2
0	0.902359	1.86912	0.6	0.346	0	3	LGALS3
0	0.898612	1.86427	0.581	0.331	0	3	LY6E
0	0.882713	1.84384	0.269	0.088	0	3	FAM46A
0	0.872322	1.83061	0.406	0.19	0	3	VKORC1
0	0.869821	1.82744	0.261	0.08	0	3	FKBP9
0	0.869738	1.82733	0.358	0.15	0	3	TIMP3
0	0.857823	1.8123	0.283	0.092	0	3	CLEC11A
0	0.84755	1.79944	0.525	0.246	0	3	EMP1
0	0.846116	1.79765	0.432	0.203	0	3	EGR1
0	0.834591	1.78335	0.364	0.146	0	3	GJA1
0	0.8314	1.77941	0.285	0.113	0	3	MMP14
0	0.815287	1.75965	0.396	0.183	0	3	CALU
0	0.811044	1.75448	0.263	0.089	0	3	ADD3
0	0.802074	1.74361	0.312	0.109	0	3	PDGFRB
0	0.799694	1.74073	0.459	0.216	0	3	SERPINH1
0	0.799029	1.73993	0.299	0.114	0	3	NFIA
0	0.773059	1.70889	0.318	0.153	0	3	GAS6
0	0.772955	1.70877	0.484	0.274	0	3	EID1
0	0.767434	1.70224	0.449	0.248	0	3	NENF
0	0.766354	1.70097	0.708	0.504	0	3	GPX4
0	0.765195	1.6996	0.312	0.141	0	3	AP3S1
0	0.764372	1.69863	0.407	0.168	0	3	CLU
0	0.763797	1.69795	0.29	0.124	0	3	HCFC1R1
0	0.762113	1.69597	0.837	0.553	0	3	S100A4
0	0.760761	1.69438	0.389	0.15	0	3	THBS1
0	0.760573	1.69416	0.258	0.086	0	3	SDC2
0	0.7575	1.69056	0.388	0.171	0	3	CNN3
0	0.756144	1.68897	0.3	0.137	0	3	REXO2
0	0.752746	1.685	0.32	0.127	0	3	MAP1B
1.38169e-266	0.742924	1.67356	0.328	0.173	4.52338e-262	3	CD55
0	0.727176	1.6554	0.755	0.554	0	3	FOS
0	0.725024	1.65293	0.276	0.115	0	3	CYB5A
0	0.721095	1.64843	0.453	0.257	0	3	KDELR2
0	0.716189	1.64284	0.274	0.094	0	3	CPE
0	0.701615	1.62632	0.331	0.129	0	3	GEM
0	0.700873	1.62549	0.262	0.102	0	3	MAN1A1
0	0.692999	1.61664	0.322	0.153	0	3	DDAH2
0	0.692898	1.61653	0.274	0.122	0	3	TNFAIP2
2.53828e-258	0.692479	1.61606	0.417	0.239	8.30982e-254	3	HES1
0	0.690659	1.61402	0.258	0.103	0	3	CPQ
0	0.686328	1.60918	0.439	0.227	0	3	PTRF
7.95504e-306	0.684213	1.60682	0.482	0.294	2.60432e-301	3	ARF4
9.28555e-195	0.684065	1.60666	0.41	0.263	3.0399e-190	3	CD9
0	0.681115	1.60338	0.267	0.101	0	3	CRISPLD2
3.04282e-193	0.67635	1.59809	0.432	0.282	9.96159e-189	3	WTAP
0	0.675662	1.59733	0.27	0.113	0	3	RCN1
0	0.673538	1.59498	0.343	0.169	0	3	NGFRAP1
1.04415e-293	0.671377	1.59259	0.477	0.29	3.41834e-289	3	RTN4
4.11545e-282	0.669504	1.59053	0.382	0.206	1.34732e-277	3	IFITM1
4.75005e-275	0.663771	1.58422	0.337	0.178	1.55507e-270	3	NDFIP1
0	0.663303	1.5837	0.289	0.133	0	3	NFIC
0	0.662585	1.58292	0.539	0.328	0	3	ARID5B
0	0.658605	1.57856	0.315	0.122	0	3	MFGE8
0	0.657807	1.57768	0.739	0.573	0	3	POLR2L
0	0.639484	1.55777	0.692	0.45	0	3	SOD2
0	0.627285	1.54466	0.288	0.1	0	3	PLTP
2.46624e-225	0.626664	1.54399	0.657	0.488	8.07399e-221	3	ZFP36
5.33857e-273	0.626072	1.54336	0.313	0.156	1.74774e-268	3	RUNX1
1.21483e-300	0.623706	1.54083	0.253	0.11	3.9771e-296	3	LAMC1
1.09369e-269	0.621542	1.53852	0.605	0.419	3.58051e-265	3	NPC2
2.809e-205	0.616087	1.53271	0.336	0.196	9.19611e-201	3	SAR1A
0	0.614234	1.53075	0.344	0.163	0	3	PRKCDBP
0	0.613025	1.52946	0.936	0.724	0	3	VIM
7.0321e-239	0.612937	1.52937	0.329	0.18	2.30217e-234	3	NUCB1
0	0.612251	1.52864	0.356	0.157	0	3	CTSL
2.62914e-286	0.600594	1.51634	0.329	0.165	8.60729e-282	3	LIMA1
3.15669e-228	0.600144	1.51587	0.459	0.294	1.03344e-223	3	MGST3
0	0.596329	1.51186	0.667	0.321	0	3	CALD1
1.24296e-245	0.582968	1.49793	0.39	0.226	4.06921e-241	3	ARL6IP5
2.32384e-256	0.577604	1.49237	0.512	0.331	7.6078e-252	3	ANXA5
2.01629e-250	0.562005	1.47632	0.788	0.636	6.60092e-246	3	JUNB
1.12933e-186	0.55679	1.47099	0.452	0.303	3.69721e-182	3	TMED2
1.90208e-236	0.555669	1.46985	0.589	0.42	6.22703e-232	3	MORF4L1
1.33317e-239	0.552225	1.46635	0.579	0.391	4.36452e-235	3	GADD45B
6.66299e-178	0.539895	1.45387	0.554	0.407	2.18133e-173	3	EMP3
1.04717e-166	0.537585	1.45154	0.465	0.316	3.42823e-162	3	NR4A1
1.30924e-198	0.530834	1.44476	0.323	0.183	4.28617e-194	3	IL6ST
4.76364e-211	0.529815	1.44374	0.703	0.539	1.55952e-206	3	DUSP1
1.56378e-177	0.52625	1.44018	0.32	0.189	5.11951e-173	3	ATRAID
3.17244e-184	0.525814	1.43975	0.543	0.385	1.03859e-179	3	ZFP36L2
1.57406e-155	0.525684	1.43962	0.28	0.163	5.15315e-151	3	B4GALT1
1.30216e-281	0.523297	1.43724	0.723	0.528	4.26303e-277	3	ZFP36L1
2.18256e-227	0.517973	1.43194	0.341	0.187	7.14527e-223	3	APP
6.33529e-150	0.509701	1.42375	0.326	0.205	2.07405e-145	3	2015-09-01
1.96334e-249	0.509264	1.42332	0.648	0.471	6.42759e-245	3	PPIB
8.07524e-153	0.508587	1.42266	0.278	0.161	2.64367e-148	3	MYC
3.31613e-174	0.503796	1.41794	0.256	0.138	1.08563e-169	3	CRTAP
6.51002e-168	0.503099	1.41725	0.261	0.144	2.13125e-163	3	ARL2
4.92746e-245	0.501778	1.41596	0.614	0.435	1.61315e-240	3	TUBB
5.62634e-241	0.486947	1.40148	0.628	0.443	1.84195e-236	3	LMNA
0	0.479239	1.39401	0.924	0.85	0	3	SERF2
8.95947e-210	0.477563	1.39239	0.29	0.153	2.93315e-205	3	PLD3
4.51229e-181	0.47409	1.38904	0.316	0.182	1.47723e-176	3	LAMP1
5.13954e-172	0.473533	1.38851	0.266	0.146	1.68258e-167	3	RBMS1
0	0.469899	1.38501	0.687	0.446	0	3	PSAP
3.64105e-135	0.466668	1.38191	0.27	0.162	1.19201e-130	3	TMEM230
2.58826e-145	0.465467	1.38076	0.667	0.552	8.47345e-141	3	COX6C
4.36247e-236	0.462202	1.37764	0.488	0.308	1.42819e-231	3	APOE
9.89385e-153	0.452578	1.36848	0.488	0.348	3.23905e-148	3	TMEM59
7.27518e-132	0.451139	1.36712	0.478	0.354	2.38175e-127	3	ATP6V0E1
1.44057e-213	0.448905	1.365	0.729	0.577	4.71613e-209	3	ITM2B
3.16778e-167	0.44698	1.36318	0.339	0.203	1.03707e-162	3	TUBA1A
1.91494e-121	0.444033	1.3604	0.366	0.249	6.26913e-117	3	BRI3
5.39566e-131	0.442555	1.35901	0.315	0.199	1.76643e-126	3	CD47
9.83885e-205	0.441816	1.35831	0.322	0.177	3.22104e-200	3	CXCL1
4.94606e-196	0.44125	1.35778	0.449	0.284	1.61924e-191	3	SDCBP
5.08104e-121	0.436874	1.35367	0.305	0.196	1.66343e-116	3	TMBIM4.1
0	0.436429	1.35325	0.969	0.901	0	3	RPL13A
1.84169e-113	0.435473	1.35235	0.334	0.226	6.02933e-109	3	RNH1
1.8991e-253	0.434091	1.35106	0.857	0.749	6.21727e-249	3	RPL7
9.41554e-150	0.431274	1.34842	0.273	0.158	3.08246e-145	3	SDF4
1.07087e-166	0.429489	1.34676	0.309	0.181	3.50583e-162	3	PRNP
6.08701e-137	0.429403	1.34668	0.324	0.202	1.99277e-132	3	BASP1
2.28746e-146	0.428558	1.34589	0.542	0.404	7.4887e-142	3	C12orf57
7.2466e-261	0.423214	1.34091	0.566	0.368	2.37239e-256	3	ANXA1
1.05624e-127	0.422985	1.3407	0.455	0.331	3.45792e-123	3	SNX3
1.47633e-157	0.421293	1.33913	0.431	0.281	4.83321e-153	3	TCF4
2.91052e-101	0.412768	1.33124	0.271	0.174	9.52847e-97	3	TCEAL4
5.49767e-111	0.405224	1.32429	0.374	0.26	1.79983e-106	3	MORF4L2
2.64497e-95	0.403879	1.32306	0.277	0.184	8.65909e-91	3	SBDS
5.81825e-151	0.402354	1.32166	0.371	0.234	1.90478e-146	3	SOX4
2.05106e-245	0.398665	1.31829	0.89	0.758	6.71476e-241	3	RPL31
2.06995e-236	0.398145	1.31781	0.356	0.193	6.77661e-232	3	TPM1
3.20287e-117	0.394049	1.31408	0.296	0.189	1.04856e-112	3	MTCH1
4.59465e-174	0.393945	1.31398	0.331	0.191	1.5042e-169	3	DPYSL2
2.06375e-104	0.393874	1.31392	0.333	0.227	6.75631e-100	3	OSTC
3.0193e-90	0.392147	1.31235	0.321	0.223	9.88457e-86	3	C6orf48
6.66747e-123	0.387713	1.30832	0.447	0.316	2.1828e-118	3	CD59
3.42977e-73	0.386104	1.30686	0.49	0.403	1.12284e-68	3	CCNI
3.81083e-123	0.382323	1.30344	0.529	0.402	1.24759e-118	3	IER2
6.55591e-107	0.377663	1.29924	0.254	0.158	2.14628e-102	3	ATP6AP2
8.14576e-88	0.372025	1.29417	0.381	0.282	2.66676e-83	3	HNRNPA0
3.46573e-117	0.369356	1.29178	0.454	0.327	1.13461e-112	3	P4HB
8.35217e-135	0.364745	1.28765	0.684	0.55	2.73433e-130	3	CALM2
9.44647e-193	0.357583	1.28128	0.313	0.173	3.09258e-188	3	C11orf96
7.32691e-108	0.349215	1.27387	0.32	0.209	2.39868e-103	3	VAMP5
2.57415e-96	0.34845	1.27319	0.6	0.495	8.42725e-92	3	CIRBP
1.9917e-98	0.34668	1.27163	0.574	0.469	6.52043e-94	3	LDHA
2.16377e-78	0.346284	1.27128	0.444	0.344	7.08374e-74	3	AHNAK
9.65538e-68	0.343262	1.26862	0.292	0.209	3.16098e-63	3	RAB1A
4.77084e-87	0.341031	1.26666	0.403	0.299	1.56188e-82	3	PEBP1
3.69365e-73	0.333132	1.25975	0.317	0.229	1.20923e-68	3	RAB2A
2.07778e-72	0.329221	1.25634	0.324	0.234	6.80225e-68	3	HSBP1
7.35736e-90	0.329201	1.25632	0.314	0.214	2.40865e-85	3	APLP2
2.05133e-240	0.32723	1.2546	0.353	0.187	6.71565e-236	3	SPRY1
1.00265e-78	0.325556	1.25315	0.261	0.175	3.28247e-74	3	CD151
3.93499e-71	0.323528	1.25139	0.339	0.25	1.28824e-66	3	TMEM50A
2.86761e-105	0.312699	1.24203	0.455	0.328	9.38798e-101	3	YBX3
1.22939e-67	0.312359	1.24174	0.339	0.252	4.02478e-63	3	JTB
1.55091e-43	0.304146	1.23469	0.4	0.329	5.07736e-39	3	MARCKS
1.30726e-67	0.302416	1.23321	0.375	0.286	4.27971e-63	3	BRK1
1.24285e-55	0.302265	1.23308	0.281	0.207	4.06885e-51	3	RHEB
0	0.302192	1.23302	0.702	0.404	0	3	IGFBP7
1.63283e-63	0.297665	1.22915	0.29	0.21	5.34555e-59	3	CHMP4B
2.40059e-54	0.297125	1.22869	0.322	0.246	7.85906e-50	3	PRDX6
2.86237e-76	0.295679	1.22746	0.365	0.266	9.37081e-72	3	FOSB
3.42063e-116	0.293804	1.22587	0.82	0.751	1.11985e-111	3	H3F3B
2.32244e-56	0.287592	1.2206	0.299	0.222	7.6032e-52	3	CD164
0	0.28728	1.22034	0.989	0.912	0	3	FTL
3.95283e-84	0.287195	1.22027	0.52	0.403	1.29408e-79	3	ITGB1
1.48437e-120	0.282863	1.21661	0.274	0.165	4.85953e-116	3	ICAM1
3.05018e-84	0.279795	1.21402	0.288	0.192	9.98568e-80	3	STOM
1.58834e-129	0.279406	1.2137	0.614	0.457	5.19992e-125	3	IFITM2
4.49848e-56	0.278188	1.21267	0.438	0.351	1.47271e-51	3	NDUFA11
5.93347e-67	0.273053	1.20836	0.33	0.241	1.9425e-62	3	WSB1
3.94711e-48	0.27181	1.20732	0.341	0.265	1.29221e-43	3	NDUFA13
2.85512e-71	0.271745	1.20727	0.31	0.219	9.34708e-67	3	RHOC
5.15301e-57	0.265845	1.20234	0.333	0.252	1.68699e-52	3	ZFAND5
5.74373e-60	0.263132	1.20008	0.681	0.601	1.88038e-55	3	EEF2
5.24735e-54	0.260084	1.19755	0.597	0.52	1.71788e-49	3	DYNLL1
1.59824e-39	0.25924	1.19685	0.3	0.237	5.23232e-35	3	YWHAQ
7.1564e-70	0.258571	1.19629	0.591	0.487	2.34286e-65	3	PPDPF
7.36156e-63	0.257552	1.19545	0.563	0.465	2.41003e-58	3	RPL17
2.32287e-59	0.256128	1.19427	0.429	0.337	7.60461e-55	3	NUCKS1
5.83588e-55	0.254626	1.19303	0.399	0.312	1.91055e-50	3	PHPT1
0	0.251962	1.19083	0.987	0.924	0	3	FTH1
3.26984e-48	0.251418	1.19038	0.331	0.253	1.07048e-43	3	CAV1
7.10023e-93	0.250752	1.18983	0.814	0.721	2.32447e-88	3	RPS20

## Sheet: Cluster 4
p_val	avg_log2FC	fold change	pct.1	pct.2	p_val_adj	cluster	gene
0	3.9818	15.7994	0.891	0.117	0	4	MIR205HG
0	3.72786	13.2494	0.951	0.365	0	4	KRT14
0	3.704	13.0321	0.934	0.329	0	4	S100A2
0	3.31057	9.92157	0.902	0.155	0	4	KRT5
0	2.83664	7.14356	0.893	0.22	0	4	SFN
0	2.7273	6.62215	0.372	0.026	0	4	KRT15
0	2.72362	6.60529	0.772	0.369	0	4	S100A8
0	2.65654	6.30521	0.761	0.356	0	4	S100A9
0	2.59252	6.03152	0.747	0.098	0	4	FXYD3
0	2.54545	5.8379	0.599	0.029	0	4	COL17A1
0	2.50812	5.6888	0.358	0.036	0	4	SAA1
0	2.18095	4.53452	0.411	0.115	0	4	IGFBP6
0	2.14667	4.42806	0.576	0.08	0	4	TACSTD2
0	2.13967	4.40662	0.788	0.161	0	4	PERP
0	2.10127	4.29086	0.503	0.053	0	4	C19orf33
0	2.09153	4.26201	0.543	0.119	0	4	DST
0	2.01205	4.03356	0.596	0.123	0	4	KRT6A
0	2.00455	4.01264	0.588	0.28	0	4	S100A7
0	1.99094	3.97496	0.412	0.036	0	4	LGALS7
0	1.95185	3.86871	0.376	0.024	0	4	LAMB3
0	1.86244	3.63622	0.525	0.061	0	4	LGALS7B
0	1.83482	3.56728	0.369	0.038	0	4	CALML3
0	1.81434	3.51699	0.535	0.092	0	4	S100A14
0	1.79625	3.47317	0.616	0.093	0	4	DSP
0	1.7312	3.32005	0.48	0.109	0	4	LY6D
0	1.71156	3.27514	0.366	0.038	0	4	PDZK1IP1
0	1.67683	3.19724	0.356	0.041	0	4	FGFBP1
0	1.59148	3.01359	0.663	0.306	0	4	IFI27
0	1.56241	2.95347	0.427	0.047	0	4	TRIM29
0	1.53226	2.89239	0.39	0.097	0	4	AQP3
0	1.49159	2.81199	0.493	0.089	0	4	SPINT2
0	1.47722	2.78411	0.371	0.043	0	4	SERPINB5
0	1.47035	2.77089	0.393	0.07	0	4	SDC4
0	1.46511	2.76084	0.335	0.038	0	4	GJB2
0	1.46119	2.75335	0.368	0.046	0	4	SLC2A1
0	1.45444	2.74049	0.332	0.039	0	4	ITGB4
0	1.4499	2.73188	0.331	0.023	0	4	TP63
0	1.39156	2.62361	0.383	0.049	0	4	DSC3
0	1.3744	2.5926	0.813	0.522	0	4	GSTP1
0	1.33156	2.51674	0.271	0.014	0	4	TP53AIP1
0	1.32276	2.50145	0.589	0.182	0	4	S100A16
0	1.31377	2.4859	0.44	0.135	0	4	KRT16
0	1.30022	2.46266	0.305	0.026	0	4	CLCA2
0	1.29998	2.46225	0.91	0.632	0	4	MT2A
0	1.29108	2.4471	0.328	0.031	0	4	SOX15
0	1.23795	2.35863	0.307	0.026	0	4	CXADR
0	1.23679	2.35673	0.708	0.351	0	4	PKM
0	1.23645	2.35619	0.295	0.051	0	4	RP11-295G20.2
0	1.22761	2.34178	0.532	0.19	0	4	TXNDC17
0	1.22463	2.33696	0.923	0.646	0	4	S100A11
0	1.22143	2.33177	0.372	0.06	0	4	JUP
0	1.21427	2.32023	0.259	0.027	0	4	SERINC2
0	1.20913	2.31198	0.266	0.024	0	4	PKP3
0	1.18666	2.27625	0.519	0.287	0	4	FABP5
0	1.16157	2.237	0.498	0.161	0	4	PDLIM1
0	1.12703	2.18409	0.365	0.132	0	4	PHLDA2
0	1.10136	2.14557	0.543	0.214	0	4	CLTB
0	1.0957	2.13716	0.299	0.048	0	4	KLF5
5.76924e-49	1.07266	2.1033	0.278	0.208	1.88873e-44	4	IFI6
0	1.05914	2.08368	0.739	0.481	0	4	MIF
0	1.0525	2.07412	0.265	0.027	0	4	DSG3
0	1.03205	2.04493	0.344	0.094	0	4	TNFRSF12A
0	1.01496	2.02085	0.705	0.387	0	4	ENO1
0	1.01349	2.0188	0.46	0.179	0	4	RND3
0	1.00252	2.0035	0.252	0.027	0	4	IRF6
0	0.997557	1.99662	0.366	0.094	0	4	FSCN1
0	0.989276	1.98519	0.776	0.514	0	4	HINT1
0	0.987691	1.98301	0.495	0.233	0	4	ATP1A1
0	0.984175	1.97818	0.399	0.118	0	4	ITGA6
0	0.956102	1.94006	0.754	0.478	0	4	ALDOA
0	0.940591	1.91931	0.65	0.364	0	4	COX6A1
0	0.936696	1.91414	0.342	0.087	0	4	CAV2
0	0.935029	1.91193	0.435	0.159	0	4	LIMA1
0	0.927816	1.90239	0.519	0.243	0	4	MT1E
0	0.924812	1.89844	0.435	0.188	0	4	NDRG1
0	0.913307	1.88336	0.554	0.236	0	4	ATP1B3
0	0.908108	1.87658	0.781	0.471	0	4	TXN
0	0.905841	1.87364	0.282	0.07	0	4	ATP1B1
0	0.904602	1.87203	0.544	0.306	0	4	BSG
0	0.901999	1.86865	0.885	0.682	0	4	PPIA
0	0.898509	1.86414	0.321	0.099	0	4	TAX1BP3
0	0.886808	1.84908	0.511	0.228	0	4	PLP2
0	0.88242	1.84346	0.334	0.13	0	4	PMAIP1
0	0.88232	1.84334	0.611	0.25	0	4	CD9
0	0.881873	1.84277	0.266	0.047	0	4	NDFIP2
0	0.880746	1.84133	0.332	0.081	0	4	CSTA
0	0.873088	1.83158	0.578	0.323	0	4	PRDX5
0	0.863082	1.81892	0.92	0.648	0	4	HSPB1
0	0.853559	1.80695	0.414	0.154	0	4	EIF6
0	0.832341	1.78057	0.279	0.071	0	4	LYPD3
0	0.828554	1.77591	0.304	0.114	0	4	C12orf75
0	0.825946	1.7727	0.656	0.397	0	4	ATP5J2
0	0.824746	1.77122	0.649	0.395	0	4	COX7B
0	0.821496	1.76724	0.287	0.082	0	4	CBR1
0	0.818052	1.76302	0.671	0.315	0	4	MT1X
0	0.812152	1.75583	0.27	0.074	0	4	HRAS
0	0.809149	1.75218	0.504	0.268	0	4	SLIRP
0	0.804899	1.74702	0.323	0.127	0	4	SPTSSA
0	0.80056	1.74178	0.421	0.187	0	4	PSMB7
0	0.799815	1.74088	0.517	0.241	0	4	CAV1
0	0.791635	1.73104	0.261	0.087	0	4	DAAM1
0	0.762038	1.69588	0.404	0.166	0	4	TUBA1C
0	0.761499	1.69525	0.266	0.068	0	4	FAM213A
0	0.748012	1.67948	0.305	0.105	0	4	C9orf3
0	0.740791	1.67109	0.342	0.124	0	4	SDC1
7.17595e-175	0.724514	1.65234	0.571	0.406	2.34926e-170	4	HNRNPH1
0	0.72161	1.64902	0.47	0.24	0	4	TUBB4B
0	0.721495	1.64889	0.643	0.392	0	4	KTN1
0	0.710647	1.63654	0.536	0.289	0	4	NDUFB9
0	0.709172	1.63487	0.318	0.117	0	4	HMGA1
0	0.705266	1.63044	0.657	0.442	0	4	USMG5
1.86474e-251	0.700114	1.62463	0.852	0.741	6.1048e-247	4	HLA-A
0	0.697049	1.62118	0.682	0.441	0	4	TPI1
0	0.695191	1.6191	0.33	0.134	0	4	ID1
0	0.690988	1.61439	0.616	0.395	0	4	SET
0	0.672673	1.59402	0.323	0.13	0	4	ZC3H12A
0	0.667177	1.58796	0.612	0.366	0	4	TSPO
0	0.666519	1.58724	0.26	0.082	0	4	RAP2B
0	0.662826	1.58318	0.921	0.803	0	4	GAPDH
0	0.66097	1.58114	0.389	0.184	0	4	PPP1R14B
0	0.660819	1.58098	0.562	0.342	0	4	NDUFB4
0	0.658332	1.57826	0.354	0.154	0	4	MLF2
0	0.633749	1.55159	0.787	0.535	0	4	ANXA2
0	0.632827	1.5506	0.501	0.276	0	4	CSNK1A1
0	0.630979	1.54862	0.694	0.446	0	4	RAC1
0	0.628935	1.54642	0.255	0.106	0	4	LGALS3BP
4.60868e-192	0.623437	1.54054	0.444	0.287	1.50879e-187	4	NDUFS6
9.94713e-285	0.623404	1.54051	0.68	0.482	3.25649e-280	4	PPDPF
0	0.622433	1.53947	0.523	0.295	0	4	SNRPB
0	0.620386	1.53729	0.281	0.119	0	4	UQCRC1
0	0.616373	1.53302	0.466	0.252	0	4	SNRPF
0	0.612638	1.52905	0.42	0.211	0	4	TIMM13
0	0.609178	1.52539	0.281	0.117	0	4	CARHSP1
3.06282e-170	0.606852	1.52293	0.355	0.217	1.00271e-165	4	PSMB9
1.15114e-117	0.602144	1.51797	0.882	0.825	3.76861e-113	4	HLA-B
0	0.601731	1.51754	0.67	0.421	0	4	TAGLN2
3.90221e-306	0.595485	1.51098	0.294	0.133	1.27751e-301	4	TKT
0	0.594168	1.5096	0.622	0.364	0	4	ANXA1
9.63101e-263	0.592071	1.50741	0.322	0.162	3.153e-258	4	PTP4A1
1.3028e-255	0.588758	1.50395	0.665	0.463	4.26509e-251	4	LDHA
0	0.58469	1.49972	0.826	0.595	0	4	S100A10
5.67188e-236	0.584616	1.49964	0.33	0.173	1.85686e-231	4	CKS2
0	0.5836	1.49858	0.274	0.11	0	4	PTTG1
4.23357e-296	0.582368	1.4973	0.331	0.158	1.38599e-291	4	MYC
0	0.578462	1.49326	0.69	0.471	0	4	UQCRH
0	0.578151	1.49293	0.393	0.198	0	4	SNRPD1
6.51635e-250	0.575521	1.49022	0.33	0.17	2.13332e-245	4	NGFRAP1
1.11879e-297	0.574112	1.48876	0.278	0.122	3.6627e-293	4	TNFSF10
3.64699e-275	0.572003	1.48659	0.448	0.255	1.19395e-270	4	PFDN2
6.65321e-285	0.569191	1.48369	0.503	0.296	2.17813e-280	4	ATP5B
0	0.563325	1.47767	0.594	0.374	0	4	RAN
1.2179e-254	0.562666	1.477	0.549	0.349	3.98714e-250	4	EIF5A
0	0.559162	1.47341	0.324	0.144	0	4	MRPL14
1.64511e-249	0.553745	1.46789	0.659	0.461	5.38575e-245	4	COX5B
1.74605e-233	0.549834	1.46392	0.406	0.234	5.71621e-229	4	AP2M1
1.09329e-275	0.543112	1.45711	0.382	0.2	3.57921e-271	4	NHP2
2.83692e-289	0.53987	1.45384	0.384	0.2	9.28752e-285	4	VDAC2
2.54949e-269	0.538866	1.45283	0.357	0.184	8.34653e-265	4	BCAP31
0	0.538789	1.45275	0.416	0.197	0	4	VAMP8
6.50482e-178	0.536758	1.45071	0.569	0.397	2.12955e-173	4	SLC38A2
9.90772e-275	0.534471	1.44841	0.284	0.131	3.24359e-270	4	HDGF
8.78084e-171	0.532516	1.44645	0.812	0.725	2.87467e-166	4	ACTG1
1.47118e-276	0.5297	1.44363	0.655	0.444	4.81636e-272	4	NDUFS5
0	0.524695	1.43863	0.282	0.12	0	4	CTTN
1.66832e-251	0.522423	1.43637	0.536	0.335	5.46176e-247	4	SLC25A5
2.40869e-221	0.521156	1.4351	0.755	0.592	7.88556e-217	4	ATP5I
0	0.521115	1.43506	0.978	0.939	0	4	RPL35
4.45833e-204	0.513857	1.42786	0.672	0.488	1.45957e-199	4	UQCRQ
3.8328e-265	0.507953	1.42203	0.338	0.171	1.25478e-260	4	PGAM1
3.0358e-251	0.505882	1.41999	0.528	0.33	9.93859e-247	4	ATP5G3
2.44236e-225	0.505664	1.41978	0.532	0.343	7.99579e-221	4	SHFM1
1.04828e-235	0.500067	1.41428	0.616	0.424	3.43186e-231	4	PSMA7
9.99046e-117	0.49437	1.40871	0.451	0.324	3.27068e-112	4	C9orf16
1.3211e-39	0.494011	1.40835	0.279	0.215	4.32503e-35	4	ISG15
4.22495e-217	0.492145	1.40653	0.572	0.383	1.38316e-212	4	UQCR10
3.24066e-257	0.490391	1.40483	0.36	0.186	1.06093e-252	4	APP
2.26751e-175	0.489029	1.4035	0.345	0.201	7.42337e-171	4	SNORA76
0	0.487246	1.40177	0.366	0.178	0	4	PRNP
1.30572e-177	0.48642	1.40096	0.485	0.317	4.27468e-173	4	PSME2
2.77717e-291	0.486035	1.40059	0.263	0.113	9.09189e-287	4	CKS1B
1.06383e-222	0.485744	1.40031	0.478	0.291	3.48276e-218	4	RTN4
1.4277e-161	0.481504	1.3962	0.847	0.75	4.67402e-157	4	RPL7
1.30179e-301	0.480491	1.39522	0.794	0.595	4.26181e-297	4	RPL36A
4.70664e-252	0.480327	1.39506	0.391	0.211	1.54086e-247	4	ARPC5L
5.94622e-228	0.478129	1.39294	0.929	0.856	1.94667e-223	4	MT-CO3
5.39059e-208	0.477672	1.39249	0.352	0.197	1.76477e-203	4	CD47
1.55553e-230	0.477444	1.39227	0.502	0.311	5.09249e-226	4	SNRPG
1.47677e-235	0.473038	1.38803	0.261	0.123	4.83464e-231	4	MED10
2.0466e-216	0.466274	1.38154	0.305	0.159	6.70016e-212	4	BAG1
1.27554e-208	0.465697	1.38098	0.458	0.28	4.17585e-204	4	VAPA
1.28326e-215	0.465204	1.38051	0.539	0.349	4.20113e-211	4	ATP6V1G1
1.57812e-234	0.462535	1.37796	0.253	0.118	5.16645e-230	4	FAM162A
1.24533e-191	0.458982	1.37457	0.424	0.26	4.07695e-187	4	NDUFA13
5.92123e-198	0.456545	1.37225	0.374	0.216	1.93849e-193	4	MRPL41
4.22481e-193	0.454892	1.37068	0.394	0.234	1.38312e-188	4	MINOS1
2.64354e-186	0.454565	1.37037	0.619	0.438	8.65442e-182	4	C14orf2
1.01464e-235	0.454313	1.37013	0.479	0.293	3.32173e-231	4	CTSB
6.82505e-208	0.453725	1.36957	0.299	0.156	2.23438e-203	4	CYC1
3.61281e-168	0.453391	1.36926	0.523	0.356	1.18276e-163	4	ATPIF1
0	0.453376	1.36924	0.72	0.355	0	4	CXCL14
0	0.449627	1.36569	0.946	0.867	0	4	RPS21
7.60306e-233	0.449158	1.36524	0.281	0.137	2.48909e-228	4	ARF5
5.03439e-251	0.448383	1.36451	0.446	0.252	1.64816e-246	4	METAP2
2.11894e-194	0.446706	1.36292	0.532	0.349	6.937e-190	4	EIF5B
3.40199e-144	0.444254	1.36061	0.257	0.143	1.11374e-139	4	HLA-F
5.5939e-207	0.443471	1.35987	0.612	0.421	1.83133e-202	4	COX8A
3.47453e-186	0.44251	1.35897	0.257	0.131	1.13749e-181	4	LINC00116
1.49281e-300	0.440659	1.35722	0.302	0.135	4.88717e-296	4	TUBA4A
2.384e-168	0.439636	1.35626	0.436	0.279	7.80474e-164	4	DRAP1
9.4347e-202	0.438785	1.35546	0.343	0.191	3.08873e-197	4	C1QBP
4.61011e-234	0.438685	1.35537	0.471	0.279	1.50926e-229	4	PA2G4
9.06664e-225	0.436	1.35285	0.795	0.567	2.96824e-220	4	IFITM3
9.26894e-280	0.433752	1.35074	0.258	0.112	3.03446e-275	4	C20orf24
1.25848e-210	0.432915	1.34996	0.384	0.219	4.12e-206	4	RANBP1
6.30297e-204	0.431766	1.34888	0.742	0.59	2.06347e-199	4	BTF3
3.9481e-191	0.429897	1.34714	0.362	0.209	1.29253e-186	4	POLR1D
2.27367e-193	0.42718	1.3446	0.407	0.243	7.44356e-189	4	SF3B14
4.22616e-202	0.426797	1.34425	0.612	0.42	1.38356e-197	4	SNRPD2
2.7215e-265	0.425356	1.3429	0.866	0.718	8.90964e-261	4	RPS20
6.7575e-212	0.424857	1.34244	0.31	0.162	2.21227e-207	4	HN1
3.3753e-166	0.424169	1.3418	0.415	0.262	1.10501e-161	4	GADD45GIP1
0	0.422757	1.34049	0.978	0.952	0	4	RPL36
2.50963e-192	0.418613	1.33664	0.331	0.183	8.21604e-188	4	LSM5
6.91009e-243	0.418076	1.33614	0.893	0.796	2.26222e-238	4	RPLP0
2.46624e-199	0.41794	1.33602	0.592	0.398	8.07399e-195	4	YWHAE
1.87613e-179	0.415793	1.33403	0.32	0.178	6.14209e-175	4	YWHAG
7.14987e-113	0.413519	1.33193	0.353	0.231	2.34072e-108	4	TAPBP
5.44202e-193	0.410766	1.32939	0.356	0.201	1.78161e-188	4	PSMA4
6.7135e-174	0.410129	1.3288	0.262	0.138	2.19787e-169	4	DYNLT1
3.4299e-186	0.409903	1.3286	0.314	0.172	1.12288e-181	4	ADRM1
1.05278e-190	0.409182	1.32793	0.66	0.473	3.44659e-186	4	YWHAZ
2.85346e-170	0.407866	1.32672	0.339	0.197	9.34166e-166	4	BANF1
1.02474e-231	0.400926	1.32036	0.628	0.424	3.35479e-227	4	CSTB
2.51491e-131	0.400886	1.32032	0.316	0.192	8.23332e-127	4	SNHG7
1.29562e-119	0.400489	1.31996	0.314	0.196	4.2416e-115	4	CTNNB1
1.92105e-154	0.400422	1.31989	0.502	0.337	6.28913e-150	4	LY6E
1.0102e-209	0.399678	1.31921	0.252	0.121	3.30721e-205	4	ZNF593
1.67688e-188	0.399242	1.31881	0.391	0.231	5.48978e-184	4	YWHAQ
1.08998e-166	0.397671	1.31738	0.422	0.263	3.56837e-162	4	NDUFC1
8.50254e-144	0.396511	1.31632	0.715	0.56	2.78356e-139	4	TCEB2
7.76372e-167	0.395418	1.31532	0.685	0.511	2.54169e-162	4	COX7A2
2.52254e-146	0.392792	1.31293	0.299	0.173	8.2583e-142	4	CD151
1.14299e-175	0.390122	1.3105	0.377	0.223	3.74192e-171	4	RAB7A
2.56848e-149	0.389973	1.31037	0.709	0.551	8.4087e-145	4	COX6B1
1.84198e-163	0.388153	1.30872	0.683	0.507	6.03027e-159	4	ZFAS1
1.23491e-136	0.385545	1.30635	0.973	0.957	4.04286e-132	4	RPL37
1.37234e-181	0.385452	1.30627	0.307	0.168	4.49276e-177	4	NME1
5.23944e-186	0.385305	1.30614	0.391	0.23	1.71529e-181	4	HSBP1
2.37162e-176	0.384161	1.3051	0.26	0.135	7.7642e-172	4	PDCD6
7.097e-187	0.383365	1.30438	0.6	0.414	2.32342e-182	4	MYL12B
1.28908e-218	0.382249	1.30337	0.282	0.14	4.22019e-214	4	PSMA2.1
1.53522e-141	0.380027	1.30137	0.427	0.278	5.02601e-137	4	PPP1CB
2.34132e-178	0.379592	1.30097	0.47	0.298	7.66501e-174	4	NOP10
4.84437e-169	0.378343	1.29985	0.279	0.15	1.58595e-164	4	PSMB2
0	0.37797	1.29951	0.481	0.256	0	4	CTSD
1.07647e-155	0.375079	1.29691	0.328	0.194	3.52415e-151	4	RNF7
5.73933e-156	0.374211	1.29613	0.714	0.55	1.87894e-151	4	COX6C
4.9725e-252	0.372467	1.29456	0.951	0.898	1.6279e-247	4	RPL8
1.95091e-165	0.3713	1.29352	0.604	0.425	6.38688e-161	4	SERBP1
1.00906e-177	0.369913	1.29227	0.497	0.321	3.30347e-173	4	DDX21
1.408e-175	0.368443	1.29096	0.696	0.514	4.60952e-171	4	DYNLL1
1.33485e-143	0.367379	1.29001	0.316	0.187	4.37005e-139	4	TIMM8B
1.11872e-117	0.366897	1.28958	0.661	0.509	3.66247e-113	4	EDF1
5.46327e-183	0.365939	1.28872	0.38	0.222	1.78857e-178	4	SNRPE
1.76586e-166	0.36364	1.28667	0.455	0.289	5.78107e-162	4	LSM7
6.27476e-125	0.36254	1.28569	0.416	0.278	2.05423e-120	4	MRPS21
9.30303e-164	0.361474	1.28474	0.286	0.158	3.04563e-159	4	RAB10
1.83192e-188	0.36025	1.28365	0.995	0.992	5.99736e-184	4	RPLP1
2.05907e-136	0.356358	1.28019	0.376	0.237	6.74098e-132	4	IFI27L2
6.36822e-175	0.355891	1.27978	0.26	0.134	2.08483e-170	4	ACTN1
1.84503e-165	0.353632	1.27777	0.508	0.331	6.04024e-161	4	SEPW1
1.45084e-72	0.352935	1.27716	0.437	0.328	4.74975e-68	4	P4HB
4.87064e-140	0.350587	1.27508	0.298	0.175	1.59455e-135	4	ENSA
8.1295e-187	0.350519	1.27502	0.282	0.146	2.66144e-182	4	SYPL1
4.27488e-132	0.350251	1.27478	0.509	0.355	1.39951e-127	4	TYMP
2.55281e-156	0.348624	1.27335	0.502	0.335	8.35738e-152	4	RBX1
6.44007e-133	0.34827	1.27303	0.388	0.251	2.10835e-128	4	GRN
2.16287e-246	0.348087	1.27287	0.348	0.175	7.08081e-242	4	ETS2
1.96202e-146	0.347401	1.27227	0.285	0.162	6.42327e-142	4	CCT3
1.33291e-140	0.345462	1.27056	0.345	0.211	4.36369e-136	4	VDAC1
1.1605e-160	0.343849	1.26914	0.337	0.196	3.79923e-156	4	LINC00493
7.58658e-146	0.343621	1.26894	0.31	0.182	2.48369e-141	4	FBL
6.23991e-148	0.339953	1.26572	0.289	0.164	2.04282e-143	4	EIF4E
1.41231e-104	0.339853	1.26563	0.949	0.902	4.62363e-100	4	RPL13A
6.66062e-141	0.339487	1.26531	0.277	0.158	2.18055e-136	4	UBE2N
2.37345e-130	0.334255	1.26073	0.253	0.143	7.77019e-126	4	PYCARD
1.75227e-137	0.331555	1.25837	0.263	0.148	5.73657e-133	4	HEBP2
1.89107e-135	0.329779	1.25682	0.593	0.426	6.19099e-131	4	HNRNPK
3.30438e-111	0.32888	1.25604	0.353	0.23	1.08179e-106	4	MRPL51
1.65322e-125	0.328774	1.25595	0.654	0.501	5.41231e-121	4	NPM1
6.92624e-189	0.32383	1.25165	0.835	0.691	2.26751e-184	4	PFN1
4.38917e-168	0.323645	1.25149	0.787	0.653	1.43693e-163	4	RPS10
7.58856e-135	0.323527	1.25139	0.327	0.197	2.48434e-130	4	SNRPD3
4.42152e-116	0.323424	1.2513	0.275	0.165	1.44752e-111	4	XRCC6
7.08011e-97	0.322144	1.25019	0.264	0.164	2.31789e-92	4	LSM3
2.13614e-179	0.321792	1.24988	0.882	0.759	6.9933e-175	4	RPL31
1.87376e-141	0.32094	1.24914	0.313	0.184	6.13433e-137	4	UBE2L3
3.13556e-88	0.320356	1.24864	0.262	0.166	1.02652e-83	4	PABPN1
2.79252e-199	0.318088	1.24668	0.972	0.949	9.14216e-195	4	RPL37A
1.98598e-118	0.313495	1.24271	0.383	0.242	6.50171e-114	4	HES1
2.79217e-137	0.31339	1.24262	0.722	0.557	9.14099e-133	4	EIF4A1
1.83469e-133	0.312452	1.24182	0.356	0.221	6.00641e-129	4	C6orf48
1.39437e-134	0.311264	1.24079	0.541	0.378	4.5649e-130	4	NHP2L1
6.5346e-119	0.311152	1.2407	0.342	0.216	2.1393e-114	4	ACTN4
9.10418e-132	0.30999	1.2397	0.286	0.167	2.98053e-127	4	POLR2F
1.81157e-147	0.309573	1.23934	0.36	0.218	5.9307e-143	4	SLC3A2
7.77793e-126	0.309022	1.23887	0.468	0.32	2.54634e-121	4	DNAJB6
2.69822e-123	0.30801	1.238	0.392	0.254	8.83344e-119	4	PRDX2
4.26793e-122	0.307527	1.23758	0.378	0.244	1.39724e-117	4	PGK1
1.69374e-90	0.305471	1.23582	0.789	0.679	5.54497e-86	4	COX7C
3.33761e-114	0.30521	1.2356	0.385	0.253	1.09267e-109	4	ATP5G1
7.22825e-166	0.303725	1.23433	0.284	0.151	2.36639e-161	4	GJA1
1.25885e-119	0.302174	1.233	0.296	0.179	4.12123e-115	4	CAMTA1
3.72123e-128	0.30002	1.23116	0.293	0.172	1.21826e-123	4	RAB11A
1.24679e-111	0.299785	1.23096	0.327	0.206	4.08173e-107	4	HMGN3
6.37211e-136	0.299689	1.23088	0.276	0.158	2.0861e-131	4	PSMB5
6.68755e-121	0.299543	1.23075	0.42	0.279	2.18937e-116	4	HNRNPA0
5.42938e-263	0.298922	1.23022	0.721	0.487	1.77747e-258	4	DSTN
8.28396e-123	0.298657	1.23	0.28	0.165	2.712e-118	4	SSU72
1.1279e-108	0.297436	1.22896	0.316	0.199	3.69251e-104	4	MRPL23
9.73177e-76	0.297219	1.22877	0.306	0.208	3.18599e-71	4	PSMB8
1.32257e-117	0.296014	1.22775	0.982	0.972	4.32983e-113	4	RPS19
2.18012e-93	0.295395	1.22722	0.805	0.714	7.13726e-89	4	RPL4
1.29349e-116	0.295391	1.22722	0.274	0.163	4.23463e-112	4	MRPS34
2.30885e-121	0.295319	1.22716	0.352	0.222	7.55873e-117	4	NDUFA6
4.56228e-146	0.294766	1.22669	0.256	0.14	1.4936e-141	4	PPP4C
5.04014e-101	0.290526	1.22309	0.527	0.388	1.65004e-96	4	HMGN2
2.86601e-102	0.290257	1.22286	0.279	0.174	9.38273e-98	4	PRMT1
1.27782e-173	0.288476	1.22135	0.283	0.149	4.18333e-169	4	STMN1
6.92366e-117	0.288253	1.22116	0.495	0.347	2.26667e-112	4	NDUFA11
4.10077e-100	0.287506	1.22053	0.325	0.21	1.34251e-95	4	IFITM1
3.72127e-112	0.285923	1.21919	0.323	0.202	1.21827e-107	4	HNRNPAB
4.60751e-86	0.284639	1.21811	0.32	0.214	1.50841e-81	4	SIVA1
2.81657e-109	0.284051	1.21761	0.315	0.198	9.2209e-105	4	HNRNPF
8.37954e-120	0.283376	1.21704	0.267	0.156	2.74329e-115	4	RNPS1
2.09312e-69	0.282324	1.21615	0.566	0.451	6.85245e-65	4	H2AFZ
1.41507e-127	0.279651	1.2139	0.367	0.231	4.63264e-123	4	TCEB1
5.19555e-114	0.278736	1.21313	0.556	0.4	1.70092e-109	4	ITGB1
5.23483e-99	0.278031	1.21254	0.671	0.528	1.71378e-94	4	NDUFA4
6.13526e-101	0.277695	1.21226	0.625	0.484	2.00856e-96	4	PRDX1
7.91125e-87	0.277301	1.21193	0.463	0.336	2.58999e-82	4	EIF4G2
1.15789e-111	0.276785	1.21149	0.376	0.245	3.79071e-107	4	ARF6
7.21676e-103	0.27428	1.20939	0.275	0.169	2.36262e-98	4	NDUFAB1
1.02534e-101	0.273544	1.20877	0.636	0.483	3.35675e-97	4	GUK1
2.60298e-123	0.273184	1.20847	0.493	0.337	8.52164e-119	4	SRSF2
9.54251e-95	0.272901	1.20824	0.424	0.297	3.12403e-90	4	PSMB1
3.18243e-107	0.272791	1.20814	0.357	0.233	1.04186e-102	4	DDT
4.01547e-96	0.272178	1.20763	0.418	0.291	1.31458e-91	4	U2AF1
2.22747e-120	0.271838	1.20734	0.618	0.458	7.29229e-116	4	SUMO2
3.48663e-102	0.271792	1.20731	0.27	0.165	1.14145e-97	4	MDH2
2.17289e-95	0.27166	1.2072	0.517	0.375	7.11361e-91	4	PCBP2
2.56121e-98	0.27151	1.20707	0.431	0.298	8.38489e-94	4	PEBP1
1.23787e-162	0.269774	1.20562	0.406	0.245	4.05255e-158	4	EZR
1.69386e-90	0.267425	1.20366	0.386	0.266	5.54535e-86	4	EIF1AX
3.41516e-84	0.265456	1.20202	0.293	0.192	1.11806e-79	4	POLR2I
3.25542e-79	0.263735	1.20058	0.268	0.173	1.06576e-74	4	TRA2A
5.73291e-92	0.263442	1.20034	0.318	0.208	1.87684e-87	4	CSNK2B
1.13531e-110	0.260425	1.19783	0.339	0.216	3.71676e-106	4	SUMO1
2.61639e-104	0.259548	1.1971	0.278	0.17	8.56555e-100	4	H2AFY
9.30998e-63	0.259478	1.19705	0.28	0.194	3.0479e-58	4	MRP63
7.76681e-53	0.258662	1.19637	0.479	0.382	2.5427e-48	4	EIF3E
5.74987e-94	0.258577	1.1963	0.396	0.272	1.88239e-89	4	ERH
1.8699e-97	0.258483	1.19622	0.261	0.161	6.12169e-93	4	BAZ1A
4.05211e-78	0.257853	1.1957	0.268	0.174	1.32658e-73	4	PHLDA1
8.95125e-105	0.255432	1.19369	0.465	0.323	2.93046e-100	4	RBM8A
2.0172e-92	0.254822	1.19319	0.963	0.943	6.6039e-88	4	RPS2
9.90697e-67	0.253065	1.19174	0.594	0.475	3.24334e-62	4	NDUFB1
1.00694e-109	0.252215	1.19103	0.309	0.192	3.29652e-105	4	MZT2A

## Sheet: Cluster 5
p_val	avg_log2FC	fold change	pct.1	pct.2	p_val_adj	cluster	gene
0	3.4548	10.9648	0.833	0.113	0	5	LYZ
0	3.1042	8.59918	0.909	0.274	0	5	HLA-DPB1
0	3.02548	8.14256	0.969	0.392	0	5	HLA-DRA
0	2.94357	7.69312	0.515	0.138	0	5	G0S2
0	2.87929	7.35789	0.615	0.193	0	5	IL8
0	2.86294	7.27499	0.905	0.279	0	5	HLA-DPA1
0	2.77016	6.82183	0.471	0.05	0	5	IL1B
0	2.69742	6.48639	0.767	0.149	0	5	HLA-DQA1
0	2.68448	6.42849	0.947	0.386	0	5	HLA-DRB1
0	2.66255	6.3315	0.868	0.14	0	5	TYROBP
0	2.66131	6.32609	0.828	0.214	0	5	HLA-DQB1
0	2.64401	6.25067	0.287	0.075	0	5	CCL3
0	2.63263	6.20155	0.721	0.09	0	5	AIF1
0	2.6076	6.09488	0.698	0.071	0	5	LST1
0	2.60104	6.06724	0.408	0.034	0	5	RP11-1143G9.4
0	2.57756	5.96927	0.506	0.075	0	5	C15orf48
0	2.4763	5.56468	0.975	0.573	0	5	CD74
0	2.44316	5.43833	0.626	0.141	0	5	GPR183
0	2.37925	5.20266	0.41	0.09	0	5	HLA-DRB5
0	2.28441	4.87165	0.558	0.093	0	5	CD83
0	2.25595	4.77648	0.34	0.017	0	5	FCER1A
0	2.23576	4.71009	0.704	0.106	0	5	FCER1G
0	2.10452	4.30053	0.872	0.373	0	5	SRGN
0	2.02056	4.05741	0.477	0.148	0	5	INSIG1
0	2.00012	4.00035	0.381	0.017	0	5	CLEC10A
0	1.99906	3.9974	0.447	0.067	0	5	BCL2A1
0	1.87033	3.65615	0.939	0.667	0	5	SAT1
0	1.86711	3.64801	0.476	0.05	0	5	MS4A6A
0	1.85166	3.60914	0.561	0.15	0	5	PLAUR
0	1.82134	3.5341	0.645	0.166	0	5	HLA-DMA
0	1.79966	3.48138	0.333	0.021	0	5	LGALS2
0	1.76811	3.40609	0.994	0.924	0	5	FTH1
0	1.74617	3.35467	0.281	0.039	0	5	IL1R2
0	1.73468	3.32805	0.521	0.159	0	5	RGS2
0	1.68226	3.20931	0.662	0.218	0	5	COTL1
0	1.68117	3.20689	0.474	0.117	0	5	SERPINB9
0	1.66875	3.17938	0.442	0.055	0	5	SPI1
0	1.6604	3.16104	0.344	0.058	0	5	IL1RN
0	1.65905	3.15809	0.914	0.586	0	5	CST3
0	1.63806	3.11247	0.402	0.063	0	5	PLEK
0	1.6329	3.10135	0.39	0.05	0	5	FCGR2A
0	1.60099	3.03351	0.293	0.024	0	5	MNDA
0	1.59442	3.01974	0.44	0.163	0	5	SGK1
0	1.50678	2.84176	0.307	0.024	0	5	SERPINA1
0	1.43613	2.70594	0.387	0.06	0	5	HLA-DMB
0	1.42415	2.68356	0.384	0.153	0	5	IER5
0	1.40447	2.6472	0.389	0.154	0	5	CHMP1B
0	1.37669	2.59672	0.381	0.093	0	5	FGL2
0	1.36667	2.57875	0.497	0.198	0	5	CTSS
0	1.36172	2.56992	0.531	0.218	0	5	RGS1
0	1.35723	2.56192	0.263	0.06	0	5	C1QB
0	1.35486	2.55772	0.293	0.024	0	5	CSF2RA
0	1.33037	2.51467	0.261	0.074	0	5	PTGS2
0	1.32747	2.50961	0.557	0.205	0	5	CTSZ
0	1.31207	2.48297	0.303	0.068	0	5	MXD1
0	1.29114	2.44721	0.327	0.074	0	5	C1QA
0	1.28946	2.44437	0.252	0.053	0	5	CD14
0	1.27106	2.4134	0.54	0.232	0	5	NAMPT
0	1.27072	2.41281	0.303	0.038	0	5	AMICA1
0	1.26989	2.41143	0.996	0.964	0	5	TMSB4X
0	1.25973	2.39452	0.509	0.233	0	5	REL
0	1.25406	2.38512	0.447	0.214	0	5	ID2
0	1.24387	2.36834	0.481	0.181	0	5	LITAF
0	1.22625	2.33958	0.588	0.204	0	5	LAPTM5
0	1.21538	2.32202	0.289	0.045	0	5	C1orf162
0	1.21251	2.31741	0.375	0.091	0	5	ITGB2
0	1.20787	2.30996	0.291	0.087	0	5	PPIF
0	1.20393	2.30367	0.285	0.03	0	5	CLEC7A
0	1.20315	2.30241	0.267	0.031	0	5	CPVL
0	1.16774	2.2466	0.769	0.538	0	5	NFKBIA
0	1.15903	2.23308	0.443	0.16	0	5	CMTM6
0	1.13184	2.19138	0.371	0.169	0	5	HSPA6
0	1.12943	2.18772	0.39	0.138	0	5	NINJ1
0	1.11023	2.1588	0.306	0.087	0	5	BID
0	1.09318	2.13343	0.283	0.058	0	5	CXCL16
0	1.08249	2.11768	0.989	0.913	0	5	FTL
0	1.07	2.09944	0.252	0.033	0	5	TNFSF13B
3.16861e-182	1.06722	2.0954	0.289	0.158	1.03734e-177	5	CXCL3
1.24723e-286	1.06415	2.09094	0.434	0.244	4.08318e-282	5	CXCL2
0	1.04686	2.06603	0.77	0.536	0	5	DUSP1
0	1.04648	2.06549	0.468	0.195	0	5	VAMP8
0	1.0448	2.06308	0.365	0.132	0	5	AP1S2
0	1.04176	2.05874	0.475	0.175	0	5	DUSP2
0	1.03594	2.05044	0.497	0.172	0	5	HCST
1.19983e-233	1.02118	2.02958	0.361	0.204	3.92799e-229	5	ATF3
0	1.00901	2.01253	0.398	0.139	0	5	RHOG
0	0.998784	1.99832	0.39	0.133	0	5	RGS10
1.42838e-169	0.99799	1.99722	0.751	0.66	4.67622e-165	5	HSPB1
0	0.988639	1.98431	0.342	0.093	0	5	CD68
0	0.981181	1.97408	0.312	0.087	0	5	CST7
0	0.980764	1.97351	0.418	0.197	0	5	BASP1
0	0.963165	1.94958	0.376	0.141	0	5	CTSH
0	0.956626	1.94077	0.683	0.439	0	5	GPX1
0	0.943669	1.92341	0.28	0.064	0	5	DOK2
0	0.939903	1.9184	0.28	0.085	0	5	GNA13
0	0.936885	1.91439	0.96	0.891	0	5	ACTB
0	0.926442	1.90058	0.267	0.077	0	5	PTPRE
0	0.92389	1.89722	0.577	0.352	0	5	TYMP
0	0.888847	1.8517	0.523	0.299	0	5	SLC2A3
0	0.88231	1.84332	0.304	0.128	0	5	SERPINB1
0	0.879809	1.84013	0.831	0.625	0	5	SH3BGRL3
0	0.879412	1.83963	0.81	0.557	0	5	S100A4
0	0.873404	1.83198	0.405	0.168	0	5	LCP1
6.1643e-297	0.847799	1.79975	0.397	0.208	2.01807e-292	5	NR4A2
0	0.845871	1.79735	0.251	0.094	0	5	VEGFA
0	0.838546	1.78825	0.284	0.105	0	5	RALA
0	0.836381	1.78557	0.351	0.138	0	5	SYNGR2
0	0.82835	1.77565	0.275	0.09	0	5	PPT1
0	0.822278	1.7682	0.275	0.087	0	5	GLIPR1
0	0.814692	1.75892	0.615	0.393	0	5	ARPC3
0	0.813492	1.75746	0.991	0.958	0	5	TMSB10
0	0.805672	1.74796	0.345	0.146	0	5	CAPG
0	0.804942	1.74708	0.309	0.1	0	5	CARD16
0	0.792815	1.73245	0.325	0.146	0	5	NFKB1
7.13523e-307	0.78482	1.72288	0.437	0.24	2.33593e-302	5	GLUL
0	0.783976	1.72187	0.286	0.102	0	5	FAM49B
0	0.773976	1.70998	0.34	0.148	0	5	ARL4C
1.98216e-273	0.772838	1.70863	0.261	0.115	6.48921e-269	5	ZNF331
4.13196e-205	0.770366	1.7057	0.44	0.275	1.35272e-200	5	HSPH1
1.65158e-191	0.767169	1.70193	0.567	0.394	5.40693e-187	5	IER3
1.57568e-142	0.731635	1.66052	0.577	0.464	5.15847e-138	5	SELK
0	0.731203	1.66002	0.442	0.237	0	5	LRRFIP1
1.96512e-159	0.727031	1.65523	0.677	0.57	6.4334e-155	5	DNAJB1
5.24407e-292	0.706528	1.63187	0.305	0.14	1.7168e-287	5	PYCARD
0	0.705915	1.63118	0.417	0.206	0	5	LSP1
0	0.698677	1.62302	0.717	0.486	0	5	ZFP36
0	0.692447	1.61602	0.407	0.202	0	5	CREM
2.70636e-297	0.691537	1.615	0.27	0.115	8.8601e-293	5	PDE4B
0	0.690536	1.61388	0.299	0.133	0	5	EFHD2
3.5432e-276	0.689436	1.61265	0.373	0.191	1.15997e-271	5	BIRC3
0	0.680673	1.60289	0.281	0.12	0	5	PLSCR1
0	0.67785	1.59975	0.283	0.116	0	5	PEA15
0	0.673862	1.59534	0.291	0.114	0	5	GPSM3
2.85663e-229	0.673269	1.59468	0.588	0.406	9.35204e-225	5	EMP3
2.91655e-252	0.672125	1.59342	0.837	0.759	9.54821e-248	5	HSP90AA1
1.4291e-259	0.666942	1.5877	0.285	0.134	4.67857e-255	5	TNFAIP8
1.28471e-267	0.666806	1.58755	0.456	0.268	4.20587e-263	5	ARPC5
2.39732e-237	0.66293	1.58329	0.537	0.355	7.84836e-233	5	MCL1
6.90911e-251	0.657638	1.5775	0.411	0.23	2.2619e-246	5	CFLAR
3.04949e-277	0.644242	1.56292	0.338	0.168	9.98342e-273	5	H2AFY
0	0.642952	1.56152	0.853	0.709	0	5	OAZ1
1.06855e-163	0.641657	1.56012	0.308	0.177	3.49822e-159	5	BHLHE40
3.76412e-134	0.639072	1.55733	0.411	0.28	1.2323e-129	5	PPP1CB
9.86155e-262	0.636766	1.55484	0.301	0.142	3.22847e-257	5	RNASET2
0	0.629107	1.54661	0.829	0.693	0	5	PFN1
2.38422e-180	0.618722	1.53551	0.832	0.777	7.80546e-176	5	UBC
0	0.618438	1.53521	0.292	0.115	0	5	TNFRSF1B
2.18203e-119	0.614469	1.53099	0.682	0.56	7.14354e-115	5	FOS
2.24774e-200	0.613479	1.52994	0.607	0.443	7.35864e-196	5	CD44
3.70119e-306	0.611706	1.52807	0.819	0.695	1.2117e-301	5	H3F3A
7.88931e-149	0.607435	1.52355	0.559	0.412	2.5828e-144	5	KLF6
1.89749e-220	0.606921	1.52301	0.779	0.658	6.212e-216	5	HSPA1A
1.43283e-233	0.60337	1.51926	0.323	0.166	4.69078e-229	5	GRB2
4.0562e-210	0.602739	1.5186	0.278	0.138	1.32792e-205	5	CKLF
3.71483e-224	0.597716	1.51332	0.698	0.546	1.21616e-219	5	PNRC1
2.50707e-100	0.592243	1.50759	0.655	0.558	8.20765e-96	5	HSPA1B
1.24959e-202	0.591252	1.50655	0.595	0.421	4.09089e-198	5	NPC2
6.48115e-193	0.589445	1.50467	0.464	0.299	2.1218e-188	5	GNAI2
4.51127e-129	0.588227	1.5034	0.293	0.176	1.4769e-124	5	CKS2
1.23605e-305	0.585581	1.50064	0.679	0.452	4.04658e-301	5	SOD2
1.3467e-248	0.575852	1.49056	0.366	0.189	4.40883e-244	5	GMFG
1.81745e-171	0.564964	1.47935	0.513	0.359	5.94997e-167	5	PCBP1
4.79761e-275	0.558838	1.47308	0.32	0.149	1.57064e-270	5	CYTIP
4.81455e-158	0.557122	1.47133	0.364	0.224	1.57619e-153	5	ACTR2
3.87314e-63	0.547566	1.46162	0.546	0.477	1.26799e-58	5	HSPE1
8.83912e-118	0.547462	1.46151	0.307	0.193	2.89375e-113	5	YWHAH
2.34194e-245	0.542499	1.45649	0.255	0.112	7.66706e-241	5	CD53
5.05514e-169	0.541841	1.45583	0.276	0.149	1.65495e-164	5	SYAP1
3.24548e-94	0.536634	1.45058	0.255	0.161	1.0625e-89	5	EIF4A3
2.26124e-152	0.53554	1.44948	0.467	0.321	7.40285e-148	5	DNAJB6
3.63902e-13	0.53031	1.44424	0.518	0.488	1.19134e-08	5	TXN
6.07738e-90	0.529994	1.44392	0.291	0.193	1.98961e-85	5	NFKBIZ
2.60737e-228	0.529134	1.44306	0.813	0.654	8.53602e-224	5	S100A11
3.55624e-257	0.528796	1.44273	0.776	0.599	1.16424e-252	5	S100A10
1.14185e-154	0.524844	1.43878	0.595	0.444	3.7382e-150	5	TUBA1B
3.74677e-175	0.518732	1.4327	0.447	0.285	1.22662e-170	5	SDCBP
2.18824e-126	0.517659	1.43163	0.419	0.289	7.16386e-122	5	NFE2L2
5.0204e-87	0.516265	1.43025	0.437	0.33	1.64358e-82	5	CYCS
1.72974e-144	0.516213	1.4302	0.392	0.252	5.66283e-140	5	GRN
1.38561e-39	0.515907	1.42989	0.282	0.215	4.53621e-35	5	ISG15
1.56872e-256	0.515029	1.42902	0.285	0.128	5.13567e-252	5	SAMSN1
2.37459e-101	0.514439	1.42844	0.314	0.206	7.77392e-97	5	TUBA1A
8.82018e-137	0.512728	1.42675	0.6	0.453	2.88755e-132	5	PSAP
3.98859e-178	0.508721	1.42279	0.633	0.486	1.30578e-173	5	ARPC2
5.31407e-261	0.508209	1.42228	0.471	0.263	1.73972e-256	5	ARHGDIB
7.891e-232	0.502149	1.41632	0.801	0.678	2.58336e-227	5	CFL1
7.13886e-204	0.498644	1.41288	0.317	0.165	2.33712e-199	5	ZEB2
2.49655e-95	0.493292	1.40765	0.457	0.351	8.17319e-91	5	HSPD1
7.17857e-141	0.49218	1.40657	0.273	0.156	2.35012e-136	5	SNHG15
1.59575e-170	0.492171	1.40656	0.458	0.295	5.22418e-166	5	CTSB
1.12124e-176	0.491561	1.40597	0.868	0.771	3.67071e-172	5	NEAT1
0	0.49091	1.40533	0.934	0.869	0	5	ATP5E
1.4008e-128	0.490081	1.40452	0.379	0.249	4.58593e-124	5	ATP1B3
1.73422e-140	0.479541	1.3943	0.298	0.175	5.67748e-136	5	PIM3
2.4124e-141	0.479151	1.39392	0.258	0.142	7.8977e-137	5	KDM6B
1.98234e-146	0.477725	1.39255	0.454	0.306	6.48977e-142	5	ARPC1B
1.57298e-157	0.475804	1.39069	0.394	0.247	5.14963e-153	5	EZR
1.04343e-126	0.472166	1.38719	0.412	0.277	3.41597e-122	5	AP2S1
5.20323e-124	0.468664	1.38383	0.385	0.253	1.70343e-119	5	TNFAIP3
2.2886e-294	0.451721	1.36767	0.916	0.86	7.49243e-290	5	UBA52
4.37777e-100	0.450228	1.36626	0.301	0.194	1.43319e-95	5	DAZAP2
5.82347e-146	0.44897	1.36507	0.7	0.588	1.90649e-141	5	YBX1
3.47516e-87	0.445655	1.36193	0.589	0.474	1.1377e-82	5	PPP1R15A
2.1254e-151	0.444809	1.36113	0.31	0.178	6.95813e-147	5	ETS2
1.62563e-125	0.444653	1.36099	0.511	0.37	5.32198e-121	5	TPM3
3.61794e-133	0.443514	1.35991	0.617	0.486	1.18444e-128	5	CLIC1
4.27842e-100	0.441568	1.35808	0.313	0.203	1.40067e-95	5	FOSL2
2.94431e-155	0.438486	1.35518	0.579	0.428	9.63907e-151	5	CSTB
2.34102e-113	0.437738	1.35448	0.487	0.355	7.66403e-109	5	DDIT4
9.13455e-105	0.435061	1.35197	0.579	0.455	2.99047e-100	5	CDC42
5.72031e-144	0.42607	1.34357	0.332	0.198	1.87271e-139	5	RBPJ
2.59598e-99	0.416339	1.33454	0.325	0.216	8.49871e-95	5	GDI2
5.52031e-133	0.415916	1.33415	0.623	0.476	1.80724e-128	5	TIMP1
5.43788e-77	0.413395	1.33182	0.465	0.359	1.78025e-72	5	DBI
2.7627e-106	0.413125	1.33157	0.342	0.226	9.04451e-102	5	CAP1
9.08406e-135	0.409147	1.3279	0.607	0.453	2.97394e-130	5	RAC1
1.1434e-37	0.408054	1.32689	0.386	0.317	3.74328e-33	5	TRA2B
9.02258e-92	0.405034	1.32412	0.421	0.304	2.95381e-87	5	ATP6V0B
1.94833e-102	0.404496	1.32363	0.272	0.168	6.37844e-98	5	MOB1A
2.37871e-116	0.401649	1.32102	0.534	0.395	7.78742e-112	5	GADD45B
5.03774e-121	0.399509	1.31906	0.636	0.51	1.64926e-116	5	GPX4
1.14452e-124	0.399495	1.31905	0.479	0.335	3.74693e-120	5	ANXA5
2.10285e-220	0.390024	1.31042	0.416	0.231	6.8843e-216	5	CXCR4
2.90901e-108	0.384758	1.30564	0.285	0.174	9.52353e-104	5	GSTO1
1.28471e-84	0.37898	1.30042	0.37	0.263	4.20587e-80	5	ATP6V1F
1.66395e-112	0.378911	1.30036	0.257	0.151	5.44743e-108	5	PRR13
1.30303e-87	0.378803	1.30026	0.361	0.25	4.26587e-83	5	BRI3
2.59177e-136	0.377102	1.29873	0.355	0.217	8.48494e-132	5	FCGRT
2.41016e-154	0.372924	1.29497	0.829	0.747	7.89037e-150	5	PFDN5
2.64264e-80	0.364143	1.28712	0.485	0.375	8.65148e-76	5	GNG5
8.20328e-111	0.359823	1.28327	0.738	0.631	2.68559e-106	5	PABPC1
1.23672e-64	0.358912	1.28246	0.263	0.179	4.04877e-60	5	CD55
1.57292e-89	0.351395	1.27579	0.506	0.385	5.14941e-85	5	UBE2D3
1.608e-63	0.347464	1.27232	0.267	0.184	5.26426e-59	5	TMEM123
7.81325e-62	0.346922	1.27184	0.271	0.189	2.5579e-57	5	IRF2BP2
2.93464e-72	0.346629	1.27159	0.331	0.234	9.60743e-68	5	ACTR3
1.27018e-126	0.344163	1.26941	0.461	0.312	4.15831e-122	5	CRIP1
1.0881e-80	0.343136	1.26851	0.33	0.227	3.56221e-76	5	RAB7A
1.98462e-95	0.334738	1.26115	0.281	0.175	6.49726e-91	5	GLRX
2.90081e-147	0.324411	1.25215	0.934	0.895	9.49669e-143	5	RPL27A
3.31555e-122	0.323619	1.25147	0.436	0.291	1.08544e-117	5	CDKN1A
1.66487e-56	0.321624	1.24974	0.323	0.235	5.45047e-52	5	CAPZA1
8.49809e-52	0.313288	1.24254	0.63	0.535	2.7821e-47	5	ZFP36L1
6.44978e-158	0.310635	1.24025	0.935	0.896	2.11153e-153	5	RPS9
1.26542e-81	0.307084	1.2372	0.366	0.256	4.14273e-77	5	SH3BGRL
4.4558e-62	0.305683	1.236	0.406	0.306	1.45874e-57	5	VMP1
3.07096e-149	0.304468	1.23496	0.31	0.172	1.00537e-144	5	CORO1A
4.65752e-24	0.301058	1.23205	0.503	0.455	1.52478e-19	5	H2AFZ
3.7829e-112	0.296719	1.22835	0.92	0.885	1.23845e-107	5	RPS16
4.09539e-57	0.296543	1.2282	0.262	0.183	1.34075e-52	5	ARPC4
2.70096e-202	0.293646	1.22573	0.321	0.162	8.84239e-198	5	CD37
8.27673e-39	0.290532	1.22309	0.406	0.33	2.70964e-34	5	MARCKS
6.3677e-115	0.287247	1.22031	0.887	0.84	2.08466e-110	5	RPS11
5.67852e-33	0.287091	1.22018	0.339	0.272	1.85903e-28	5	CLK1
8.82118e-51	0.286545	1.21972	0.333	0.25	2.88788e-46	5	HIGD2A
5.80335e-78	0.286516	1.21969	0.438	0.319	1.8999e-73	5	NR4A1
3.11455e-80	0.283383	1.21705	0.429	0.309	1.01964e-75	5	FXYD5
8.65735e-56	0.276988	1.21166	0.359	0.269	2.83424e-51	5	GPBP1
8.65273e-51	0.276107	1.21092	0.433	0.342	2.83273e-46	5	SLC25A5
2.5036e-204	0.274886	1.2099	0.42	0.23	8.19628e-200	5	PTPRC
2.15456e-46	0.27303	1.20834	0.344	0.262	7.05358e-42	5	CDC37
9.76384e-58	0.27253	1.20792	0.257	0.176	3.19649e-53	5	RAB5C
8.58794e-19	0.268713	1.20473	0.304	0.257	2.81152e-14	5	HIF1A
5.93897e-69	0.262584	1.19963	0.667	0.561	1.9443e-64	5	EIF4A1
6.77737e-83	0.262278	1.19937	0.272	0.173	2.21877e-78	5	FNBP1
1.01463e-41	0.260523	1.19791	0.322	0.246	3.32171e-37	5	EIF3L
1.37989e-51	0.257954	1.19578	0.643	0.561	4.51749e-47	5	ATP5G2
6.90986e-33	0.253142	1.1918	0.316	0.249	2.26215e-28	5	ARF6
2.22888e-48	0.251189	1.19019	0.423	0.334	7.29692e-44	5	SNX3

## Sheet: Cluster 6
p_val	avg_log2FC	fold change	pct.1	pct.2	p_val_adj	cluster	gene
0	3.39807	10.542	0.726	0.104	0	6	POSTN
0	3.15307	8.89544	0.968	0.349	0	6	COL1A1
0	3.0252	8.14096	0.971	0.375	0	6	COL1A2
0	2.98987	7.94404	0.932	0.297	0	6	COL3A1
0	2.85455	7.2328	0.897	0.252	0	6	COL6A1
0	2.70636	6.52671	0.655	0.138	0	6	FN1
0	2.66892	6.35953	0.846	0.195	0	6	COL6A3
0	2.58596	6.00414	0.923	0.299	0	6	COL6A2
0	2.54762	5.8467	0.844	0.204	0	6	LUM
0	2.54665	5.84278	0.9	0.328	0	6	SPARC
0	2.53321	5.78857	0.271	0.019	0	6	MMP11
0	2.40378	5.29188	0.553	0.086	0	6	COL5A1
0	2.33975	5.06214	0.651	0.114	0	6	COL5A2
0	2.26003	4.79002	0.682	0.163	0	6	BGN
0	2.25748	4.78156	0.584	0.129	0	6	CTHRC1
0	1.94579	3.85249	0.636	0.164	0	6	AEBP1
0	1.89133	3.70976	0.967	0.699	0	6	LGALS1
0	1.87826	3.67632	0.421	0.094	0	6	DIO2
0	1.77635	3.42558	0.41	0.078	0	6	COL12A1
0	1.7617	3.39098	0.602	0.153	0	6	VCAN
0	1.75902	3.38467	0.584	0.14	0	6	PRRX1
0	1.70673	3.2642	0.647	0.196	0	6	SFRP2
0	1.70594	3.26242	0.808	0.318	0	6	CALD1
0	1.68235	3.2095	0.279	0.016	0	6	COL11A1
0	1.68127	3.2071	0.49	0.127	0	6	OLFML3
0	1.6279	3.09062	0.521	0.138	0	6	HTRA1
0	1.60994	3.05239	0.324	0.058	0	6	SPON2
0	1.60606	3.04419	0.467	0.135	0	6	PRSS23
0	1.53268	2.89324	0.607	0.175	0	6	PCOLCE
0	1.52855	2.88495	0.616	0.157	0	6	THY1
0	1.51623	2.86042	0.385	0.051	0	6	MFAP2
0	1.47881	2.78719	0.284	0.062	0	6	APCDD1
0	1.4764	2.78253	0.38	0.111	0	6	MDK
0	1.46664	2.76378	0.417	0.088	0	6	CLEC11A
0	1.46508	2.76078	0.473	0.122	0	6	FBN1
0	1.45498	2.74152	0.442	0.095	0	6	MXRA8
0	1.44513	2.72287	0.422	0.108	0	6	MMP14
0	1.4382	2.70983	0.638	0.227	0	6	TIMP2
0	1.43652	2.70667	0.611	0.174	0	6	CTSK
0	1.41419	2.66509	0.529	0.186	0	6	TPM1
0	1.40721	2.65223	0.347	0.058	0	6	INHBA
0	1.40358	2.64556	0.667	0.227	0	6	MMP2
0	1.3915	2.6235	0.42	0.105	0	6	THBS2
0	1.38235	2.60693	0.604	0.204	0	6	FSTL1
0	1.36937	2.58359	0.446	0.137	0	6	SPATS2L
0	1.35152	2.55181	0.286	0.043	0	6	NREP
0	1.32221	2.50049	0.559	0.214	0	6	SERPINH1
0	1.31472	2.48754	0.436	0.12	0	6	FBLN2
0	1.28152	2.43096	0.294	0.048	0	6	PTK7
0	1.26685	2.40636	0.365	0.123	0	6	NBL1
0	1.2606	2.39596	0.315	0.063	0	6	MRC2
0	1.25934	2.39386	0.365	0.076	0	6	RCN3
0	1.25493	2.38656	0.388	0.146	0	6	COL18A1
0	1.24581	2.37152	0.274	0.033	0	6	FAP
0	1.2214	2.33173	0.437	0.155	0	6	RARRES2
0	1.21444	2.3205	0.365	0.118	0	6	PMEPA1
0	1.21391	2.31965	0.612	0.227	0	6	C1S
0	1.19909	2.29595	0.336	0.07	0	6	FKBP10
0	1.1855	2.27443	0.379	0.108	0	6	PDGFRB
0	1.1442	2.21024	0.269	0.051	0	6	COL16A1
0	1.13474	2.1958	0.746	0.47	0	6	TIMP1
0	1.13293	2.19303	0.264	0.051	0	6	MXRA5
0	1.12451	2.18028	0.374	0.13	0	6	COL4A1
0	1.11755	2.16978	0.253	0.049	0	6	ITGB5
0	1.11609	2.16758	0.898	0.333	0	6	DCN
0	1.09575	2.13724	0.529	0.225	0	6	WBP5
0	1.09077	2.12987	0.466	0.25	0	6	PTGDS
0	1.06488	2.092	0.289	0.069	0	6	FRMD6
0	1.06077	2.08605	0.254	0.048	0	6	EMILIN1
0	1.0422	2.05936	0.259	0.053	0	6	F2R
0	1.0408	2.05736	0.371	0.12	0	6	PPIC
0	1.039	2.0548	0.35	0.142	0	6	CTGF
0	1.03503	2.04916	0.472	0.141	0	6	TPM2
0	1.02394	2.03346	0.264	0.066	0	6	CD248
0	1.02193	2.03063	0.412	0.14	0	6	LRP1
0	1.00881	2.01226	0.253	0.072	0	6	PTN
0	1.00695	2.00966	0.629	0.27	0	6	NNMT
0	0.981172	1.97407	0.298	0.091	0	6	PALLD
0	0.981081	1.97394	0.353	0.111	0	6	LAMA4
0	0.974257	1.96463	0.44	0.183	0	6	CALU
0	0.971667	1.96111	0.356	0.127	0	6	COL4A2
0	0.969308	1.9579	0.577	0.25	0	6	C1R
0	0.966899	1.95463	0.273	0.07	0	6	PDGFRA
0	0.947344	1.92832	0.59	0.32	0	6	MARCKS
0	0.92172	1.89437	0.909	0.728	0	6	VIM
0	0.914118	1.88442	0.418	0.161	0	6	PRKCDBP
0	0.900099	1.86619	0.482	0.217	0	6	S100A13
0	0.897759	1.86317	0.299	0.1	0	6	TMEM45A
3.25761e-283	0.896387	1.8614	0.308	0.139	1.06648e-278	6	MFAP4
0	0.891458	1.85505	0.257	0.061	0	6	CHN1
0	0.888296	1.85099	0.333	0.125	0	6	PDLIM2
0	0.88609	1.84816	0.262	0.068	0	6	PRRX2
0	0.883044	1.84426	0.269	0.065	0	6	EFEMP2
0	0.882493	1.84356	0.885	0.564	0	6	IFITM3
0	0.877134	1.83672	0.7	0.405	0	6	SELM
0	0.873589	1.83222	0.713	0.47	0	6	CD99
0	0.856504	1.81065	0.395	0.168	0	6	NGFRAP1
0	0.852859	1.80608	0.517	0.278	0	6	TCF4
0	0.848137	1.80017	0.255	0.067	0	6	ECM1
0	0.847728	1.79966	0.343	0.138	0	6	CRABP2
0	0.844436	1.79556	0.271	0.087	0	6	SDC2
0	0.844037	1.79507	0.259	0.098	0	6	CPE
0	0.843862	1.79485	0.313	0.11	0	6	MEG3
0	0.841137	1.79146	0.284	0.096	0	6	2011-09-01
0	0.835021	1.78388	0.274	0.081	0	6	TWIST1
0	0.833789	1.78236	0.959	0.798	0	6	S100A6
0	0.833006	1.78139	0.507	0.28	0	6	ID3
0	0.83124	1.77921	0.405	0.173	0	6	CNN3
5.15188e-256	0.821851	1.76767	0.37	0.187	1.68662e-251	6	RND3
0	0.821238	1.76692	0.6	0.297	0	6	IGFBP4
0	0.816257	1.76083	0.255	0.077	0	6	SNAI2
0	0.811272	1.75476	0.635	0.398	0	6	ITGB1
0	0.807348	1.74999	0.273	0.097	0	6	RAB31
0	0.804113	1.74607	0.259	0.078	0	6	EVA1B
0	0.795215	1.73534	0.288	0.11	0	6	LAMC1
5.83986e-265	0.792703	1.73232	0.371	0.188	1.91185e-260	6	CYR61
0	0.787345	1.7259	0.669	0.416	0	6	LAPTM4A
0	0.783277	1.72104	0.47	0.259	0	6	KDELR2
1.11723e-266	0.782636	1.72027	0.548	0.362	3.65758e-262	6	TPM4
0	0.776711	1.71322	0.475	0.236	0	6	SERPING1
0	0.771589	1.70715	0.563	0.335	0	6	LY6E
0	0.763043	1.69707	0.409	0.186	0	6	PMP22
0	0.761056	1.69473	0.276	0.103	0	6	CRISPLD2
0	0.751635	1.6837	0.812	0.602	0	6	CD63
0	0.744813	1.67576	0.257	0.1	0	6	CKAP4
0	0.742973	1.67362	0.5	0.171	0	6	MYL9
0	0.740249	1.67046	0.427	0.207	0	6	NUPR1
0	0.731601	1.66048	0.297	0.114	0	6	RCN1
7.05306e-272	0.716993	1.64375	0.413	0.225	2.30903e-267	6	OSTC
0	0.704653	1.62975	0.258	0.095	0	6	RAB34
1.25814e-280	0.701712	1.62643	0.26	0.107	4.11889e-276	6	LGALS3BP
0	0.695935	1.61993	0.448	0.229	0	6	PTRF
1.58887e-143	0.694295	1.61809	0.257	0.141	5.20164e-139	6	MRPS6
7.33782e-218	0.691424	1.61488	0.476	0.297	2.40226e-213	6	ARF4
0	0.690235	1.61355	0.45	0.232	0	6	SOX4
0	0.690119	1.61342	0.265	0.104	0	6	NME4
0	0.683834	1.6064	0.751	0.539	0	6	ANXA2
4.13497e-265	0.678583	1.60057	0.313	0.145	1.35371e-260	6	COX7A1
0	0.67416	1.59567	0.516	0.23	0	6	SERPINF1
2.68841e-252	0.673189	1.59459	0.373	0.194	8.8013e-248	6	VKORC1
5.65429e-218	0.668412	1.58932	0.612	0.437	1.8511e-213	6	TUBB
4.02608e-203	0.665459	1.58607	0.264	0.128	1.31806e-198	6	HCFC1R1
2.25714e-162	0.662498	1.58282	0.284	0.153	7.38943e-158	6	GJA1
7.80006e-295	0.658728	1.57869	0.282	0.118	2.55358e-290	6	C12orf75
1.38517e-234	0.652671	1.57208	0.521	0.333	4.53477e-230	6	ANXA5
9.98073e-252	0.636912	1.555	0.293	0.135	3.26749e-247	6	NFIC
9.42776e-259	0.632501	1.55025	0.318	0.149	3.08646e-254	6	MIR4435-1HG
1.0695e-225	0.631933	1.54964	0.584	0.404	3.50133e-221	6	C12orf57
3.38176e-225	0.629885	1.54744	0.318	0.158	1.10712e-220	6	RUNX1
9.59663e-294	0.617464	1.53418	0.268	0.108	3.14174e-289	6	HES4
3.55705e-249	0.616369	1.53301	0.342	0.171	1.16451e-244	6	RAB13
2.50721e-268	0.606363	1.52242	0.297	0.131	8.2081e-264	6	MAP1B
1.44729e-227	0.601279	1.51706	0.513	0.319	4.73814e-223	6	PTMS
2.15825e-104	0.595413	1.51091	0.563	0.447	7.06569e-100	6	TUBA1B
3.93747e-206	0.587813	1.50297	0.457	0.278	1.28905e-201	6	EID1
4.81142e-177	0.587064	1.50219	0.356	0.205	1.57516e-172	6	IFI6
1.92874e-167	0.585148	1.50019	0.429	0.277	6.3143e-163	6	AP2S1
1.30868e-123	0.581988	1.49691	0.697	0.603	4.28437e-119	6	RPL36A
3.60252e-193	0.581852	1.49677	0.272	0.135	1.17939e-188	6	ACTN1
1.09328e-269	0.581709	1.49662	0.29	0.126	3.57917e-265	6	MFGE8
6.90663e-218	0.577051	1.4918	0.353	0.186	2.26109e-213	6	C4orf48
5.90439e-172	0.573759	1.4884	0.257	0.13	1.93298e-167	6	TCEAL8
1.61457e-218	0.573379	1.488	0.373	0.198	5.28579e-214	6	S100A16
9.65791e-202	0.568807	1.4833	0.266	0.127	3.16181e-197	6	GPNMB
2.94617e-198	0.563711	1.47807	0.381	0.216	9.64518e-194	6	RHOC
5.34395e-189	0.558317	1.47255	0.255	0.123	1.7495e-184	6	CTTN
2.0647e-177	0.555736	1.46992	0.285	0.148	6.75942e-173	6	C1orf122
0	0.546075	1.46011	0.464	0.205	0	6	FBLN1
8.49715e-126	0.53443	1.44837	0.323	0.198	2.7818e-121	6	SAR1A
1.83901e-222	0.532651	1.44659	0.288	0.136	6.02056e-218	6	DAB2
7.32498e-155	0.520612	1.43456	0.486	0.327	2.39805e-150	6	P4HB
2.45375e-76	0.51914	1.4331	0.295	0.198	8.0331e-72	6	CTNNB1
1.21888e-122	0.51856	1.43252	0.281	0.164	3.99037e-118	6	B4GALT1
7.4642e-153	0.513667	1.42767	0.452	0.297	2.44363e-148	6	MGST3
0	0.511776	1.4258	0.566	0.233	0	6	CCDC80
4.05407e-244	0.501703	1.41588	0.46	0.254	1.32722e-239	6	EMP1
2.68158e-302	0.500446	1.41465	0.915	0.851	8.77894e-298	6	SERF2
1.50302e-138	0.499638	1.41386	0.377	0.237	4.92059e-134	6	AP2M1
5.07155e-173	0.492203	1.40659	0.255	0.126	1.66032e-168	6	TSPAN4
0	0.492139	1.40653	0.713	0.407	0	6	IGFBP7
1.02411e-238	0.490464	1.4049	0.413	0.213	3.35274e-234	6	PLAC9
6.70097e-244	0.489563	1.40402	0.456	0.249	2.19376e-239	6	MT1E
3.93668e-129	0.485679	1.40024	0.253	0.14	1.28879e-124	6	SEC31A
4.57869e-157	0.485367	1.39994	0.284	0.153	1.49897e-152	6	C7orf73
0	0.48261	1.39727	0.389	0.137	0	6	TAGLN
3.03035e-193	0.482147	1.39682	0.642	0.474	9.92075e-189	6	PPIB
2.98496e-129	0.481961	1.39664	0.363	0.23	9.77215e-125	6	FLNA
1.22798e-276	0.478825	1.39361	0.257	0.103	4.02016e-272	6	TNFAIP6
6.8638e-154	0.473086	1.38808	0.863	0.807	2.24707e-149	6	GAPDH
1.11728e-134	0.472244	1.38727	0.629	0.486	3.65775e-130	6	PPDPF
8.42455e-134	0.470945	1.38602	0.351	0.214	2.75803e-129	6	CYB5R3
1.43252e-150	0.469686	1.38481	0.453	0.297	4.68977e-146	6	ATOX1
1.41882e-162	0.468924	1.38408	0.336	0.189	4.64492e-158	6	APP
1.35991e-186	0.466678	1.38192	0.456	0.277	4.45208e-182	6	RRBP1
2.88565e-102	0.466124	1.38139	0.518	0.39	9.44704e-98	6	HMGN2
2.95298e-113	0.46551	1.38081	0.441	0.305	9.66745e-109	6	VMP1
3.80062e-123	0.464817	1.38014	0.577	0.432	1.24425e-118	6	RPS27L
1.67133e-119	0.464769	1.3801	0.268	0.155	5.4716e-115	6	CNN2
2.87994e-109	0.461825	1.37728	0.285	0.175	9.42836e-105	6	GSTO1
3.46672e-153	0.460538	1.37606	0.859	0.762	1.13494e-148	6	RPL31
2.24205e-90	0.458212	1.37384	0.276	0.176	7.34001e-86	6	PGAM1
1.83471e-89	0.455761	1.37151	0.57	0.466	6.00646e-85	6	RPL17
1.10909e-111	0.454665	1.37046	0.328	0.206	3.63095e-107	6	TUBA1A
3.57718e-100	0.444372	1.36072	0.283	0.175	1.1711e-95	6	TCEAL4
6.16272e-114	0.440108	1.35671	0.386	0.255	2.01755e-109	6	NENF
3.74749e-102	0.439297	1.35594	0.347	0.229	1.22685e-97	6	RAB2A
3.82357e-112	0.43875	1.35543	0.559	0.424	1.25176e-107	6	MORF4L1
1.31724e-106	0.437615	1.35436	0.263	0.156	4.31239e-102	6	TMEM167A
1.54523e-114	0.437149	1.35393	0.311	0.184	5.05878e-110	6	IGFBP5
3.09262e-88	0.436976	1.35376	0.275	0.173	1.01246e-83	6	TTC3
1.27967e-111	0.436133	1.35297	0.359	0.233	4.18937e-107	6	HSBP1
1.3035e-102	0.430568	1.34776	0.28	0.17	4.26741e-98	6	LIMA1
2.20218e-176	0.425185	1.34274	0.298	0.151	7.20949e-172	6	TMEM176B
7.80707e-81	0.423677	1.34134	0.37	0.262	2.55588e-76	6	MORF4L2
1.72194e-90	0.421916	1.33971	0.461	0.337	5.63728e-86	6	NUCKS1
5.0358e-106	0.413771	1.33216	0.361	0.237	1.64862e-101	6	NDUFC2
1.81842e-111	0.412794	1.33126	0.625	0.49	5.95314e-107	6	MIF
3.22219e-226	0.411873	1.33041	0.689	0.492	1.05488e-221	6	DSTN
3.18149e-108	0.411822	1.33036	0.334	0.21	1.04156e-103	6	VAMP5
1.42202e-95	0.408336	1.32715	0.42	0.298	4.65541e-91	6	CAPZB
3.44996e-89	0.403115	1.32236	0.432	0.311	1.12945e-84	6	PHPT1
1.22639e-157	0.399345	1.31891	0.261	0.131	4.01494e-153	6	TMEM176A
4.362e-72	0.395268	1.31519	0.283	0.192	1.42803e-67	6	PPP1R14B
2.24735e-86	0.394292	1.3143	0.286	0.185	7.35738e-82	6	LAMTOR1
2.07501e-168	0.390762	1.31109	0.356	0.193	6.79316e-164	6	SOD3
2.16331e-92	0.38982	1.31023	0.26	0.16	7.08226e-88	6	PSMB5
9.64341e-81	0.38757	1.30819	0.302	0.201	3.15706e-76	6	BANF1
9.97959e-85	0.384854	1.30573	0.358	0.245	3.26712e-80	6	HES1
3.44325e-102	0.382929	1.30399	0.391	0.262	1.12725e-97	6	LINC00152
4.62139e-200	0.380496	1.30179	0.807	0.655	1.51295e-195	6	S100A11
2.24141e-105	0.378642	1.30012	0.694	0.578	7.33791e-101	6	POLR2L
1.75669e-75	0.378477	1.29997	0.341	0.239	5.75107e-71	6	MINOS1
4.28437e-304	0.377768	1.29933	0.984	0.958	1.40262e-299	6	TMSB10
2.41642e-89	0.375199	1.29702	0.672	0.553	7.91087e-85	6	CALM2
2.35427e-113	0.373942	1.29589	0.793	0.727	7.7074e-109	6	ACTG1
3.42063e-99	0.370692	1.29297	0.499	0.366	1.11985e-94	6	PKM
9.89761e-80	0.369329	1.29175	0.324	0.218	3.24028e-75	6	TIMM13
6.46223e-79	0.364637	1.28756	0.349	0.244	2.11561e-74	6	CLTA
1.29259e-91	0.361305	1.28459	0.365	0.246	4.23167e-87	6	KDELR1
1.50292e-26	0.360327	1.28372	0.695	0.659	4.92026e-22	6	RPS10
1.456e-64	0.357619	1.28131	0.306	0.214	4.76664e-60	6	MYH9
4.4836e-93	0.3565	1.28032	0.668	0.565	1.46784e-88	6	TCEB2
1.30641e-114	0.353718	1.27785	0.594	0.448	4.27691e-110	6	LMNA
3.08271e-63	0.350829	1.27529	0.429	0.331	1.00922e-58	6	CD81
5.9913e-75	0.34999	1.27455	0.58	0.477	1.96143e-70	6	RBM3
7.54973e-44	0.349401	1.27403	0.366	0.289	2.47163e-39	6	RPL22L1
5.84612e-86	0.348981	1.27366	0.325	0.212	1.9139e-81	6	IFITM1
3.36018e-50	0.346272	1.27127	0.398	0.308	1.10006e-45	6	TMED2
3.09613e-65	0.344155	1.26941	0.342	0.246	1.01361e-60	6	PRDX6
1.00531e-69	0.335179	1.26153	0.364	0.261	3.29119e-65	6	ANAPC11
6.76641e-70	0.3291	1.25623	0.559	0.452	2.21519e-65	6	NDUFS5
6.36658e-85	0.328862	1.25602	0.612	0.492	2.08429e-80	6	SEC61G
8.61831e-64	0.328742	1.25592	0.306	0.214	2.82146e-59	6	PDCD5
1.04389e-55	0.32605	1.25358	0.256	0.176	3.4175e-51	6	LINC00657
3.04051e-80	0.325956	1.2535	0.298	0.194	9.95402e-76	6	HDLBP
2.27172e-63	0.325264	1.25289	0.48	0.377	7.43717e-59	6	NDUFB2
6.97491e-62	0.322641	1.25062	0.455	0.351	2.28345e-57	6	NDUFA11
5.11924e-115	0.322228	1.25026	0.952	0.902	1.67594e-110	6	RPL13A
2.16438e-56	0.321089	1.24927	0.464	0.373	7.08574e-52	6	SLC25A3
1.35867e-70	0.317842	1.24646	0.313	0.214	4.44802e-66	6	ISG15
5.16174e-82	0.317505	1.24617	0.629	0.511	1.68985e-77	6	GPX4
3.42309e-55	0.315902	1.24479	0.34	0.249	1.12065e-50	6	LDHB
1.44748e-58	0.315766	1.24467	0.377	0.281	4.73875e-54	6	MRPS21
8.99144e-51	0.314736	1.24378	0.454	0.367	2.94362e-46	6	C19orf53
4.55546e-55	0.308276	1.23823	0.358	0.266	1.49137e-50	6	NDUFA13
5.05778e-58	0.307529	1.23759	0.434	0.335	1.65582e-53	6	CBX3
1.9208e-47	0.306835	1.23699	0.36	0.275	6.28833e-43	6	ERH
5.5443e-68	0.304537	1.23502	0.664	0.582	1.81509e-63	6	OST4
2.46823e-34	0.299568	1.23078	0.291	0.226	8.0805e-30	6	RANBP1
7.14976e-53	0.296657	1.2283	0.379	0.287	2.34069e-48	6	BRK1
5.50111e-248	0.290749	1.22328	0.511	0.293	1.80095e-243	6	CTSB
1.10764e-95	0.288536	1.2214	0.55	0.41	3.6262e-91	6	RABAC1
2.44642e-46	0.286966	1.22007	0.464	0.377	8.00911e-42	6	NEDD8
9.94815e-93	0.283606	1.21723	0.529	0.386	3.25682e-88	6	CEBPB
8.49745e-54	0.281934	1.21582	0.324	0.235	2.7819e-49	6	2002-09-01
4.19114e-48	0.281137	1.21515	0.383	0.295	1.37209e-43	6	ZNHIT1
6.40151e-43	0.281072	1.2151	0.331	0.252	2.09573e-38	6	TMEM50A
3.17628e-57	0.279901	1.21411	0.28	0.195	1.03985e-52	6	MRFAP1
1.6418e-27	0.278217	1.21269	0.341	0.276	5.37492e-23	6	MGP
2.13227e-58	0.275003	1.21	0.59	0.49	6.98061e-54	6	ALDOA
2.19263e-46	0.273458	1.2087	0.44	0.35	7.17823e-42	6	SHFM1
6.14767e-49	0.27249	1.20789	0.696	0.604	2.01262e-44	6	S100A10
3.75587e-40	0.270784	1.20646	0.301	0.228	1.2296e-35	6	SNRPE
2.81066e-50	0.269106	1.20506	0.568	0.475	9.20155e-46	6	UQCR11.1
9.95637e-53	0.268885	1.20488	0.541	0.445	3.25952e-48	6	CALR
4.2392e-63	0.268657	1.20469	0.265	0.176	1.38783e-58	6	CD151
2.11345e-47	0.268226	1.20433	0.543	0.452	6.91901e-43	6	TPI1
5.46635e-48	0.26701	1.20331	0.325	0.24	1.78957e-43	6	C19orf70
1.03271e-45	0.262219	1.19932	0.427	0.337	3.38088e-41	6	ATP5G3
2.25794e-127	0.261919	1.19907	0.972	0.964	7.39205e-123	6	RPL12
1.81351e-29	0.258447	1.19619	0.27	0.21	5.93706e-25	6	2015-09-01
3.21476e-41	0.257114	1.19509	0.417	0.337	1.05245e-36	6	PARK7
3.76704e-37	0.256037	1.19419	0.288	0.218	1.23325e-32	6	GDI2
1.64878e-39	0.254933	1.19328	0.255	0.186	5.39779e-35	6	NUCB1
4.98694e-39	0.254873	1.19323	0.252	0.184	1.63263e-34	6	PDAP1
2.67799e-57	0.254665	1.19306	0.601	0.494	8.7672e-53	6	UQCRQ
2.36702e-49	0.253116	1.19178	0.339	0.252	7.74914e-45	6	BRI3
4.4441e-41	0.252686	1.19142	0.641	0.555	1.45491e-36	6	COX6C
1.06597e-47	0.251606	1.19053	0.277	0.197	3.48976e-43	6	DYNC1I2
2.18725e-33	0.250715	1.1898	0.315	0.246	7.16063e-29	6	RWDD1

## Sheet: Cluster 7
p_val	avg_log2FC	fold change	pct.1	pct.2	p_val_adj	cluster	gene
0	4.22433	18.6917	0.883	0.068	0	7	CCL5
0	3.66504	12.6849	0.552	0.075	0	7	CCL4
0	3.25992	9.57929	0.519	0.02	0	7	GZMK
0	3.17355	9.02263	0.619	0.039	0	7	NKG7
0	3.11224	8.64722	0.296	0.017	0	7	IFNG
0	2.90198	7.4745	0.509	0.03	0	7	GZMA
0	2.38373	5.21884	0.524	0.077	0	7	CST7
0	2.30652	4.9469	0.313	0.033	0	7	AC092580.4
0	2.28037	4.85803	0.253	0.025	0	7	GZMB
0	2.26874	4.81901	0.485	0.064	0	7	CD3G
0	2.25831	4.78431	0.734	0.215	0	7	PTPRC
0	2.25747	4.78154	0.569	0.094	0	7	CD2
0	2.14545	4.42429	0.544	0.174	0	7	DUSP2
0	2.06768	4.19213	0.524	0.096	0	7	CD3D
0	2.02806	4.07857	0.473	0.114	0	7	CD69
0	2.02786	4.07798	0.592	0.223	0	7	CXCR4
0	2.02774	4.07767	0.313	0.011	0	7	CD8A
0	2.02176	4.06079	0.374	0.079	0	7	RUNX3
0	1.90456	3.74394	0.567	0.17	0	7	HCST
0	1.83904	3.57772	0.418	0.067	0	7	CD3E
0	1.80748	3.50031	0.318	0.028	0	7	SH2D1A
0	1.74215	3.34534	0.253	0.009	0	7	CD8B
0	1.69723	3.24277	0.547	0.215	0	7	ETS1
0	1.6759	3.19519	0.358	0.118	0	7	PIK3R1
0	1.59605	3.02314	0.489	0.171	0	7	PTPRCAP
0	1.57686	2.98319	0.487	0.165	0	7	LCP1
0	1.52413	2.87613	0.255	0.021	0	7	GZMM
0	1.49875	2.82599	0.375	0.157	0	7	RNF19A
0	1.48938	2.80768	0.388	0.145	0	7	PPP2R5C
0	1.48396	2.79716	0.253	0.069	0	7	CMC1
0	1.47387	2.77765	0.458	0.165	0	7	CORO1A
0	1.47037	2.77094	0.507	0.181	0	7	CD52
0	1.46873	2.76779	0.857	0.64	0	7	BTG1
0	1.45084	2.73367	0.337	0.108	0	7	KIAA1551
0	1.44597	2.72446	0.658	0.247	0	7	IL32
0	1.44305	2.71894	0.343	0.115	0	7	IL7R
0	1.43365	2.70129	0.282	0.063	0	7	CD7
0	1.37067	2.58591	0.413	0.222	0	7	CLEC2B
0	1.3673	2.57988	0.33	0.113	0	7	EVL
0	1.36632	2.57812	0.308	0.115	0	7	CNOT6L
0	1.33967	2.53094	0.319	0.12	0	7	STK17A
0	1.33085	2.51552	0.302	0.134	0	7	CLDND1
0	1.317	2.49147	0.309	0.103	0	7	FYN
0	1.30151	2.46486	0.369	0.136	0	7	LIMD2
0	1.29407	2.45219	0.315	0.105	0	7	IL2RG
0	1.28897	2.44354	0.315	0.092	0	7	FYB
0	1.28517	2.43711	0.35	0.14	0	7	CDC42SE2
0	1.27764	2.42443	0.425	0.217	0	7	RNF213
0	1.26366	2.40104	0.417	0.187	0	7	STK4
0	1.24167	2.36471	0.301	0.097	0	7	ACAP1
0	1.24131	2.36413	0.271	0.096	0	7	MBP
4.65855e-297	1.23489	2.35363	0.417	0.226	1.52512e-292	7	RGS1
0	1.22716	2.34106	0.509	0.263	0	7	ARHGDIB
0	1.21057	2.31429	0.261	0.089	0	7	RARRES3
0	1.19665	2.29206	0.301	0.099	0	7	CD48
0	1.17315	2.25503	0.295	0.115	0	7	LEPROTL1
2.21979e-276	1.14636	2.21355	0.447	0.288	7.26715e-272	7	SRSF7
0	1.13462	2.19561	0.356	0.148	0	7	ARL4C
0	1.13299	2.19312	0.519	0.325	0	7	TSC22D3
0	1.13116	2.19035	0.385	0.197	0	7	FAM107B
3.98658e-196	1.11756	2.16979	0.264	0.139	1.30513e-191	7	TUBA4A
0	1.08136	2.11602	0.308	0.141	0	7	WIPF1
2.87995e-306	1.03758	2.05278	0.554	0.387	9.42839e-302	7	ZFP36L2
2.24299e-293	1.03505	2.04919	0.317	0.151	7.3431e-289	7	CYTIP
3.25225e-222	1.02929	2.04102	0.467	0.328	1.06472e-217	7	DDX24
2.60694e-222	1.02914	2.0408	0.286	0.147	8.53459e-218	7	SMCHD1
6.85704e-195	1.02154	2.03008	0.367	0.23	2.24486e-190	7	AKAP13
6.97215e-264	1.01749	2.0244	0.363	0.197	2.28254e-259	7	STK17B
2.01131e-175	0.997864	1.99704	0.253	0.134	6.58463e-171	7	RAB8B
4.0208e-161	0.99634	1.99493	0.275	0.157	1.31633e-156	7	HMGB2
5.69854e-211	0.9802	1.97274	0.259	0.129	1.86559e-206	7	PDCD4
6.73982e-269	0.968667	1.95703	0.311	0.151	2.20648e-264	7	RAC2
2.61848e-190	0.968573	1.9569	0.305	0.172	8.57239e-186	7	FNBP1
2.30712e-238	0.968155	1.95634	0.278	0.136	7.55306e-234	7	AAK1
6.58371e-178	0.953525	1.9366	0.4	0.276	2.15537e-173	7	TMEM66
3.21909e-267	0.953438	1.93648	0.409	0.234	1.05387e-262	7	COTL1
4.68578e-185	0.93861	1.91668	0.44	0.31	1.53403e-180	7	MBNL1
0	0.936646	1.91407	0.998	0.991	0	7	RPS27
1.95641e-133	0.934782	1.9116	0.269	0.163	6.4049e-129	7	PPP1R2
0	0.925876	1.89984	0.991	0.973	0	7	RPS29
0	0.925604	1.89948	0.663	0.553	0	7	CALM1
0	0.924767	1.89838	0.999	0.994	0	7	MALAT1
1.22261e-174	0.913525	1.88364	0.252	0.133	4.00258e-170	7	EML4
2.90272e-178	0.905866	1.87367	0.255	0.131	9.50292e-174	7	SAMSN1
3.38878e-104	0.883276	1.84456	0.777	0.763	1.10942e-99	7	HSP90AA1
1.08421e-157	0.856402	1.81052	0.273	0.154	3.54949e-153	7	SYNE2
8.27401e-123	0.849016	1.80127	0.281	0.179	2.70874e-118	7	TERF2IP
8.69361e-85	0.843908	1.79491	0.334	0.251	2.84611e-80	7	EZR
1.24595e-110	0.842435	1.79307	0.415	0.327	4.079e-106	7	PRRC2C
1.4428e-163	0.839347	1.78924	0.263	0.144	4.72344e-159	7	HLA-F
2.30402e-88	0.834649	1.78342	0.286	0.202	7.5429e-84	7	PRPF38B
1.87459e-307	0.829157	1.77665	0.344	0.161	6.13704e-303	7	CD37
2.65144e-94	0.822515	1.76849	0.305	0.213	8.68028e-90	7	LSP1
3.48919e-167	0.81296	1.75681	0.323	0.193	1.14229e-162	7	GMFG
1.00381e-98	0.799009	1.73991	0.258	0.167	3.28626e-94	7	NKTR
0	0.789528	1.72851	0.927	0.903	0	7	RPL30
7.66172e-70	0.78062	1.71787	0.319	0.246	2.50829e-65	7	PRPF4B
3.61086e-39	0.77201	1.70765	0.261	0.211	1.18212e-34	7	CREM
3.48471e-168	0.770154	1.70545	0.633	0.546	1.14083e-163	7	JUND
1.12128e-71	0.765513	1.69997	0.26	0.186	3.67086e-67	7	IK
1.05936e-84	0.757155	1.69015	0.369	0.288	3.46814e-80	7	PNISR
3.40513e-98	0.755671	1.68842	0.28	0.187	1.11477e-93	7	ELF1
4.84211e-233	0.754914	1.68753	0.559	0.396	1.58521e-228	7	TXNIP
1.62842e-89	0.749824	1.68159	0.369	0.285	5.33111e-85	7	ANKRD12
1.49431e-176	0.745553	1.67662	0.642	0.58	4.89207e-172	7	DDX5
1.73246e-99	0.743381	1.6741	0.34	0.247	5.67173e-95	7	N4BP2L2
1.55247e-95	0.739124	1.66916	0.349	0.261	5.08249e-91	7	C1orf63
1.83301e-102	0.716529	1.64322	0.399	0.307	6.00091e-98	7	2007-09-01
0	0.713525	1.63981	0.984	0.969	0	7	RPL28
8.56231e-36	0.701136	1.62578	0.286	0.242	2.80313e-31	7	PAIP2
1.67437e-89	0.677235	1.59907	0.256	0.165	5.48156e-85	7	SMAP2
0	0.67459	1.59614	0.609	0.39	0	7	SRGN
0	0.674412	1.59595	0.822	0.744	0	7	HLA-A
5.34692e-39	0.673336	1.59476	0.316	0.273	1.75048e-34	7	RBM25
7.38156e-56	0.669262	1.59026	0.334	0.272	2.41658e-51	7	CLK1
0	0.663738	1.58418	0.905	0.825	0	7	HLA-B
0	0.6587	1.57866	0.971	0.957	0	7	RPS15A
1.62268e-220	0.655	1.57462	0.688	0.61	5.31233e-216	7	HLA-E
3.25997e-32	0.642834	1.56139	0.326	0.292	1.06725e-27	7	FUS
2.7489e-88	0.641302	1.55974	0.354	0.255	8.99936e-84	7	TNFAIP3
2.06273e-30	0.638533	1.55675	0.282	0.243	6.75298e-26	7	IQGAP1
4.38063e-45	0.626573	1.54389	0.288	0.231	1.43413e-40	7	SF3B1
2.30939e-58	0.616832	1.5335	0.418	0.362	7.56049e-54	7	DDX17
3.91198e-154	0.616825	1.5335	0.7	0.649	1.2807e-149	7	HMGB1
1.57805e-30	0.611829	1.5282	0.343	0.313	5.16621e-26	7	SRRM1
0	0.6062	1.52224	0.896	0.87	0	7	RPS21
9.48926e-47	0.601494	1.51729	0.283	0.226	3.10659e-42	7	AES
8.93377e-49	0.598202	1.51383	0.443	0.413	2.92474e-44	7	SON
0	0.587429	1.50257	0.945	0.91	0	7	MT-CO1
7.25173e-65	0.584776	1.49981	0.437	0.375	2.37407e-60	7	TPM3
6.46522e-67	0.58259	1.49754	0.489	0.455	2.11658e-62	7	MYL12A
8.85973e-19	0.579984	1.49483	0.29	0.269	2.9005e-14	7	BRD2
2.0196e-63	0.576985	1.49173	0.514	0.483	6.61175e-59	7	YWHAZ
2.46323e-24	0.575636	1.49033	0.262	0.228	8.06412e-20	7	LUC7L3
0	0.572563	1.48716	0.996	0.991	0	7	B2M
1.43567e-63	0.563684	1.47804	0.462	0.402	4.7001e-59	7	MT-ND4L
2.73049e-26	0.560369	1.47465	0.263	0.223	8.93908e-22	7	PSMB9
1.27677e-28	0.559811	1.47408	0.292	0.246	4.1799e-24	7	REL
3.35831e-37	0.553712	1.46786	0.41	0.376	1.09944e-32	7	NSA2
0	0.546549	1.46059	0.884	0.865	0	7	RPS26
0	0.546079	1.46011	0.958	0.931	0	7	RPS24
4.65627e-30	0.545156	1.45918	0.271	0.228	1.52437e-25	7	CIB1
2.65229e-18	0.541468	1.45545	0.296	0.273	8.68308e-14	7	RSRC2
5.61491e-39	0.541467	1.45545	0.47	0.453	1.83821e-34	7	PSME1
0	0.539168	1.45313	0.979	0.965	0	7	RPL39
1.07887e-18	0.532398	1.44633	0.293	0.27	3.532e-14	7	DEK
1.43536e-30	0.526755	1.44068	0.281	0.237	4.69908e-26	7	JAK1
1.88783e-35	0.525461	1.43939	0.315	0.266	6.18038e-31	7	LINC00152
3.93069e-25	0.523531	1.43747	0.418	0.413	1.28683e-20	7	RBM39
6.47768e-107	0.523513	1.43745	0.677	0.634	2.12066e-102	7	SH3BGRL3
7.55509e-26	0.515555	1.42954	0.274	0.235	2.47338e-21	7	KMT2E
1.2343e-18	0.513956	1.42796	0.262	0.234	4.04086e-14	7	MSN
6.90624e-11	0.493842	1.40819	0.314	0.309	2.26097e-06	7	HNRNPU
6.62116e-24	0.491095	1.40551	0.26	0.217	2.16763e-19	7	NR4A2
2.85693e-10	0.488234	1.40273	0.283	0.273	9.35301e-06	7	GPBP1
3.35881e-07	0.478079	1.39289	0.374	0.381	0.0109961	7	ANXA1
3.4167e-10	0.476461	1.39133	0.331	0.332	1.11856e-05	7	RBM8A
3.99006e-15	0.47625	1.39112	0.299	0.281	1.30627e-10	7	ARGLU1
1.41426e-06	0.476181	1.39106	0.273	0.274	0.0463001	7	BZW1
5.12896e-36	0.475622	1.39052	0.554	0.553	1.67912e-31	7	HSPA8
2.24198e-131	0.468775	1.38393	0.354	0.219	7.33978e-127	7	LAPTM5
5.3196e-142	0.461979	1.37743	0.872	0.907	1.74153e-137	7	RPS3
4.46742e-15	0.459794	1.37535	0.297	0.279	1.46255e-10	7	SRSF5
1.86076e-36	0.445766	1.36204	0.258	0.199	6.09177e-32	7	BIRC3
3.22273e-10	0.441538	1.35805	0.299	0.293	1.05506e-05	7	SYF2
0	0.439597	1.35623	0.99	0.965	0	7	TMSB4X
8.25868e-10	0.436572	1.35338	0.274	0.263	2.70373e-05	7	PTP4A2
3.48786e-12	0.43435	1.3513	0.328	0.319	1.14185e-07	7	IFI16
1.91782e-300	0.433974	1.35095	0.97	0.974	6.27857e-296	7	RPS12
3.43878e-79	0.428364	1.34571	0.694	0.71	1.12579e-74	7	TMA7
4.01085e-25	0.425918	1.34343	0.608	0.639	1.31307e-20	7	PABPC1
7.73169e-177	0.423492	1.34117	0.887	0.872	2.5312e-172	7	ATP5E
2.80215e-19	0.418045	1.33612	0.426	0.425	9.17369e-15	7	MYL12B
3.71233e-134	0.416397	1.33459	0.814	0.804	1.21534e-129	7	MT-ATP6
5.07572e-12	0.401942	1.32129	0.439	0.456	1.66169e-07	7	NCL
2.08821e-202	0.400437	1.31991	0.939	0.95	6.83638e-198	7	RPS27A
1.27367e-196	0.391771	1.312	0.898	0.914	4.16974e-192	7	RPS25
7.78375e-31	0.390392	1.31075	0.317	0.262	2.54824e-26	7	ISG20
1.37511e-07	0.386812	1.3075	0.41	0.436	0.00450182	7	HNRNPDL
1.0614e-17	0.378575	1.30006	0.497	0.518	3.4748e-13	7	HNRNPA2B1
4.26801e-194	0.377224	1.29884	0.907	0.903	1.39726e-189	7	RPL38
9.15705e-158	0.373277	1.29529	0.863	0.869	2.99784e-153	7	RPS7
4.57825e-37	0.369274	1.2917	0.567	0.554	1.49883e-32	7	PNRC1
8.61705e-08	0.345921	1.27096	0.411	0.421	0.00282105	7	KLF6
3.82341e-13	0.344894	1.27006	0.331	0.315	1.25171e-08	7	FXYD5
2.0047e-28	0.333217	1.25982	0.479	0.451	6.56298e-24	7	CD44
1.66136e-29	0.328947	1.2561	0.59	0.625	5.43895e-25	7	TOMM7
1.09942e-13	0.316541	1.24534	0.531	0.55	3.59927e-09	7	MT-ND5
2.07615e-33	0.310931	1.24051	0.324	0.268	6.79689e-29	7	7SK.2
5.09121e-99	0.292423	1.2247	0.773	0.754	1.66676e-94	7	HLA-C
6.98881e-59	0.289192	1.22196	0.75	0.788	2.288e-54	7	NACA
5.77619e-07	0.289088	1.22187	0.444	0.476	0.0189101	7	UQCRB
2.26991e-107	0.28766	1.22066	0.791	0.751	7.43124e-103	7	MT-ND3
5.23539e-90	0.26618	1.20262	0.877	0.903	1.71396e-85	7	FAU
2.76106e-96	0.254104	1.19259	0.97	0.979	9.03915e-92	7	RPL13
3.5278e-06	0.352769	1.27701	0.326	0.331	0.115493	7	EIF4A2
6.18889e-06	0.405052	1.32414	0.333	0.347	0.202612	7	SRSF2
1.28367e-05	0.426685	1.34414	0.285	0.289	0.420247	7	SRSF11
1.44322e-05	0.37246	1.29456	0.256	0.253	0.472483	7	ARF6
1.56156e-05	0.299012	1.2303	0.458	0.496	0.511225	7	ARPC2
4.55598e-05	0.36151	1.28477	0.309	0.316	1	7	RBMX
4.64978e-05	0.379502	1.30089	0.257	0.253	1	7	IRF1
0.000384633	0.278479	1.21292	0.572	0.67	1	7	HSP90AB1
0.000403488	0.469715	1.38484	0.351	0.369	1	7	DNAJA1
0.000485783	0.327779	1.25508	0.289	0.298	1	7	EIF3G
0.000864343	0.45633	1.37205	0.304	0.322	1	7	TRA2B
0.00152419	0.306079	1.23634	0.304	0.36	1	7	HSPD1
0.00301137	0.35196	1.27629	0.332	0.355	1	7	HNRNPA3
0.00445581	0.402141	1.32147	0.286	0.3	1	7	HNRNPM
0.00718665	0.320906	1.24911	0.353	0.384	1	7	YWHAB
0.00764462	0.380636	1.30192	0.321	0.341	1	7	CBX3
0.00823612	0.365119	1.28799	0.371	0.402	1	7	SOD1

## Sheet: Cluster 8
p_val	avg_log2FC	fold change	pct.1	pct.2	p_val_adj	cluster	gene
0	3.70994	13.0859	0.734	0.058	0	8	DARC
0	3.35536	10.2344	0.648	0.042	0	8	VWF
0	2.93953	7.67159	0.81	0.167	0	8	SPARCL1
0	2.88601	7.39225	0.799	0.111	0	8	AQP1
0	2.6088	6.09997	0.616	0.042	0	8	RAMP3
0	2.57033	5.93943	0.671	0.054	0	8	PLVAP
0	2.56215	5.90587	0.527	0.059	0	8	SELE
0	2.53966	5.81453	0.602	0.165	0	8	CLU
0	2.4122	5.32284	0.452	0.019	0	8	CCL14
0	2.3738	5.18304	0.629	0.088	0	8	ENG
0	2.22912	4.68848	0.606	0.119	0	8	HSPG2
0	2.19538	4.5801	0.723	0.159	0	8	GNG11
0	2.18938	4.56109	0.557	0.053	0	8	EGFL7
0	2.18164	4.5367	0.591	0.07	0	8	RAMP2
0	2.09381	4.26875	0.504	0.038	0	8	ELTD1
0	2.09086	4.26001	0.581	0.106	0	8	PRCP
0	2.04677	4.1318	0.486	0.047	0	8	AC011526.1
0	1.97326	3.92655	0.452	0.044	0	8	CLDN5
0	1.93048	3.81181	0.528	0.069	0	8	NPDC1
0	1.90299	3.73987	0.532	0.1	0	8	COL15A1
0	1.82766	3.5496	0.44	0.036	0	8	ECSCR
0	1.80628	3.49739	0.47	0.098	0	8	KCTD12
0	1.78192	3.43884	0.572	0.12	0	8	A2M
0	1.77766	3.42869	0.413	0.046	0	8	PALMD
0	1.7625	3.39286	0.484	0.065	0	8	CD93
0	1.75441	3.37388	0.443	0.089	0	8	DUSP23
0	1.75097	3.36584	0.328	0.038	0	8	LIFR
0	1.71703	3.2876	0.881	0.304	0	8	IFI27
0	1.71346	3.27946	0.431	0.053	0	8	CALCRL
0	1.71181	3.27572	0.556	0.182	0	8	SPRY1
0	1.70394	3.25789	0.325	0.011	0	8	SELP
0	1.69706	3.2424	0.428	0.044	0	8	EMCN
0	1.65588	3.15116	0.634	0.163	0	8	TM4SF1
0	1.64644	3.13061	0.341	0.019	0	8	TSPAN7
0	1.61718	3.06774	0.391	0.05	0	8	MCTP1
0	1.61016	3.05285	0.501	0.12	0	8	TGFBR2
0	1.53439	2.89667	0.518	0.129	0	8	CRIP2
0	1.53175	2.89136	0.26	0.014	0	8	MMRN1
0	1.53057	2.889	0.427	0.134	0	8	ID1
0	1.52428	2.87642	0.327	0.032	0	8	IL33
0	1.481	2.79143	0.319	0.021	0	8	CLEC14A
0	1.47951	2.78854	0.328	0.041	0	8	CD34
0	1.47482	2.7795	0.669	0.321	0	8	FKBP1A
0	1.44152	2.71607	0.402	0.096	0	8	ARL4A
0	1.42123	2.67815	0.463	0.121	0	8	ITGA6
0	1.41868	2.6734	0.291	0.017	0	8	MMRN2
0	1.41538	2.6673	0.498	0.126	0	8	EPAS1
0	1.384	2.60991	0.3	0.041	0	8	HYAL2
0	1.38301	2.60813	0.298	0.039	0	8	MKL2
0	1.36687	2.57911	0.33	0.043	0	8	SNCG
0	1.36115	2.56891	0.649	0.275	0	8	TCF4
0	1.35658	2.56078	0.458	0.128	0	8	ELK3
0	1.35223	2.55307	0.319	0.039	0	8	LDB2
0	1.35193	2.55254	0.495	0.168	0	8	PDLIM1
0	1.34849	2.54646	0.351	0.057	0	8	GIMAP7
0	1.34536	2.54094	0.352	0.072	0	8	BMPR2
0	1.33293	2.51914	0.468	0.172	0	8	NCOA7
0	1.32367	2.50302	0.724	0.303	0	8	ADIRF
0	1.32007	2.49678	0.428	0.114	0	8	NFIB
0	1.3158	2.48941	0.422	0.119	0	8	TNFSF10
0	1.29008	2.44541	0.356	0.065	0	8	ARHGAP29
0	1.28173	2.43131	0.305	0.033	0	8	JAM2
1.8897e-281	1.27663	2.42272	0.325	0.145	6.18649e-277	8	CTGF
0	1.2666	2.40594	0.859	0.404	0	8	IGFBP7
0	1.2567	2.38948	0.31	0.062	0	8	ADAM15
0	1.25633	2.38887	0.272	0.033	0	8	VWA1
0	1.25552	2.38753	0.51	0.171	0	8	ETS2
0	1.24757	2.37441	0.313	0.047	0	8	ESAM
0	1.23398	2.35216	0.358	0.1	0	8	TFPI
0	1.23121	2.34763	0.261	0.029	0	8	PKP4
0	1.22326	2.33474	0.251	0.016	0	8	CXorf36
0	1.21288	2.31799	0.27	0.025	0	8	CDH5
0	1.18463	2.27306	0.402	0.109	0	8	TSHZ2
0	1.16525	2.24273	0.587	0.113	0	8	RNASE1
0	1.16292	2.23911	0.302	0.067	0	8	MGST2
0	1.1543	2.22577	0.419	0.138	0	8	SPTBN1
0	1.14249	2.20762	0.306	0.07	0	8	PLXND1
0	1.14143	2.20599	0.295	0.064	0	8	CRIM1
0	1.13521	2.19651	0.497	0.204	0	8	VAMP5
0	1.13373	2.19426	0.26	0.028	0	8	ZNF385D
0	1.12697	2.184	0.308	0.062	0	8	BCAM
0	1.12139	2.17557	0.256	0.041	0	8	HEG1
0	1.11455	2.16527	0.324	0.082	0	8	NRP1
0	1.11437	2.165	0.316	0.058	0	8	GIMAP4
0	1.1027	2.14756	0.313	0.075	0	8	ECE1
0	1.10129	2.14546	0.327	0.095	0	8	CMIP
0	1.09628	2.13802	0.468	0.185	0	8	APP
0	1.09483	2.13587	0.368	0.106	0	8	WWTR1
0	1.09468	2.13565	0.258	0.057	0	8	CPD
0	1.09183	2.13144	0.412	0.167	0	8	RDX
0	1.08314	2.11865	0.414	0.188	0	8	TSC22D1
0	1.08279	2.11813	0.526	0.228	0	8	PTRF
0	1.0738	2.10498	0.425	0.169	0	8	RAB13
0	1.07341	2.1044	0.652	0.394	0	8	TXNIP
0	1.0659	2.09347	0.257	0.038	0	8	NRN1
0	1.06428	2.09113	0.603	0.33	0	8	SEPW1
0	1.05681	2.08032	0.434	0.19	0	8	DPYSL2
0	1.04221	2.05938	0.39	0.128	0	8	COL4A2
0	1.03396	2.04764	0.282	0.064	0	8	FAM198B
0	1.02617	2.03661	0.385	0.132	0	8	COL4A1
8.16277e-250	1.02011	2.02807	0.487	0.287	2.67233e-245	8	SOCS3
0	1.01487	2.02072	0.382	0.131	0	8	ACTN1
0	1.01123	2.01563	0.488	0.234	0	8	CCDC85B
0	0.996944	1.99577	0.34	0.089	0	8	NR2F2
0	0.992228	1.98925	0.404	0.163	0	8	FOXP1
0	0.983554	1.97733	0.263	0.06	0	8	MTUS1
0	0.975486	1.9663	0.257	0.06	0	8	ABLIM1
0	0.937704	1.91548	0.423	0.181	0	8	IL6ST
0	0.933112	1.90939	0.787	0.578	0	8	ITM2B
0	0.917583	1.88895	0.263	0.069	0	8	TGFBR3
0	0.916996	1.88818	0.258	0.08	0	8	RCAN1
0	0.904797	1.87228	0.557	0.298	0	8	GNAI2
0	0.904325	1.87167	0.459	0.208	0	8	MYH9
0	0.904225	1.87154	0.263	0.071	0	8	ITGA5
2.89998e-220	0.8882	1.85087	0.335	0.165	9.49397e-216	8	ICAM1
0	0.880167	1.84059	0.381	0.171	0	8	RAB11A
0	0.863971	1.82004	0.807	0.605	0	8	HLA-E
0	0.861142	1.81648	0.578	0.318	0	8	PTMS
0	0.86071	1.81593	0.301	0.1	0	8	HIPK3
0	0.854186	1.80774	0.39	0.142	0	8	PRSS23
0	0.840093	1.79017	0.253	0.067	0	8	SNTB2
1.09615e-291	0.833183	1.78161	0.478	0.248	3.58857e-287	8	CAV1
7.52443e-305	0.83131	1.7793	0.55	0.315	2.46335e-300	8	CD59
1.26987e-281	0.823112	1.76922	0.313	0.133	4.15731e-277	8	DNAJB4
0	0.820612	1.76616	0.276	0.096	0	8	ITM2A
0	0.812577	1.75635	0.271	0.089	0	8	ENTPD1
0	0.803715	1.74559	0.937	0.728	0	8	VIM
0	0.788387	1.72714	0.729	0.455	0	8	IFITM2
0	0.787937	1.7266	0.365	0.151	0	8	SYNE2
0	0.785339	1.7235	0.285	0.106	0	8	SH3BP5
0	0.784756	1.7228	0.274	0.101	0	8	IL1R1
8.49813e-291	0.783897	1.72178	0.374	0.173	2.78212e-286	8	CD151
0	0.775958	1.71233	0.41	0.189	0	8	STOM
0	0.77522	1.71145	0.612	0.368	0	8	TPM3
0	0.767539	1.70236	0.898	0.567	0	8	IFITM3
3.94721e-295	0.767316	1.7021	0.339	0.145	1.29224e-290	8	KLF2
0	0.764844	1.69919	0.275	0.103	0	8	PVRL2
5.25044e-133	0.745087	1.67608	0.355	0.212	1.71889e-128	8	IFITM1
4.87435e-299	0.742089	1.6726	0.419	0.198	1.59577e-294	8	S100A16
1.6171e-199	0.737736	1.66756	0.458	0.272	5.29405e-195	8	LSMD1
3.3593e-252	0.735887	1.66542	0.337	0.157	1.09977e-247	8	MACF1
6.83891e-270	0.734617	1.66396	0.268	0.107	2.23892e-265	8	CCDC50
3.93627e-276	0.732114	1.66107	0.258	0.099	1.28865e-271	8	TMEM173
4.49403e-245	0.72897	1.65746	0.354	0.166	1.47126e-240	8	PRKCDBP
2.49146e-265	0.721763	1.6492	0.264	0.104	8.15654e-261	8	LPAR6
2.26585e-275	0.716541	1.64324	0.298	0.124	7.41793e-271	8	PTTG1IP
8.98158e-221	0.716535	1.64323	0.271	0.118	2.94039e-216	8	UPP1
2.39066e-235	0.707735	1.63324	0.304	0.138	7.82653e-231	8	MARCKSL1
9.2646e-242	0.702383	1.62719	0.501	0.282	3.03305e-237	8	ID3
2.85685e-256	0.702045	1.62681	0.414	0.211	9.35276e-252	8	APLP2
0	0.697048	1.62118	0.816	0.661	0	8	SRP14
6.12566e-261	0.691359	1.6148	0.437	0.222	2.00542e-256	8	S100A13
5.35042e-219	0.68614	1.60897	0.513	0.311	1.75162e-214	8	IFI16
1.315e-227	0.685573	1.60834	0.602	0.399	4.30505e-223	8	KTN1
9.08279e-205	0.680316	1.60249	0.658	0.485	2.97352e-200	8	GUK1
2.61106e-241	0.677813	1.59971	0.308	0.138	8.5481e-237	8	LEPROT
7.87977e-231	0.671942	1.59322	0.287	0.127	2.57968e-226	8	UTRN
2.99554e-168	0.6681	1.58898	0.356	0.197	9.80681e-164	8	NDRG1
6.14528e-190	0.666811	1.58756	0.36	0.193	2.01184e-185	8	SNHG7
4.84423e-256	0.66509	1.58567	0.336	0.152	1.5859e-251	8	GJA1
4.3188e-216	0.663834	1.58429	0.268	0.119	1.41389e-211	8	CTNNA1
6.79576e-210	0.661122	1.58131	0.307	0.146	2.2248e-205	8	PPP3CA
1.60356e-207	0.652554	1.57195	0.305	0.145	5.24973e-203	8	ARL2
5.69212e-173	0.650202	1.56939	0.292	0.146	1.86349e-168	8	UGCG
5.55099e-235	0.649392	1.56851	0.366	0.177	1.81728e-230	8	CNN3
5.41909e-190	0.648515	1.56755	0.335	0.174	1.7741e-185	8	CAPNS1
6.58033e-166	0.624445	1.54162	0.429	0.258	2.15427e-161	8	MRPL33
5.8659e-190	0.623281	1.54037	0.405	0.228	1.92038e-185	8	MSN
1.93101e-213	0.621133	1.53808	0.271	0.119	6.32175e-209	8	NFIA
1.78258e-168	0.617591	1.53431	0.273	0.135	5.83579e-164	8	POLE4
4.21738e-193	0.617316	1.53402	0.274	0.127	1.38068e-188	8	TSPAN4
7.55178e-173	0.614858	1.53141	0.287	0.143	2.4723e-168	8	LIMS1
5.34122e-174	0.609756	1.526	0.492	0.304	1.74861e-169	8	SLC2A3
4.94979e-206	0.593917	1.50934	0.313	0.146	1.62046e-201	8	COX7A1
1.5101e-187	0.57891	1.49372	0.359	0.188	4.94377e-183	8	RHOB
2.60578e-267	0.57404	1.48869	0.47	0.237	8.5308e-263	8	MEF2C
1.05382e-156	0.567282	1.48173	0.325	0.175	3.45001e-152	8	PIM3
1.30048e-108	0.554053	1.4682	0.35	0.219	4.25751e-104	8	RHOC
2.5178e-263	0.552971	1.4671	0.718	0.492	8.24279e-259	8	DSTN
5.63617e-167	0.540656	1.45463	0.44	0.256	1.84517e-162	8	EMP1
3.48539e-150	0.540479	1.45446	0.257	0.127	1.14105e-145	8	SPTAN1
6.19901e-166	0.535028	1.44897	0.265	0.127	2.02943e-161	8	SEC14L1
1.68515e-135	0.530306	1.44424	0.46	0.298	5.51685e-131	8	ATOX1
1.8481e-119	0.528547	1.44248	0.33	0.196	6.05031e-115	8	DYNC1I2
1.81045e-111	0.525702	1.43963	0.42	0.276	5.92705e-107	8	ARGLU1
4.02582e-117	0.519225	1.43318	0.271	0.149	1.31797e-112	8	CTSH
3.70019e-107	0.518083	1.43205	0.485	0.344	1.21137e-102	8	AHNAK
3.89542e-139	0.517522	1.43149	0.369	0.217	1.27528e-134	8	ACTN4
2.37585e-120	0.51534	1.42933	0.363	0.225	7.77805e-116	8	EIF4B
1.87361e-116	0.51322	1.42723	0.275	0.153	6.13383e-112	8	MEF2A
1.60608e-141	0.512229	1.42625	0.478	0.308	5.258e-137	8	FXYD5
3.66848e-160	0.508517	1.42259	0.281	0.14	1.20099e-155	8	TACC1
1.39641e-264	0.502102	1.41628	0.512	0.269	4.57156e-260	8	MGP
7.40805e-121	0.500413	1.41462	0.406	0.26	2.42525e-116	8	CDC37
6.41391e-107	0.492456	1.40684	0.27	0.153	2.09979e-102	8	AP2B1
1.39399e-107	0.489393	1.40385	0.266	0.151	4.56366e-103	8	NASP
7.07651e-54	0.485527	1.4001	0.285	0.199	2.31671e-49	8	WDR74
1.2796e-96	0.482051	1.39673	0.264	0.154	4.18916e-92	8	CHMP3
1.92538e-100	0.481986	1.39667	0.399	0.268	6.30331e-96	8	ENY2
2.54866e-99	0.480086	1.39483	0.449	0.314	8.34379e-95	8	CAST
3.80193e-107	0.47892	1.3937	0.409	0.273	1.24468e-102	8	SEC11A
5.60019e-77	0.466396	1.38165	0.278	0.176	1.83339e-72	8	PRMT1
3.50003e-102	0.466235	1.3815	0.558	0.419	1.14584e-97	8	MYL12B
5.46018e-123	0.463641	1.37902	0.606	0.45	1.78755e-118	8	MYL12A
7.67691e-106	0.461246	1.37673	0.549	0.404	2.51327e-101	8	YWHAE
2.51388e-103	0.449214	1.3653	0.58	0.43	8.22994e-99	8	TAGLN2
4.45834e-81	0.449204	1.36529	0.384	0.265	1.45957e-76	8	FIS1
5.01815e-102	0.446946	1.36315	0.259	0.146	1.64284e-97	8	CLIC4
4.01478e-95	0.446725	1.36294	0.355	0.23	1.31436e-90	8	SH3GLB1
5.61318e-93	0.446226	1.36247	0.397	0.266	1.83764e-88	8	7SK.2
1.86662e-131	0.445741	1.36201	0.363	0.213	6.11093e-127	8	CTSC
1.94285e-117	0.445047	1.36136	0.613	0.455	6.3605e-113	8	RAC1
1.4901e-270	0.444823	1.36115	0.995	0.958	4.87828e-266	8	TMSB10
4.51447e-106	0.444087	1.36045	0.37	0.234	1.47795e-101	8	JAK1
2.43608e-119	0.44263	1.35908	0.3	0.169	7.97525e-115	8	AHR
2.71195e-96	0.435288	1.35218	0.292	0.175	8.8784e-92	8	TCEAL4
3.85322e-102	0.430858	1.34804	0.431	0.288	1.26147e-97	8	SDCBP
8.79916e-88	0.429148	1.34644	0.356	0.234	2.88067e-83	8	2002-09-01
1.44435e-84	0.426801	1.34425	0.514	0.385	4.72852e-80	8	GLTSCR2
1.57808e-93	0.421028	1.33888	0.304	0.186	5.16631e-89	8	ATRX
7.97725e-113	0.41832	1.33637	0.384	0.237	2.61159e-108	8	SOX4
1.56066e-110	0.408815	1.3276	0.395	0.25	5.10928e-106	8	BRI3
2.17294e-110	0.404615	1.32374	0.359	0.219	7.11376e-106	8	FCGRT
4.9297e-111	0.404128	1.32329	0.258	0.14	1.61388e-106	8	AP1S2
7.71618e-87	0.400678	1.32013	0.562	0.431	2.52612e-82	8	SERBP1
6.34885e-88	0.400313	1.31979	0.278	0.167	2.07849e-83	8	NKTR
4.5478e-58	0.395945	1.3158	0.258	0.171	1.48886e-53	8	CAPZA2
1.90985e-96	0.395751	1.31563	0.477	0.33	6.25248e-92	8	YBX3
1.707e-43	0.391795	1.31202	0.28	0.2	5.58839e-39	8	ARRDC3
2.31382e-68	0.388549	1.30908	0.393	0.282	7.57498e-64	8	CANX
1.47801e-66	0.385715	1.30651	0.339	0.232	4.83872e-62	8	KMT2E
4.19378e-100	0.385383	1.30621	0.277	0.159	1.37296e-95	8	TIMP3
1.00589e-208	0.385164	1.30601	0.971	0.93	3.29309e-204	8	RPS6
7.14708e-103	0.382382	1.30349	0.6	0.449	2.33981e-98	8	LMNA
8.97811e-87	0.380412	1.30171	0.813	0.75	2.93925e-82	8	MT-ND3
4.73864e-51	0.379826	1.30119	0.283	0.196	1.55134e-46	8	YWHAH
3.55576e-86	0.379321	1.30073	0.443	0.308	1.16409e-81	8	ARPC1B
8.5103e-223	0.372768	1.29484	0.984	0.94	2.7861e-218	8	PTMA
2.99053e-73	0.372768	1.29483	0.572	0.447	9.79039e-69	8	RPS4Y1
6.99249e-201	0.370518	1.29282	0.955	0.932	2.2892e-196	8	RPS24
1.19221e-102	0.369368	1.29179	0.512	0.356	3.90305e-98	8	LGALS3
5.8061e-60	0.369013	1.29147	0.273	0.181	1.9008e-55	8	PRMT2
4.41561e-236	0.367176	1.28983	0.988	0.972	1.44558e-231	8	RPL34
9.29599e-59	0.361889	1.28511	0.442	0.335	3.04332e-54	8	CBX3
5.75249e-284	0.358108	1.28174	0.989	0.979	1.88325e-279	8	RPS28
1.24033e-56	0.354581	1.27861	0.342	0.245	4.06059e-52	8	CLTA
0	0.350751	1.27522	0.694	0.342	0	8	SPARC
1.00146e-70	0.349261	1.27391	0.483	0.36	3.27858e-66	8	DDX17
6.11949e-73	0.349011	1.27369	0.404	0.282	2.0034e-68	8	EID1
9.78922e-49	0.348216	1.27299	0.472	0.38	3.20479e-44	8	PCBP2
1.22161e-67	0.346174	1.27118	0.325	0.216	3.99931e-63	8	CYB5R3
1.52788e-226	0.339198	1.26505	0.98	0.961	5.00197e-222	8	RPS8
5.3962e-169	0.338893	1.26479	0.307	0.151	1.76661e-164	8	COL18A1
8.34264e-82	0.333598	1.26015	0.748	0.648	2.73121e-77	8	HMGB1
3.95181e-53	0.32545	1.25305	0.389	0.289	1.29374e-48	8	SYF2
6.04298e-102	0.325392	1.25301	0.889	0.836	1.97835e-97	8	RPL5
4.94989e-59	0.325329	1.25295	0.348	0.244	1.6205e-54	8	LRRFIP1
2.83351e-66	0.323889	1.2517	0.285	0.185	9.27634e-62	8	NUCB1
4.07467e-52	0.31943	1.24784	0.511	0.408	1.33397e-47	8	RHOA
3.60081e-44	0.316582	1.24538	0.252	0.175	1.17883e-39	8	TMEM219
2.89899e-53	0.314007	1.24316	0.479	0.378	9.49071e-49	8	YWHAB
1.58922e-44	0.310605	1.24023	0.387	0.296	5.2028e-40	8	ZNHIT1
4.00194e-62	0.310389	1.24004	0.353	0.245	1.31016e-57	8	ATP1A1
2.72914e-48	0.309387	1.23918	0.501	0.401	8.93464e-44	8	MT-ND4L
3.03945e-38	0.307221	1.23732	0.341	0.261	9.95055e-34	8	METAP2
1.76064e-49	0.305984	1.23626	0.277	0.191	5.76399e-45	8	BCAP31
4.62545e-144	0.305215	1.2356	0.953	0.924	1.51428e-139	8	TPT1
6.02809e-95	0.304989	1.23541	0.481	0.329	1.97348e-90	8	CD81
4.1025e-56	0.304024	1.23458	0.477	0.367	1.34308e-51	8	TPM4
1.87234e-69	0.302215	1.23304	0.604	0.477	6.12965e-65	8	CD99
4.95097e-73	0.300717	1.23176	0.551	0.425	1.62085e-68	8	NPC2
1.02396e-54	0.298581	1.22993	0.293	0.2	3.35225e-50	8	PAK2
3.45636e-40	0.29667	1.22831	0.253	0.178	1.13154e-35	8	RAB5C
9.21611e-41	0.291927	1.22427	0.335	0.251	3.01717e-36	8	CSDE1
1.88357e-54	0.28992	1.22257	0.417	0.312	6.16644e-50	8	MBNL1
3.62813e-33	0.289882	1.22254	0.384	0.306	1.18778e-28	8	NOP10
5.08258e-192	0.288924	1.22173	0.989	0.973	1.66393e-187	8	EEF1A1
2.33381e-112	0.28416	1.2177	0.95	0.905	7.64044e-108	8	RPL3
3.02927e-61	0.284047	1.21761	0.635	0.54	9.91722e-57	8	JUN
3.77895e-42	0.282627	1.21641	0.324	0.239	1.23715e-37	8	RTF1
1.61632e-35	0.279753	1.21399	0.254	0.183	5.2915e-31	8	JMJD1C
7.99171e-36	0.274065	1.20921	0.255	0.185	2.61633e-31	8	TMEM123
9.82905e-68	0.27375	1.20895	0.839	0.771	3.21783e-63	8	MT-CYB
3.54903e-78	0.271907	1.2074	0.861	0.773	1.16188e-73	8	NEAT1
6.58362e-36	0.265698	1.20222	0.47	0.384	2.15535e-31	8	ST13
1.09575e-39	0.264099	1.20089	0.277	0.199	3.58727e-35	8	G3BP1
1.66404e-40	0.261097	1.19839	0.268	0.189	5.44773e-36	8	TNRC6B
3.34366e-37	0.259973	1.19746	0.451	0.36	1.09465e-32	8	EIF2S2
9.72982e-36	0.256466	1.19455	0.462	0.377	3.18535e-31	8	GNG5
2.43269e-80	0.253599	1.19218	0.899	0.839	7.96413e-76	8	RPL22
1.1684e-31	0.252937	1.19163	0.253	0.186	3.82512e-27	8	XRCC5
4.01745e-42	0.252857	1.19156	0.503	0.408	1.31523e-37	8	NAP1L1
5.47802e-41	0.251505	1.19045	0.326	0.242	1.79339e-36	8	IQGAP1
1.18067e-62	0.251112	1.19012	0.813	0.727	3.86528e-58	8	ACTG1
0.000180988	0.407717	1.32659	0.497	0.499	1	8	ZFP36

## Sheet: Cluster 9
p_val	avg_log2FC	fold change	pct.1	pct.2	p_val_adj	cluster	gene
0	4.1495	17.747	0.814	0.057	0	9	C1QA
0	4.05472	16.6186	0.801	0.105	0	9	RNASE1
0	3.94692	15.422	0.74	0.043	0	9	C1QB
0	3.30537	9.8859	0.632	0.032	0	9	C1QC
0	3.26271	9.59781	0.399	0.055	0	9	APOC1
0	3.10432	8.59991	0.731	0.25	0	9	CTSD
0	2.98901	7.93929	0.461	0.085	0	9	HMOX1
0	2.98676	7.92691	0.546	0.044	0	9	CD14
0	2.9429	7.68953	0.844	0.281	0	9	CTSB
0	2.93653	7.65568	0.86	0.152	0	9	TYROBP
0	2.86821	7.30157	0.999	0.914	0	9	FTL
0	2.8645	7.28286	0.525	0.069	0	9	LGMN
0	2.76408	6.79315	0.885	0.443	0	9	PSAP
0	2.74785	6.71714	0.695	0.101	0	9	AIF1
0	2.63131	6.1959	0.534	0.055	0	9	MS4A6A
0	2.61175	6.11246	0.679	0.117	0	9	FCER1G
0	2.53019	5.77647	0.438	0.098	0	9	PLTP
0	2.52363	5.75026	0.573	0.087	0	9	CD68
0	2.50936	5.69367	0.351	0.041	0	9	MMP9
0	2.50874	5.69122	0.683	0.205	0	9	CTSZ
0	2.43242	5.39798	0.382	0.015	0	9	CD163
0	2.42109	5.35576	0.478	0.052	0	9	FCGR2A
0	2.36003	5.13383	0.406	0.036	0	9	STAB1
0	2.35773	5.12565	0.34	0.034	0	9	F13A1
0	2.34404	5.07723	0.936	0.403	0	9	HLA-DRA
0	2.34076	5.06568	0.407	0.03	0	9	MS4A7
0	2.33103	5.03163	0.518	0.206	0	9	SEPP1
0	2.3011	4.92832	0.945	0.581	0	9	CD74
0	2.28532	4.87471	0.336	0.077	0	9	CCL3
0	2.28446	4.87182	0.63	0.133	0	9	LYZ
0	2.27397	4.83654	0.888	0.397	0	9	HLA-DRB1
0	2.26522	4.80727	0.368	0.045	0	9	ACP5
0	2.18722	4.55429	0.662	0.207	0	9	LAPTM5
0	2.16475	4.48388	0.278	0.041	0	9	SLC40A1
0	2.10954	4.31554	0.6	0.245	0	9	GRN
0	2.05214	4.14719	0.309	0.013	0	9	FOLR2
0	2.04358	4.12267	0.327	0.014	0	9	FCGR3A
0	2.04009	4.11272	0.622	0.235	0	9	GLUL
0	2.02008	4.05606	0.749	0.296	0	9	HLA-DPA1
0	2.00561	4.01559	0.571	0.2	0	9	CTSS
0	1.99512	3.98651	0.562	0.205	0	9	CTSC
0	1.97284	3.92539	0.452	0.158	0	9	CTSL
0	1.96372	3.90065	0.304	0.012	0	9	SLCO2B1
0	1.94973	3.86303	0.629	0.233	0	9	HLA-DQB1
0	1.94703	3.85581	0.571	0.167	0	9	HLA-DQA1
0	1.94572	3.85231	0.329	0.019	0	9	CSF1R
0	1.94131	3.84055	0.3	0.01	0	9	MS4A4A
0	1.9382	3.83228	0.424	0.093	0	9	ITGB2
0	1.84276	3.58696	0.276	0.013	0	9	MSR1
0	1.82081	3.5328	0.325	0.034	0	9	C5AR1
0	1.72759	3.31175	0.278	0.02	0	9	FPR3
0	1.7249	3.30556	0.322	0.077	0	9	CREG1
0	1.70201	3.25354	0.751	0.291	0	9	HLA-DPB1
0	1.69819	3.24494	0.516	0.179	0	9	HLA-DMA
0	1.69468	3.23705	0.437	0.092	0	9	LST1
0	1.69131	3.2295	0.406	0.152	0	9	PLD3
0	1.67676	3.1971	0.364	0.064	0	9	SPI1
0	1.67615	3.19575	0.4	0.147	0	9	CAPG
0	1.67045	3.18314	0.303	0.036	0	9	CYBB
0	1.61423	3.06148	0.342	0.095	0	9	MAFB
0	1.59013	3.01076	0.702	0.442	0	9	GPX1
0	1.58238	2.99464	0.319	0.1	0	9	FGL2
0	1.57214	2.97345	0.306	0.064	0	9	MFSD1
0	1.55608	2.94055	0.721	0.418	0	9	NPC2
0	1.54991	2.92799	0.353	0.092	0	9	TGFBI
0	1.52813	2.88412	0.28	0.04	0	9	CD4
0	1.52074	2.86938	0.311	0.099	0	9	HLA-DRB5
0	1.51244	2.85292	0.482	0.214	0	9	FCGRT
0	1.50966	2.84744	0.407	0.148	0	9	ARL4C
0	1.48464	2.79847	0.255	0.092	0	9	CCL4
0	1.46761	2.76564	0.354	0.134	0	9	DAB2
0	1.45349	2.73869	0.45	0.207	0	9	IL8
0	1.443	2.71886	0.46	0.2	0	9	VAMP8
0	1.43157	2.69741	0.306	0.069	0	9	HLA-DMB
0	1.39456	2.62909	0.415	0.148	0	9	TMEM176B
0	1.38477	2.61131	0.635	0.428	0	9	CSTB
1.44471e-260	1.37815	2.59935	0.288	0.128	4.7297e-256	9	GPNMB
0	1.37264	2.58943	0.326	0.128	0	9	ASAH1
0	1.36834	2.58174	0.296	0.073	0	9	PLEK
0	1.36229	2.57092	0.996	0.925	0	9	FTH1
0	1.33618	2.52483	0.382	0.164	0	9	PLAUR
0	1.31119	2.48146	0.575	0.356	0	9	TYMP
0	1.30514	2.47107	0.363	0.143	0	9	NINJ1
0	1.29273	2.44991	0.327	0.146	0	9	BLVRB
0	1.29185	2.44842	0.257	0.062	0	9	CXCL16
0	1.23633	2.35599	0.395	0.19	0	9	LITAF
0	1.22289	2.33414	0.563	0.309	0	9	APOE
3.30387e-239	1.22044	2.33018	0.325	0.159	1.08162e-234	9	CXCL3
4.73861e-216	1.21308	2.31832	0.342	0.185	1.55133e-211	9	LAMP1
6.13102e-206	1.2043	2.30426	0.314	0.161	2.00717e-201	9	INSIG1
0	1.19619	2.29133	0.888	0.592	0	9	CST3
0	1.18283	2.27021	0.909	0.672	0	9	SAT1
0	1.17297	2.25475	0.306	0.117	0	9	TNFRSF1B
0	1.15824	2.23184	0.357	0.16	0	9	GPR183
1.75791e-302	1.15496	2.22678	0.326	0.144	5.75505e-298	9	RNASET2
7.79781e-259	1.14281	2.20811	0.303	0.136	2.55285e-254	9	MAF
6.72841e-290	1.13035	2.18911	0.254	0.097	2.20275e-285	9	ATP6AP1
0	1.0985	2.14132	0.726	0.387	0	9	SRGN
2.18701e-252	1.08919	2.12754	0.505	0.327	7.15984e-248	9	MARCKS
0	1.08572	2.12244	0.409	0.181	0	9	HCST
0	1.0847	2.12093	0.281	0.092	0	9	C15orf48
1.11526e-73	1.08417	2.12015	0.305	0.215	3.65115e-69	9	ISG15
2.77489e-208	1.0683	2.09696	0.308	0.157	9.08444e-204	9	MGAT1
3.68698e-227	1.05527	2.07811	0.42	0.25	1.20704e-222	9	BRI3
2.66517e-162	1.02059	2.02876	0.311	0.173	8.72523e-158	9	SGK1
2.2207e-207	0.994665	1.99262	0.284	0.136	7.27011e-203	9	EFHD2
2.41781e-224	0.994303	1.99212	0.34	0.172	7.91544e-220	9	RGS2
9.13768e-286	0.990188	1.98644	0.258	0.099	2.99149e-281	9	RAB31
8.72767e-165	0.986604	1.98151	0.419	0.279	2.85727e-160	9	AP2S1
3.06725e-181	0.986553	1.98145	0.251	0.119	1.00416e-176	9	MMP14
5.00857e-295	0.979009	1.97111	0.313	0.13	1.63971e-290	9	TMEM176A
0	0.972598	1.96237	0.995	0.958	0	9	TMSB10
5.99629e-176	0.969712	1.95845	0.448	0.304	1.96307e-171	9	ATP6V0B
4.16772e-142	0.968778	1.95718	0.428	0.299	1.36443e-137	9	ATOX1
1.69599e-204	0.95011	1.93202	0.258	0.117	5.55232e-200	9	GRINA
5.84358e-223	0.935071	1.91199	0.433	0.247	1.91307e-218	9	CXCL2
0	0.934108	1.91071	0.266	0.096	0	9	FYB
1.58025e-139	0.925008	1.8987	0.324	0.195	5.17343e-135	9	DAZAP2
6.65096e-175	0.924986	1.89867	0.444	0.288	2.17739e-170	9	SDCBP
6.03056e-166	0.918994	1.8908	0.284	0.149	1.97428e-161	9	CTSH
3.96965e-122	0.895846	1.8607	0.382	0.264	1.29958e-117	9	ATP6V1F
8.23407e-198	0.895215	1.85989	0.254	0.113	2.69567e-193	9	CD83
1.78309e-161	0.891101	1.85459	0.442	0.303	5.83749e-157	9	GNAI2
2.84433e-246	0.886593	1.84881	0.262	0.108	9.31176e-242	9	KCTD12
6.38206e-104	0.883313	1.84461	0.269	0.163	2.08936e-99	9	CHMP1B
4.31503e-150	0.873599	1.83223	0.292	0.163	1.41265e-145	9	QKI
0	0.871444	1.82949	0.792	0.657	0	9	S100A11
8.37606e-176	0.865289	1.8217	0.283	0.145	2.74215e-171	9	SYNGR2
1.23052e-133	0.854013	1.80752	0.318	0.19	4.02848e-129	9	C4orf48
0	0.852728	1.80591	0.958	0.892	0	9	ACTB
2.39066e-120	0.846524	1.79816	0.418	0.3	7.82653e-116	9	CAPZB
8.57732e-201	0.839248	1.78912	0.41	0.236	2.80804e-196	9	COTL1
4.88348e-195	0.83869	1.78843	0.291	0.142	1.59875e-190	9	RGS10
7.18364e-195	0.83155	1.7796	0.405	0.229	2.35178e-190	9	RGS1
1.41733e-63	0.823382	1.76955	0.266	0.186	4.64004e-59	9	PRNP
3.04046e-124	0.806723	1.74923	0.458	0.338	9.95385e-120	9	ANXA5
2.99714e-161	0.804615	1.74668	0.581	0.447	9.81202e-157	9	TUBA1B
5.00906e-103	0.801912	1.74341	0.339	0.228	1.63986e-98	9	ACTR2
5.4522e-91	0.800173	1.74131	0.272	0.173	1.78494e-86	9	H2AFY
1.46341e-57	0.798442	1.73922	0.272	0.196	4.79092e-53	9	YWHAH
5.22682e-47	0.792993	1.73267	0.586	0.563	1.71116e-42	9	HSPA1B
1.44195e-85	0.78791	1.72657	0.316	0.216	4.72066e-81	9	APLP2
2.91588e-87	0.786795	1.72524	0.256	0.16	9.546e-83	9	ATP6AP2
1.8559e-161	0.78539	1.72356	0.655	0.584	6.07586e-157	9	ITM2B
4.45214e-114	0.779019	1.71596	0.425	0.309	1.45754e-109	9	ARPC1B
1.83229e-66	0.767937	1.70283	0.332	0.249	5.99854e-62	9	PGK1
8.23791e-154	0.766852	1.70155	0.307	0.168	2.69693e-149	9	ZEB2
1.8301e-121	0.764037	1.69824	0.264	0.148	5.99138e-117	9	RHOG
1.87291e-87	0.763522	1.69763	0.283	0.181	6.13154e-83	9	ETS2
1.68704e-60	0.748559	1.68011	0.292	0.209	5.52304e-56	9	IFI6
0	0.737989	1.66785	0.995	0.965	0	9	TMSB4X
2.05963e-73	0.733924	1.66316	0.266	0.177	6.74283e-69	9	RAB5C
1.01744e-275	0.728658	1.6571	0.797	0.714	3.33089e-271	9	OAZ1
1.28906e-60	0.720046	1.64723	0.337	0.257	4.22012e-56	9	HIF1A
1.07378e-195	0.712272	1.63838	0.625	0.458	3.51534e-191	9	SOD2
5.34463e-77	0.701473	1.62616	0.697	0.664	1.74972e-72	9	HSPA1A
4.05818e-42	0.686962	1.60989	0.267	0.203	1.32857e-37	9	CALM3
3.56309e-82	0.671061	1.59224	0.269	0.172	1.16648e-77	9	CMTM6
2.45013e-57	0.644747	1.56346	0.433	0.365	8.02123e-53	9	PCBP1
4.52401e-149	0.643426	1.56203	0.318	0.174	1.48107e-144	9	HSPA6
1.0351e-62	0.625802	1.54307	0.359	0.275	3.38872e-58	9	ARPC5
5.32387e-56	0.625282	1.54251	0.255	0.177	1.74293e-51	9	GSTO1
3.02418e-63	0.617288	1.53399	0.47	0.403	9.90058e-59	9	ARPC3
6.4157e-53	0.615764	1.53237	0.323	0.245	2.10037e-48	9	LRRFIP1
1.83023e-125	0.61366	1.53014	0.537	0.398	5.99181e-121	9	IER3
3.75908e-43	0.609414	1.52564	0.312	0.246	1.23065e-38	9	CLTA
2.79373e-64	0.609374	1.5256	0.256	0.169	9.14612e-60	9	ICAM1
0	0.608666	1.52485	0.907	0.871	0	9	ATP5E
2.1104e-60	0.608614	1.52479	0.48	0.419	6.90904e-56	9	TMBIM6
3.64784e-40	0.607829	1.52396	0.255	0.192	1.19423e-35	9	BCAP31
2.4059e-48	0.607245	1.52335	0.256	0.184	7.87645e-44	9	ARPC4
3.88947e-46	0.598183	1.51381	0.255	0.184	1.27334e-41	9	ARL6IP1
1.80828e-112	0.592098	1.50744	0.694	0.634	5.91993e-108	9	SH3BGRL3
2.43868e-217	0.59139	1.5067	0.88	0.86	7.98374e-213	9	MT-CO3
3.1762e-48	0.58775	1.5029	0.462	0.41	1.03982e-43	9	RHOA
7.77521e-56	0.585272	1.50032	0.251	0.172	2.54545e-51	9	GRB2
2.54412e-88	0.581091	1.49598	0.623	0.546	8.32894e-84	9	DUSP1
2.20148e-82	0.574134	1.48878	0.49	0.389	7.20719e-78	9	CEBPB
2.22639e-17	0.572527	1.48713	0.312	0.283	7.28877e-13	9	HSPH1
2.04099e-36	0.567626	1.48208	0.29	0.23	6.6818e-32	9	CAP1
4.73608e-158	0.554793	1.46896	0.765	0.697	1.5505e-153	9	PFN1
9.62399e-31	0.55317	1.46731	0.403	0.364	3.1507e-26	9	MCL1
9.83153e-33	0.547383	1.46143	0.366	0.309	3.21865e-28	9	SLC2A3
2.77637e-38	0.546275	1.46031	0.484	0.448	9.08928e-34	9	CALR
8.80316e-27	0.541235	1.45522	0.285	0.236	2.88198e-22	9	TAPBP
1.15149e-41	0.535124	1.44907	0.516	0.491	3.76974e-37	9	PRDX1
3.7706e-22	0.517378	1.43135	0.273	0.231	1.23442e-17	9	RAB7A
6.74385e-38	0.512969	1.42698	0.469	0.418	2.2078e-33	9	KLF6
2.32499e-35	0.511252	1.42529	0.31	0.247	7.61155e-31	9	NAMPT
5.99299e-60	0.505363	1.41948	0.268	0.182	1.96199e-55	9	CXCL1
1.13341e-58	0.504681	1.41881	0.561	0.515	3.71055e-54	9	GPX4
5.7328e-24	0.504256	1.41839	0.26	0.211	1.8768e-19	9	ATF3
2.39255e-41	0.501854	1.41603	0.268	0.196	7.83274e-37	9	GMFG
1.72088e-45	0.488902	1.40338	0.27	0.194	5.63382e-41	9	PMP22
2.15293e-47	0.488648	1.40313	0.512	0.459	7.04827e-43	9	RAC1
4.04395e-23	0.484617	1.39921	0.257	0.208	1.32391e-18	9	BASP1
6.31239e-98	0.483623	1.39825	0.296	0.176	2.06655e-93	9	LCP1
1.86444e-18	0.474322	1.38927	0.254	0.215	6.10382e-14	9	BLOC1S1
2.16902e-30	0.471275	1.38633	0.299	0.243	7.10092e-26	9	IQGAP1
1.35646e-89	0.466509	1.38176	0.71	0.683	4.44078e-85	9	CFL1
1.81294e-123	0.443358	1.35977	0.863	0.854	5.93522e-119	9	SERF2
1.00027e-13	0.443127	1.35955	0.394	0.381	3.27469e-09	9	TSPO
1.43443e-76	0.439011	1.35567	0.73	0.728	4.69603e-72	9	MT-ND1
1.52441e-31	0.437438	1.3542	0.425	0.376	4.99062e-27	9	TPM3
1.25213e-17	0.436618	1.35343	0.485	0.48	4.09924e-13	9	UQCR11.1
8.48971e-184	0.436072	1.35292	0.84	0.707	2.77936e-179	9	LGALS1
2.28276e-110	0.427251	1.34467	0.856	0.827	7.4733e-106	9	HLA-B
1.18183e-208	0.416983	1.33513	0.711	0.542	3.86907e-204	9	CYBA
2.30397e-22	0.416958	1.33511	0.45	0.415	7.54273e-18	9	EMP3
2.81197e-11	0.411666	1.33022	0.432	0.433	9.20582e-07	9	COX8A
4.0859e-09	0.410158	1.32883	0.369	0.365	0.000133764	9	DBI
1.56528e-08	0.409998	1.32868	0.276	0.257	0.000512443	9	ZFAND5
8.60051e-10	0.402384	1.32169	0.377	0.361	2.81564e-05	9	LGALS3
1.09851e-33	0.402339	1.32165	0.6	0.594	3.59631e-29	9	YBX1
4.60211e-24	0.400149	1.31964	0.378	0.334	1.50664e-19	9	CD81
7.29115e-22	0.398072	1.31775	0.291	0.244	2.38698e-17	9	BST2
4.81616e-08	0.393143	1.31325	0.395	0.394	0.00157672	9	UQCR10
3.24928e-14	0.389868	1.31027	0.494	0.495	1.06375e-09	9	ALDOA
2.21377e-83	0.389533	1.30997	0.684	0.566	7.24746e-79	9	S100A4
2.00804e-19	0.383066	1.30411	0.558	0.561	6.57392e-15	9	COX6B1
1.56794e-44	0.3742	1.29612	0.329	0.245	5.13311e-40	9	TIMP2
2.59297e-14	0.368059	1.29062	0.424	0.406	8.48886e-10	9	ENO1
6.11033e-07	0.362551	1.2857	0.273	0.255	0.020004	9	ATP1B3
1.64122e-63	0.360745	1.28409	0.391	0.297	5.37303e-59	9	FABP5
6.23516e-35	0.360733	1.28408	0.613	0.565	2.04127e-30	9	FOS
3.80442e-09	0.360399	1.28378	0.306	0.286	0.000124549	9	CANX
3.33829e-40	0.353253	1.27744	0.604	0.548	1.09289e-35	9	ANXA2
8.10248e-46	0.349496	1.27412	0.731	0.749	2.65259e-41	9	HLA-A
1.23408e-56	0.34686	1.27179	0.79	0.786	4.04012e-52	9	MYL6
2.70509e-26	0.343715	1.26902	0.269	0.211	8.85593e-22	9	CREM
4.04147e-62	0.337945	1.26395	0.673	0.61	1.3231e-57	9	CD63
1.42507e-34	0.336057	1.2623	0.345	0.272	4.6654e-30	9	ARHGDIB
4.33866e-08	0.335219	1.26157	0.32	0.301	0.00142039	9	RTN4
5.01098e-15	0.330682	1.25761	0.492	0.494	1.64049e-10	9	ARPC2
3.78625e-07	0.313402	1.24263	0.379	0.372	0.0123954	9	PKM
5.01543e-25	0.305854	1.23615	0.611	0.614	1.64195e-20	9	HLA-E
7.44978e-07	0.304133	1.23468	0.26	0.239	0.0243891	9	CFLAR
1.67598e-50	0.293862	1.22592	0.808	0.831	5.48682e-46	9	MT-ND4
3.97943e-52	0.292611	1.22485	0.795	0.805	1.30279e-47	9	MT-ATP6
1.86412e-55	0.276653	1.21138	0.779	0.78	6.10277e-51	9	UBC
3.73844e-09	0.268433	1.2045	0.254	0.226	0.000122389	9	ID2
6.23095e-23	0.264315	1.20107	0.571	0.539	2.03989e-18	9	ZFP36L1
2.97984e-27	0.260696	1.19806	0.707	0.737	9.7554e-23	9	MT-ND2
7.63517e-06	0.382835	1.3039	0.342	0.34	0.24996	9	LAMTOR4
1.7251e-05	0.359906	1.28334	0.358	0.362	0.564764	9	ATP6V0E1
4.95293e-05	0.364129	1.2871	0.373	0.382	1	9	NDUFB2
8.68673e-05	0.287028	1.22012	0.405	0.413	1	9	ATP5J2
8.94078e-05	0.277243	1.21188	0.338	0.335	1	9	FKBP1A
0.000109538	0.254687	1.19308	0.464	0.483	1	9	NDUFB1
0.000263576	0.252979	1.19166	0.448	0.463	1	9	CDC42
0.000456167	0.3328	1.25946	0.335	0.335	1	9	P4HB
0.000662489	0.339179	1.26504	0.261	0.255	1	9	EZR
0.00246503	0.29786	1.22932	0.34	0.343	1	9	NDUFA3
0.00346183	0.264916	1.20157	0.378	0.392	1	9	UBE2D3
0.00451429	0.382558	1.30365	0.303	0.309	1	9	NOP10

[truncated: 20 more sheets: Cluster 10, Cluster 11, Cluster 12, Cluster 13, Cluster 14, Cluster 15, Cluster 16, Cluster 17, Cluster 18, Cluster 19, Cluster 20, Cluster 21, Cluster 22, Cluster 23, Cluster 24, Cluster 25, Cluster 26, Cluster 27, Cluster 28, Cluster 29]
