# Supplementary material for: Functionally distinct cancer-associated fibroblast subpopulations establish a tumor promoting environment in squamous cell carcinoma
Source: Nat Commun. 2023 Sep 5;14:5413. doi: 10.1038/s41467-023-41141-9 (PMC10480447; doi:10.1038/s41467-023-41141-9)
Supplement: Supplementary file 5 — Supplementary Data 2 [file 41467_2023_41141_MOESM5_ESM.xlsx]

## Sheet: Cluster 1 (pro-inflammatory)
Supplementary Data 2. Gene expression in each fibroblast cluster compared to all other fibroblasts. Statistical analyses were performed using the Wilcoxon Rank Sum test (p_val) and Bonferroni correction was used for p-value adjustment (p_val_adj).
p_val	avg_log2FC	fold change	pct.1	pct.2	p_val_adj	cluster	gene
1.36565e-292	1.66646	3.17435	0.357	0.176	4.47085e-288	1	CCL19
8.31462e-291	1.59144	3.0135	0.397	0.213	2.72204e-286	1	CXCL3
0	1.53616	2.90021	0.772	0.495	0	1	APOE
0	1.50259	2.83351	0.597	0.347	0	1	CXCL2
0	1.43705	2.70767	0.501	0.266	0	1	C11orf96
1.03265e-229	1.29008	2.44542	0.498	0.332	3.38069e-225	1	CXCL1
0	1.22076	2.3307	0.754	0.525	0	1	APOD
1.01453e-220	1.05784	2.08182	0.478	0.312	3.32137e-216	1	CCL2
1.08284e-216	1.02781	2.03892	0.304	0.153	3.545e-212	1	IL6
2.45858e-283	0.955137	1.93876	0.484	0.294	8.04889e-279	1	GEM
0	0.953744	1.93689	0.791	0.633	0	1	SOD2
1.41108e-234	0.905519	1.87322	0.655	0.498	4.6196e-230	1	IER3
0	0.895757	1.86059	0.726	0.547	0	1	NFKBIA
7.40784e-190	0.884141	1.84567	0.348	0.199	2.42518e-185	1	MYC
4.65098e-209	0.879569	1.83983	0.278	0.133	1.52264e-204	1	CYP1B1
0	0.858141	1.8127	0.678	0.508	0	1	BTG1
4.00048e-138	0.843022	1.7938	0.501	0.377	1.30968e-133	1	WTAP
1.1564e-161	0.788464	1.72723	0.464	0.323	3.78581e-157	1	SOCS3
2.58302e-243	0.788355	1.7271	0.702	0.559	8.45629e-239	1	DNAJB1
3.34608e-228	0.772139	1.7078	0.62	0.48	1.09544e-223	1	ARID5B
1.1898e-151	0.762444	1.69636	0.345	0.208	3.89517e-147	1	RGS16
1.4342e-205	0.756694	1.68961	0.777	0.696	4.69528e-201	1	HSPA1A
1.54676e-194	0.735533	1.66501	0.377	0.213	5.06378e-190	1	PLA2G2A
3.73657e-169	0.7327	1.66175	0.677	0.572	1.22328e-164	1	HSPA1B
1.02735e-161	0.727924	1.65625	0.367	0.227	3.36333e-157	1	FGF7
2.71914e-190	0.721048	1.64838	0.437	0.28	8.90193e-186	1	CDKN1A
3.48572e-250	0.697079	1.62122	0.691	0.553	1.14116e-245	1	PNRC1
4.07437e-147	0.692778	1.61639	0.262	0.141	1.33387e-142	1	REL
6.88927e-85	0.688306	1.61139	0.414	0.322	2.25541e-80	1	TNFAIP6
1.74941e-109	0.686483	1.60936	0.522	0.401	5.72721e-105	1	HES1
6.83015e-196	0.672485	1.59382	0.613	0.476	2.23605e-191	1	PPP1R15A
3.19673e-174	0.670421	1.59154	0.403	0.248	1.04655e-169	1	NR4A2
7.62958e-142	0.662759	1.58311	0.545	0.438	2.49777e-137	1	HSPE1
2.38834e-137	0.657414	1.57725	0.375	0.245	7.81896e-133	1	HSPH1
2.49801e-203	0.65343	1.5729	0.734	0.622	8.17799e-199	1	CEBPB
4.65558e-172	0.648917	1.56799	0.757	0.699	1.52414e-167	1	IGFBP7
3.30807e-190	0.638886	1.55713	0.703	0.553	1.083e-185	1	ZFP36
3.49061e-118	0.622302	1.53933	0.44	0.328	1.14276e-113	1	DNAJA1
8.652e-71	0.619701	1.53656	0.265	0.18	2.83249e-66	1	TNFAIP3
3.24526e-93	0.614955	1.53151	0.317	0.213	1.06243e-88	1	ATF3
1.43116e-91	0.610268	1.52654	0.253	0.157	4.68534e-87	1	IGF1
1.42328e-105	0.60921	1.52542	0.395	0.281	4.65953e-101	1	SLC2A3
3.11888e-186	0.604759	1.52073	0.718	0.651	1.02106e-181	1	HSP90AB1
5.35161e-97	0.602466	1.51831	0.311	0.206	1.75201e-92	1	ICAM1
1.02558e-102	0.598448	1.51409	0.277	0.174	3.35755e-98	1	EIF4A3
1.25648e-89	0.592815	1.50819	0.381	0.282	4.11347e-85	1	HSPD1
9.1991e-112	0.5787	1.4935	0.372	0.252	3.0116e-107	1	NAMPT
8.08741e-143	0.572688	1.48729	0.542	0.4	2.64766e-138	1	NR4A1
1.03e-34	0.560965	1.47526	0.36	0.301	3.37201e-30	1	CD74
6.73582e-87	0.560316	1.47459	0.397	0.298	2.20517e-82	1	CYCS
3.33707e-97	0.555523	1.4697	0.274	0.172	1.09249e-92	1	BAG3
2.14852e-109	0.54413	1.45814	0.681	0.597	7.03384e-105	1	CEBPD
1.17339e-90	0.538042	1.452	0.483	0.384	3.84143e-86	1	SELK
2.42473e-93	0.53615	1.4501	0.727	0.687	7.93807e-89	1	HSP90AA1
2.67713e-90	0.530321	1.44425	0.292	0.193	8.7644e-86	1	AMD1
4.29265e-47	0.49528	1.40959	0.44	0.371	1.40533e-42	1	EGR1
8.69184e-151	0.494966	1.40929	0.808	0.728	2.84553e-146	1	JUNB
6.20077e-71	0.493507	1.40786	0.353	0.26	2.03001e-66	1	IRF1
1.23548e-69	0.488799	1.40328	0.288	0.199	4.04471e-65	1	TNFAIP2
4.04567e-61	0.488296	1.40279	0.401	0.313	1.32447e-56	1	FOSB
2.23835e-26	0.484714	1.39931	0.359	0.307	7.3279e-22	1	CRYAB
3.00645e-42	0.478254	1.39306	0.377	0.316	9.8425e-38	1	CTSL
4.00811e-143	0.471987	1.38702	0.769	0.685	1.31218e-138	1	ZFP36L1
5.66699e-149	0.470507	1.3856	0.657	0.513	1.85526e-144	1	CXCL12
1.70653e-17	0.467722	1.38292	0.271	0.232	5.58684e-13	1	HLA-DRA
1.58341e-77	0.465284	1.38059	0.626	0.555	5.18378e-73	1	PABPC1
2.73434e-48	0.459918	1.37546	0.428	0.358	8.95169e-44	1	LMO4
3.66634e-73	0.453556	1.36941	0.51	0.423	1.20029e-68	1	H2AFZ
1.53729e-62	0.449554	1.36562	0.604	0.551	5.03278e-58	1	TXN
2.31596e-72	0.442379	1.35884	0.351	0.257	7.58199e-68	1	EFEMP1
7.97557e-83	0.442341	1.35881	0.63	0.567	2.61104e-78	1	ZFAS1
4.21828e-68	0.436985	1.35377	0.443	0.353	1.38098e-63	1	CFH
1.97608e-63	0.428218	1.34557	0.423	0.334	6.46929e-59	1	MT1M
2.2206e-43	0.426388	1.34386	0.309	0.243	7.2698e-39	1	TCEB1
8.24036e-109	0.424911	1.34249	0.589	0.472	2.69773e-104	1	CD44
8.47614e-61	0.424853	1.34244	0.297	0.211	2.77492e-56	1	MGST1
1.57848e-43	0.416171	1.33438	0.344	0.277	5.16763e-39	1	DDX21
3.73362e-55	0.415152	1.33344	0.355	0.274	1.22231e-50	1	CCNL1
1.42293e-41	0.415084	1.33338	0.271	0.207	4.6584e-37	1	PLAUR
1.6698e-50	0.40845	1.32726	0.564	0.512	5.4666e-46	1	HSPA8
4.62446e-62	0.404552	1.32368	0.489	0.408	1.51396e-57	1	SNHG8
2.79603e-66	0.403043	1.32229	0.668	0.613	9.15365e-62	1	SAT1
1.5209e-75	0.402433	1.32174	0.633	0.581	4.97911e-71	1	EIF4A1
3.35594e-121	0.395359	1.31527	0.687	0.566	1.09867e-116	1	GSN
1.73614e-43	0.395347	1.31526	0.473	0.413	5.68379e-39	1	YBX3
2.01192e-130	0.383132	1.30417	0.836	0.801	6.58662e-126	1	H3F3B
8.74136e-47	0.382913	1.30397	0.327	0.254	2.86175e-42	1	MAP1LC3B
5.11717e-27	0.37907	1.3005	0.308	0.254	1.67526e-22	1	DDIT4
7.2727e-49	0.377402	1.299	0.349	0.27	2.38094e-44	1	GADD45A
1.52492e-37	0.377401	1.299	0.29	0.227	4.99228e-33	1	BRD2
1.56561e-42	0.376124	1.29785	0.28	0.214	5.1255e-38	1	EIF1B
1.09455e-46	0.375287	1.2971	0.268	0.199	3.58332e-42	1	HNRNPH3
2.28084e-127	0.375046	1.29688	0.875	0.828	7.46702e-123	1	MT2A
1.9914e-36	0.372434	1.29454	0.261	0.2	6.51943e-32	1	ARF6
1.05197e-126	0.371068	1.29331	0.673	0.522	3.44394e-122	1	MGP
5.14203e-29	0.370545	1.29284	0.261	0.209	1.6834e-24	1	PHLDA1
1.74119e-43	0.370251	1.29258	0.329	0.259	5.70031e-39	1	DNAJB6
2.5093e-34	0.367836	1.29042	0.283	0.223	8.21496e-30	1	NFIA
1.98803e-15	0.361243	1.28453	0.31	0.274	6.5084e-11	1	XBP1
4.01627e-43	0.360262	1.28366	0.263	0.196	1.31485e-38	1	ABL2
3.96119e-151	0.360101	1.28352	0.863	0.833	1.29681e-146	1	EIF1
6.30685e-39	0.357729	1.28141	0.311	0.247	2.06474e-34	1	EIF5
2.36874e-44	0.353521	1.27768	0.506	0.441	7.75477e-40	1	RND3
2.14896e-24	0.352153	1.27646	0.432	0.382	7.03527e-20	1	HNRNPH1
4.85624e-29	0.351983	1.27631	0.324	0.272	1.58983e-24	1	HNRNPU
5.67928e-34	0.349036	1.27371	0.366	0.306	1.85928e-29	1	ZFAND5
2.29771e-44	0.345177	1.27031	0.555	0.509	7.52223e-40	1	DDX5
4.53242e-33	0.3431	1.26848	0.408	0.351	1.48383e-28	1	HNRNPA0
7.71719e-31	0.343002	1.26839	0.424	0.374	2.52645e-26	1	SAP18
3.98494e-42	0.339104	1.26497	0.339	0.263	1.30459e-37	1	KLF4
7.98196e-86	0.327613	1.25493	0.437	0.32	2.61313e-81	1	C3
1.35052e-58	0.327172	1.25455	0.758	0.739	4.42133e-54	1	UBC
1.37741e-22	0.324112	1.25189	0.338	0.291	4.50936e-18	1	GLUL
3.14788e-29	0.32055	1.24881	0.368	0.314	1.03055e-24	1	MCL1
3.96757e-11	0.32014	1.24845	0.611	0.6	1.2989e-06	1	JUN
6.79852e-51	0.31712	1.24584	0.625	0.578	2.2257e-46	1	HNRNPA1
5.94795e-26	0.315476	1.24442	0.284	0.232	1.94724e-21	1	TUBB4B
3.45268e-43	0.314562	1.24363	0.787	0.774	1.13034e-38	1	HSPB1
1.33775e-19	0.309724	1.23947	0.729	0.71	4.37952e-15	1	FOS
2.39577e-29	0.307814	1.23783	0.299	0.243	7.84328e-25	1	C1orf63
6.60228e-28	0.307709	1.23774	0.258	0.206	2.16145e-23	1	TAF1D
3.01143e-19	0.3067	1.23688	0.537	0.495	9.85883e-15	1	GADD45B
1.08256e-31	0.303004	1.23371	0.505	0.463	3.5441e-27	1	HNRNPA2B1
4.42509e-17	0.301465	1.2324	0.429	0.392	1.44869e-12	1	MEG3
8.54753e-60	0.300804	1.23183	0.735	0.71	2.79829e-55	1	OAZ1
2.41352e-23	0.300689	1.23173	0.413	0.37	7.90139e-19	1	GLTSCR2
1.06212e-27	0.299356	1.23059	0.332	0.28	3.47716e-23	1	SFPQ
8.61734e-93	0.298643	1.22999	0.868	0.844	2.82114e-88	1	RPL7
4.85835e-25	0.295512	1.22732	0.312	0.261	1.59053e-20	1	NFE2L2
2.88309e-34	0.293282	1.22542	0.288	0.224	9.43866e-30	1	CLK1
1.24634e-25	0.292747	1.22497	0.388	0.336	4.08026e-21	1	EIF4A2
1.30301e-114	0.291198	1.22366	0.91	0.872	4.26578e-110	1	MT-CO1
2.21144e-26	0.287722	1.22071	0.405	0.354	7.23981e-22	1	HNRNPC
2.36221e-21	0.286971	1.22008	0.328	0.283	7.73341e-17	1	EIF1AX
3.35209e-20	0.285854	1.21913	0.271	0.227	1.09741e-15	1	DDX3X
5.19395e-122	0.282667	1.21644	0.939	0.924	1.70039e-117	1	RPL3
2.80324e-23	0.28064	1.21473	0.321	0.267	9.17725e-19	1	ID2
8.57182e-111	0.280169	1.21434	0.901	0.878	2.80624e-106	1	RPS5
4.31463e-39	0.279728	1.21397	0.605	0.564	1.41253e-34	1	LDHA
2.7574e-142	0.278958	1.21332	0.963	0.946	9.02717e-138	1	RPS2
1.69085e-194	0.275901	1.21075	0.851	0.651	5.53551e-190	1	CFD
4.69362e-204	0.275731	1.21061	0.994	0.986	1.5366e-199	1	RPS18
3.21514e-08	0.270055	1.20585	0.314	0.292	0.00105257	1	LAMA4
5.05185e-107	0.268665	1.20469	0.89	0.872	1.65387e-102	1	FAU
1.26945e-73	0.260078	1.19754	0.821	0.789	4.15593e-69	1	MT-ND4
3.04005e-88	0.258658	1.19637	0.894	0.871	9.95252e-84	1	RPL10A
1.39882e-19	0.257679	1.19555	0.32	0.274	4.57944e-15	1	TRA2B
6.58267e-19	0.257512	1.19542	0.291	0.248	2.15503e-14	1	PFDN2
2.88168e-20	0.256928	1.19493	0.5	0.455	9.43406e-16	1	IER2
1.19199e-25	0.256846	1.19486	0.437	0.39	3.90233e-21	1	RAN
5.22123e-102	0.255047	1.19337	0.916	0.906	1.70933e-97	1	RPL8
1.505e-18	0.254826	1.19319	0.316	0.273	4.92708e-14	1	RBM8A
7.40085e-52	0.254778	1.19315	0.5	0.402	2.42289e-47	1	ADIRF
2.31026e-108	0.25418	1.19266	0.925	0.915	7.56334e-104	1	RPS9
1.27778e-05	0.260551	1.19794	0.3	0.286	0.41832	1	TWIST1

## Sheet: Cluster 3 (secretory-reticular)
p_val	avg_log2FC	fold change	pct.1	pct.2	p_val_adj	cluster	gene
0	1.97691	3.9365	0.481	0.137	0	3	PI16
0	1.87265	3.66205	0.256	0.069	0	3	SLPI
0	1.66108	3.16254	0.574	0.198	0	3	WISP2
0	1.26438	2.40223	0.427	0.209	0	3	IGFBP6
0	1.20425	2.30418	0.859	0.593	0	3	FBLN1
0	1.20246	2.30131	0.861	0.675	0	3	CFD
0	1.18931	2.28043	0.361	0.138	0	3	MFAP5
0	1.13651	2.19848	0.297	0.101	0	3	ELN
0	1.07957	2.1134	0.915	0.725	0	3	CXCL14
4.81597e-172	1.05607	2.07925	0.392	0.23	1.57665e-167	3	PLA2G2A
0	1.01648	2.02298	0.897	0.711	0	3	CCDC80
0	0.975182	1.96589	0.985	0.927	0	3	DCN
1.59654e-307	0.974886	1.96549	0.295	0.11	5.22674e-303	3	TNXB
0	0.959654	1.94484	0.843	0.651	0	3	MMP2
0	0.950591	1.93266	0.755	0.544	0	3	PLAC9
0	0.91631	1.88728	0.721	0.417	0	3	MFAP4
0	0.896518	1.86157	0.393	0.17	0	3	RP11-572C15.6
0	0.885198	1.84702	0.667	0.439	0	3	IGFBP5
1.76168e-296	0.880529	1.84105	0.745	0.561	5.7674e-292	3	GSN
0	0.866488	1.82322	0.299	0.11	0	3	PDGFRL
6.28509e-304	0.862009	1.81757	0.301	0.115	2.05761e-299	3	PODN
1.35228e-296	0.851292	1.80412	0.337	0.143	4.42709e-292	3	LOX
1.98627e-248	0.779359	1.71637	0.461	0.262	6.50264e-244	3	CYBRD1
9.83978e-282	0.773922	1.70991	0.736	0.519	3.22135e-277	3	MGP
0	0.752405	1.6846	0.79	0.61	0	3	SERPINF1
5.15087e-187	0.752167	1.68432	0.328	0.173	1.68629e-182	3	CD55
1.23802e-79	0.737226	1.66697	0.593	0.499	4.05304e-75	3	MT1X
5.24335e-203	0.732622	1.66166	0.778	0.636	1.71657e-198	3	SFRP2
0	0.725628	1.65362	0.781	0.587	0	3	CTSK
6.61695e-149	0.693016	1.61666	0.298	0.16	2.16626e-144	3	GPX3
0	0.692761	1.61637	0.947	0.861	0	3	CST3
5.31001e-183	0.685665	1.60844	0.452	0.284	1.73839e-178	3	PPIC
2.17625e-72	0.676688	1.59847	0.442	0.339	7.12459e-68	3	MT1M
8.25321e-180	0.668447	1.58936	0.448	0.271	2.70193e-175	3	DPT
9.16869e-179	0.666933	1.58769	0.55	0.375	3.00165e-174	3	HTRA1
1.05402e-127	0.662996	1.58337	0.472	0.323	3.45065e-123	3	C3
5.51349e-217	0.65892	1.5789	0.53	0.331	1.80501e-212	3	THBS2
1.61864e-209	0.658289	1.57821	0.326	0.157	5.29911e-205	3	SLIT3
1.38523e-186	0.653904	1.57342	0.559	0.369	4.53495e-182	3	CTHRC1
4.39272e-114	0.640332	1.55869	0.26	0.145	1.43809e-109	3	COL14A1
7.63436e-175	0.633694	1.55153	0.475	0.311	2.49934e-170	3	FCGRT
9.71857e-186	0.622742	1.5398	0.263	0.12	3.18167e-181	3	TGFBR3
8.69037e-167	0.616852	1.53352	0.45	0.281	2.84505e-162	3	CRYAB
1.47097e-167	0.594527	1.50998	0.558	0.388	4.81565e-163	3	FBLN2
4.85968e-179	0.592084	1.50742	0.711	0.564	1.59096e-174	3	FSTL1
6.42456e-158	0.573538	1.48817	0.407	0.244	2.10327e-153	3	CLU
4.3122e-196	0.562992	1.47733	0.632	0.432	1.41173e-191	3	OLFML3
5.29578e-224	0.554488	1.46865	0.782	0.636	1.73373e-219	3	CD99
2.05228e-223	0.552227	1.46635	0.851	0.727	6.71877e-219	3	S100A10
5.83941e-60	0.537864	1.45182	0.884	0.791	1.91171e-55	3	COL1A1
3.62876e-120	0.523015	1.43696	0.559	0.421	1.18798e-115	3	LRP1
6.37746e-144	0.521822	1.43577	0.381	0.228	2.08785e-139	3	FXYD1
7.60757e-205	0.521338	1.43529	0.63	0.419	2.49057e-200	3	SEPP1
1.04052e-141	0.518008	1.43198	0.684	0.545	3.40645e-137	3	TIMP2
4.99157e-111	0.510808	1.42485	0.395	0.261	1.63414e-106	3	GPNMB
6.2805e-128	0.504431	1.41856	0.298	0.169	2.05611e-123	3	FBLN5
2.21309e-113	0.489974	1.40442	0.288	0.167	7.2452e-109	3	PLTP
1.43196e-103	0.488596	1.40308	0.288	0.171	4.68796e-99	3	OSR2
3.21371e-102	0.488294	1.40278	0.253	0.144	1.0521e-97	3	VGLL3
7.02898e-62	0.484547	1.39915	0.522	0.427	2.30115e-57	3	CD81
4.04171e-40	0.480144	1.39488	0.326	0.255	1.32318e-35	3	MTRNR2L8
1.54429e-109	0.478145	1.39295	0.46	0.33	5.05571e-105	3	CYB5R3
2.59248e-99	0.476346	1.39122	0.318	0.199	8.48727e-95	3	GAS6
3.05197e-160	0.475578	1.39048	0.788	0.655	9.99155e-156	3	C1R
9.79933e-101	0.473831	1.38879	0.371	0.249	3.2081e-96	3	TSPAN4
1.35793e-123	0.469671	1.38479	0.41	0.26	4.44561e-119	3	CD9
1.04104e-73	0.467049	1.38228	0.381	0.275	3.40815e-69	3	NBL1
4.22428e-118	0.465387	1.38069	0.573	0.434	1.38294e-113	3	NUPR1
1.80761e-86	0.456674	1.37237	0.358	0.243	5.91774e-82	3	TIMP3
6.18303e-125	0.45635	1.37207	0.936	0.849	2.0242e-120	3	COL1A2
3.04662e-106	0.453778	1.36962	0.605	0.477	9.97402e-102	3	NPC2
1.37286e-113	0.44826	1.36439	0.659	0.525	4.49447e-109	3	SOD3
3.99711e-32	0.428553	1.34588	0.54	0.483	1.30857e-27	3	MT1E
2.60814e-75	0.417517	1.33563	0.312	0.207	8.53854e-71	3	ADM
1.00078e-90	0.412597	1.33108	0.329	0.211	3.27637e-86	3	MGST1
7.09487e-115	0.4119	1.33044	0.687	0.564	2.32272e-110	3	PSAP
1.26841e-85	0.410682	1.32931	0.502	0.378	4.15253e-81	3	PPAP2B
1.88684e-68	0.409619	1.32833	0.498	0.389	6.17714e-64	3	FBN1
4.34426e-74	0.408514	1.32732	0.29	0.192	1.42222e-69	3	PLD3
1.09264e-84	0.402294	1.32161	0.344	0.229	3.5771e-80	3	PAM
2.53362e-71	0.398118	1.31779	0.256	0.162	8.29457e-67	3	ISLR
9.24505e-86	0.391185	1.31147	0.663	0.548	3.02665e-81	3	PCOLCE
2.75702e-84	0.387767	1.30837	0.38	0.259	9.02595e-80	3	KLF4
3.38662e-81	0.381198	1.30242	0.754	0.652	1.10871e-76	3	IGFBP4
4.20841e-61	0.381128	1.30236	0.263	0.175	1.37775e-56	3	GAS1
5.07738e-78	0.380325	1.30164	0.337	0.23	1.66223e-73	3	NDFIP1
2.70992e-65	0.378281	1.29979	0.258	0.167	8.87174e-61	3	NFIX
2.31817e-51	0.376598	1.29828	0.31	0.224	7.58922e-47	3	CD248
3.79594e-204	0.371617	1.2938	0.982	0.966	1.24271e-199	3	S100A6
9.47338e-81	0.370584	1.29288	0.364	0.25	3.10139e-76	3	GJA1
7.00144e-99	0.366357	1.28909	0.837	0.757	2.29213e-94	3	S100A4
2.17611e-67	0.36052	1.28389	0.263	0.17	7.12416e-63	3	ADD3
2.50382e-58	0.356265	1.28011	0.299	0.211	8.19699e-54	3	EFEMP2
1.28258e-103	0.356007	1.27988	0.873	0.805	4.19891e-99	3	CD63
1.17339e-60	0.355371	1.27931	0.406	0.31	3.84145e-56	3	VKORC1
4.40137e-74	0.354558	1.27859	0.322	0.217	1.44092e-69	3	DDAH2
5.08369e-51	0.351669	1.27604	0.308	0.222	1.6643e-46	3	SRPX
1.56201e-54	0.349923	1.27449	0.609	0.528	5.11372e-50	3	THY1
8.24267e-57	0.345371	1.27048	0.312	0.222	2.69848e-52	3	AP3S1
3.7685e-47	0.340746	1.26641	0.452	0.362	1.23373e-42	3	CFH
3.20132e-59	0.337054	1.26317	0.488	0.39	1.04805e-54	3	TMEM59
5.03588e-46	0.33639	1.26259	0.3	0.223	1.64864e-41	3	REXO2
1.95412e-58	0.335524	1.26184	0.32	0.229	6.39738e-54	3	ATRAID
2.17581e-88	0.331066	1.25794	0.729	0.623	7.12317e-84	3	ITM2B
1.85352e-92	0.330846	1.25775	0.705	0.575	6.06804e-88	3	SERPING1
1.0816e-52	0.330279	1.25726	0.29	0.204	3.54094e-48	3	HCFC1R1
6.60252e-36	0.325339	1.25296	0.291	0.222	2.16153e-31	3	MRC2
8.38871e-55	0.323431	1.2513	0.366	0.27	2.7463e-50	3	AXL
4.7562e-61	0.322389	1.2504	0.39	0.29	1.55709e-56	3	ARL6IP5
4.67894e-42	0.319587	1.24797	0.261	0.19	1.53179e-37	3	FKBP9
7.16199e-66	0.316053	1.24492	0.516	0.407	2.34469e-61	3	PMP22
1.21351e-46	0.313878	1.24304	0.449	0.36	3.97278e-42	3	MXRA8
1.2286e-47	0.311926	1.24136	0.401	0.308	4.02219e-43	3	CTGF
4.28375e-70	0.304022	1.23458	0.623	0.497	1.40242e-65	3	AEBP1
1.9464e-45	0.303908	1.23448	0.324	0.243	6.37213e-41	3	GRN
6.72021e-55	0.300215	1.23133	0.6	0.511	2.20006e-50	3	LGALS3
1.29346e-63	0.299458	1.23068	0.708	0.621	4.23453e-59	3	GPX4
3.34032e-107	0.29684	1.22845	0.686	0.522	1.09355e-102	3	CXCL12
9.35289e-40	0.292882	1.22509	0.444	0.364	3.06195e-35	3	AHNAK
2.58599e-41	0.289112	1.22189	0.329	0.252	8.466e-37	3	NUCB1
4.76756e-51	0.285885	1.21916	0.363	0.272	1.5608e-46	3	PDLIM2
2.74178e-44	0.283438	1.21709	0.386	0.301	8.97605e-40	3	COX7A1
4.38161e-55	0.276661	1.21139	0.739	0.664	1.43445e-50	3	POLR2L
1.8471e-62	0.276102	1.21092	0.794	0.724	6.04704e-58	3	ANXA2
2.49126e-42	0.275661	1.21055	0.449	0.367	8.15587e-38	3	NENF
6.80662e-41	0.275494	1.21041	0.305	0.229	2.22835e-36	3	TMBIM4.1
2.79622e-36	0.273453	1.2087	0.554	0.482	9.15428e-32	3	EMP3
8.32603e-46	0.272062	1.20753	0.769	0.682	2.72578e-41	3	SPARC
3.42523e-15	0.272049	1.20752	0.515	0.486	1.12135e-10	3	RARRES2
1.38357e-36	0.269872	1.2057	0.271	0.201	4.52954e-32	3	ECM1
2.02586e-39	0.268633	1.20467	0.33	0.248	6.63227e-35	3	COL12A1
1.86136e-39	0.264916	1.20157	0.316	0.241	6.09373e-35	3	LAMP1
1.95177e-44	0.263325	1.20024	0.262	0.185	6.38971e-40	3	MAN1A1
2.45583e-24	0.261353	1.1986	0.261	0.208	8.03988e-20	3	CD151
2.67251e-37	0.255921	1.1941	0.452	0.372	8.74925e-33	3	TMED2
9.84184e-37	0.255479	1.19373	0.581	0.509	3.22202e-32	3	LY6E
1.09471e-32	0.253397	1.19201	0.255	0.192	3.58386e-28	3	GYPC
3.57776e-25	0.25297	1.19166	0.498	0.43	1.17129e-20	3	CYR61
1.47215e-36	0.25028	1.18944	0.276	0.205	4.81952e-32	3	CYB5A
2.51924e-06	0.302245	1.23306	0.862	0.84	0.082475	3	MT2A

## Sheet: Cluster 6 (mesenchymal)
p_val	avg_log2FC	fold change	pct.1	pct.2	p_val_adj	cluster	gene
0	2.23871	4.71975	0.726	0.241	0	6	POSTN
0	2.12727	4.36889	0.271	0.048	0	6	MMP11
0	1.70444	3.25902	0.655	0.339	0	6	FN1
0	1.66869	3.17927	0.389	0.132	0	6	TAGLN
0	1.41668	2.6697	0.553	0.254	0	6	COL5A1
0	1.35698	2.56149	0.374	0.154	0	6	COL4A1
0	1.30184	2.46543	0.279	0.058	0	6	COL11A1
0	1.2941	2.45223	0.472	0.216	0	6	TPM2
0	1.27584	2.42141	0.9	0.653	0	6	SPARC
0	1.26131	2.39714	0.897	0.666	0	6	COL6A1
0	1.20618	2.30725	0.682	0.399	0	6	BGN
0	1.20356	2.30308	0.347	0.101	0	6	INHBA
0	1.19226	2.28511	0.651	0.348	0	6	COL5A2
0	1.18908	2.28008	0.529	0.29	0	6	TPM1
0	1.17336	2.25537	0.286	0.07	0	6	NREP
0	1.15716	2.23019	0.968	0.775	0	6	COL1A1
5.52625e-299	1.14301	2.20842	0.356	0.151	1.80918e-294	6	COL4A2
0	1.11817	2.17072	0.932	0.69	0	6	COL3A1
0	1.11339	2.16354	0.971	0.846	0	6	COL1A2
0	1.04333	2.06098	0.846	0.613	0	6	COL6A3
1.44388e-232	1.03475	2.04875	0.324	0.147	4.72699e-228	6	SPON2
3.06533e-291	1.02948	2.04128	0.5	0.28	1.00353e-286	6	MYL9
1.0825e-218	0.981917	1.97509	0.388	0.201	3.54388e-214	6	COL18A1
0	0.977402	1.96892	0.808	0.648	0	6	CALD1
2.80093e-282	0.965905	1.95329	0.365	0.16	9.16969e-278	6	PMEPA1
0	0.940425	1.91909	0.967	0.925	0	6	LGALS1
1.05769e-293	0.9172	1.88845	0.306	0.115	3.46266e-289	6	MYH9
2.46965e-269	0.900366	1.86654	0.446	0.225	8.08514e-265	6	SPATS2L
1.00067e-284	0.894206	1.85859	0.294	0.109	3.27601e-280	6	PTK7
1.97079e-190	0.893629	1.85784	0.41	0.232	6.45198e-186	6	COL12A1
8.49853e-237	0.884272	1.84583	0.584	0.375	2.78225e-232	6	CTHRC1
0	0.871882	1.83005	0.923	0.817	0	6	COL6A2
9.34373e-149	0.827561	1.77468	0.313	0.165	3.05895e-144	6	ISG15
4.17329e-149	0.814298	1.75844	0.284	0.142	1.36625e-144	6	APCDD1
3.49294e-154	0.805957	1.74831	0.38	0.223	1.14352e-149	6	MDK
2.30797e-264	0.795134	1.73524	0.385	0.176	7.55585e-260	6	MFAP2
1.37165e-172	0.795006	1.73509	0.363	0.202	4.4905e-168	6	FLNA
2.60962e-200	0.78851	1.72729	0.548	0.374	8.54339e-196	6	TPM4
1.70771e-162	0.785572	1.72378	0.467	0.299	5.5907e-158	6	PRSS23
2.89219e-255	0.781306	1.71869	0.353	0.157	9.46846e-251	6	C4orf48
1.06319e-252	0.776167	1.71257	0.257	0.091	3.48068e-248	6	CHN1
1.51745e-241	0.744835	1.67578	0.259	0.095	4.96783e-237	6	F2R
3.60632e-174	0.741746	1.6722	0.422	0.241	1.18064e-169	6	MMP14
2.30203e-176	0.716895	1.64364	0.584	0.416	7.53638e-172	6	PRRX1
4.11281e-203	0.7167	1.64342	0.282	0.12	1.34645e-198	6	C12orf75
9.37433e-304	0.713392	1.63965	0.844	0.666	3.06897e-299	6	LUM
1.51312e-187	0.709444	1.63517	0.274	0.122	4.95365e-183	6	FAP
2.15341e-90	0.69457	1.6184	0.356	0.237	7.04983e-86	6	IFI6
3.33287e-186	0.676569	1.59833	0.272	0.12	1.09112e-181	6	ACTN1
9.18176e-176	0.669774	1.59082	0.273	0.124	3.00593e-171	6	RAB31
6.04448e-72	0.656155	1.57588	0.303	0.199	1.97884e-67	6	S100A9
5.70099e-137	0.642791	1.56135	0.373	0.222	1.86639e-132	6	S100A16
4.30675e-139	0.640311	1.55867	0.417	0.259	1.40994e-134	6	CLEC11A
2.74271e-133	0.61511	1.53168	0.636	0.502	8.9791e-129	6	AEBP1
7.7174e-131	0.609215	1.52543	0.429	0.279	2.52652e-126	6	AP2S1
5.01702e-183	0.608009	1.52415	0.59	0.393	1.64247e-178	6	MARCKS
3.09669e-129	0.605095	1.52108	0.559	0.409	1.01379e-124	6	SERPINH1
4.84141e-113	0.583699	1.49869	0.283	0.159	1.58498e-108	6	PPP1R14B
2.54881e-99	0.581249	1.49614	0.253	0.14	8.34428e-95	6	ITGB5
7.85188e-145	0.570646	1.48519	0.635	0.488	2.57055e-140	6	ITGB1
3.73046e-99	0.561226	1.47552	0.298	0.178	1.22128e-94	6	PALLD
1.1387e-256	0.559087	1.47334	0.86	0.768	3.72789e-252	6	ATP5E
1.6447e-142	0.556355	1.47055	0.268	0.13	5.38443e-138	6	HES4
2.14222e-110	0.549755	1.46384	0.391	0.249	7.01319e-106	6	LINC00152
2.23362e-59	0.548131	1.46219	0.385	0.285	7.31243e-55	6	IFI27
8.10217e-95	0.545016	1.45904	0.269	0.154	2.65249e-90	6	COL16A1
1.16831e-113	0.537539	1.45149	0.513	0.369	3.8248e-109	6	PTMS
7.11571e-121	0.53702	1.45097	0.7	0.583	2.32954e-116	6	HMGB1
1.13234e-105	0.528733	1.44266	0.505	0.371	3.70704e-101	6	MYL12A
1.57093e-113	0.523216	1.43716	0.532	0.386	5.1429e-109	6	GNAS
1.13534e-137	0.520185	1.43414	0.732	0.624	3.71689e-133	6	CFL1
4.56879e-57	0.511197	1.42523	0.331	0.234	1.49573e-52	6	S100A8
6.10246e-123	0.499321	1.41355	0.793	0.728	1.99782e-118	6	ACTG1
1.3252e-73	0.498	1.41225	0.517	0.395	4.33843e-69	6	TCF4
1.58972e-64	0.495172	1.40949	0.257	0.163	5.20441e-60	6	MRPS6
7.32003e-96	0.494904	1.40923	0.42	0.288	2.39643e-91	6	CAPZB
1.70258e-93	0.493394	1.40775	0.456	0.323	5.57391e-89	6	RRBP1
4.59564e-79	0.48439	1.39899	0.286	0.18	1.50452e-74	6	CHCHD10
7.27587e-76	0.481779	1.39646	0.486	0.375	2.38197e-71	6	ENO1
3.55915e-149	0.475946	1.39083	0.919	0.879	1.16519e-144	6	ACTB
4.09407e-92	0.469624	1.38475	0.434	0.299	1.34032e-87	6	CBX3
3.04298e-84	0.465482	1.38078	0.418	0.292	9.9621e-80	6	PRKCDBP
2.00565e-102	0.465071	1.38039	0.257	0.141	6.56611e-98	6	TXNDC17
2.92682e-94	0.461551	1.37702	0.863	0.824	9.58181e-90	6	GAPDH
1.4181e-95	0.457202	1.37288	0.78	0.679	4.64256e-91	6	HLA-B
3.3224e-93	0.454252	1.37007	0.259	0.147	1.08769e-88	6	EVA1B
3.35298e-118	0.447971	1.36412	0.741	0.633	1.0977e-113	6	PPIA
4.79446e-65	0.447278	1.36347	0.258	0.163	1.56961e-60	6	FABP5
5.6381e-54	0.44204	1.35852	0.518	0.423	1.8458e-49	6	HMGN2
1.28359e-97	0.440379	1.35696	0.453	0.312	4.20223e-93	6	ATOX1
1.66225e-95	0.439996	1.3566	0.342	0.213	5.44187e-91	6	RAB13
6.41956e-90	0.439647	1.35627	0.484	0.347	2.10164e-85	6	UQCR10
9.06993e-77	0.437421	1.35418	0.257	0.155	2.96931e-72	6	SRM
1.7655e-92	0.434682	1.35161	0.265	0.152	5.77989e-88	6	NME4
7.66798e-70	0.431964	1.34907	0.336	0.226	2.51034e-65	6	FKBP10
2.51119e-77	0.430347	1.34756	0.359	0.242	8.22114e-73	6	SSR3
1.2715e-66	0.416329	1.33453	0.285	0.187	4.16263e-62	6	GSTO1
8.03498e-76	0.415035	1.33333	0.49	0.366	2.63049e-71	6	ATP5J2
2.57466e-88	0.413091	1.33154	0.511	0.37	8.42892e-84	6	CTSB
1.79844e-70	0.41116	1.32975	0.365	0.252	5.88775e-66	6	RCN3
8.61226e-55	0.410983	1.32959	0.299	0.204	2.81948e-50	6	TMEM45A
4.94457e-69	0.410517	1.32916	0.521	0.396	1.61875e-64	6	HTRA1
1.65552e-62	0.408413	1.32723	0.499	0.389	5.41983e-58	6	PKM
9.12489e-75	0.408254	1.32708	0.401	0.283	2.98731e-70	6	ARPC3
2.91501e-71	0.404845	1.32395	0.377	0.262	9.54317e-67	6	AP2M1
4.53261e-67	0.395465	1.31537	0.413	0.301	1.48389e-62	6	OSTC
8.50684e-39	0.392892	1.31302	0.379	0.3	2.78497e-34	6	PDGFRB
9.94689e-80	0.389738	1.31016	0.664	0.566	3.25641e-75	6	OST4
9.26295e-58	0.38652	1.30724	0.257	0.166	3.03251e-53	6	CKAP4
3.77579e-65	0.385736	1.30653	0.29	0.19	1.23612e-60	6	FXYD5
6.56486e-79	0.38549	1.3063	0.689	0.584	2.1492e-74	6	DSTN
3.41856e-60	0.382326	1.30344	0.289	0.191	1.11917e-55	6	FRMD6
3.64058e-84	0.381739	1.30291	0.606	0.482	1.19185e-79	6	ATP5G2
1.52202e-68	0.380839	1.3021	0.389	0.273	4.9828e-64	6	EIF2S2
2.37232e-69	0.37482	1.29668	0.762	0.676	7.76651e-65	6	HLA-A
1.48618e-70	0.374813	1.29667	0.602	0.489	4.86546e-66	6	VCAN
1.73573e-82	0.369789	1.29216	0.654	0.537	5.68244e-78	6	ATP5I
5.96572e-55	0.369221	1.29166	0.284	0.191	1.95306e-50	6	2011-09-01
2.48712e-38	0.368855	1.29133	0.291	0.216	8.14233e-34	6	RANBP1
8.67772e-58	0.366487	1.28921	0.461	0.357	2.84091e-53	6	COX8A
7.09696e-64	0.3662	1.28895	0.395	0.284	2.3234e-59	6	HMGN1
8.58438e-62	0.366088	1.28885	0.252	0.16	2.81036e-57	6	PDAP1
1.62354e-33	0.366042	1.28881	0.365	0.287	5.31513e-29	6	NBL1
1.30554e-49	0.365775	1.28857	0.315	0.22	4.27409e-45	6	MRC2
1.71678e-59	0.365177	1.28804	0.31	0.211	5.62039e-55	6	GNAI2
2.92242e-63	0.364651	1.28757	0.568	0.455	9.56742e-59	6	UQCR11.1
1.23651e-57	0.361987	1.28519	0.524	0.419	4.04808e-53	6	UQCRH
2.472e-36	0.357661	1.28135	0.264	0.191	8.09282e-32	6	MXRA5
1.13897e-66	0.357173	1.28091	0.601	0.484	3.72875e-62	6	UQCRQ
4.24302e-46	0.35378	1.2779	0.254	0.173	1.38908e-41	6	EMILIN1
1.64292e-48	0.351249	1.27566	0.34	0.249	5.3786e-44	6	LDHB
8.87365e-61	0.348927	1.27361	0.403	0.29	2.90505e-56	6	NSA2
4.52262e-51	0.343526	1.26885	0.363	0.268	1.48062e-46	6	NOP10
1.66283e-48	0.342495	1.26795	0.302	0.213	5.44378e-44	6	BANF1
1.20944e-59	0.342196	1.26768	0.747	0.68	3.95945e-55	6	PFN1
4.25987e-51	0.340179	1.26591	0.305	0.216	1.3946e-46	6	AURKAIP1
4.6613e-27	0.336788	1.26294	0.295	0.228	1.52602e-22	6	CTNNB1
1.48995e-52	0.336651	1.26282	0.293	0.2	4.87779e-48	6	MRPL41
3.37638e-10	0.335874	1.26214	0.563	0.537	1.10536e-05	6	TUBA1B
3.76336e-55	0.335809	1.26208	0.491	0.386	1.23205e-50	6	UQCRB
4.11652e-54	0.335094	1.26146	0.269	0.179	1.34767e-49	6	MRPL52
3.40508e-50	0.334339	1.2608	0.381	0.284	1.11475e-45	6	RHOC
6.03494e-48	0.333804	1.26033	0.372	0.278	1.97572e-43	6	SNRPG
8.86987e-50	0.333578	1.26013	0.427	0.328	2.90382e-45	6	ATP5G3
8.79747e-43	0.331079	1.25795	0.253	0.175	2.88012e-38	6	SEC31A
1.11033e-49	0.328578	1.25578	0.454	0.356	3.63499e-45	6	C19orf53
1.75773e-51	0.328398	1.25562	0.497	0.399	5.75447e-47	6	ARPC2
3.58316e-45	0.327825	1.25512	0.385	0.292	1.17305e-40	6	GNG5
3.15864e-48	0.327393	1.25474	0.352	0.26	1.03408e-43	6	ARPC1B
3.55486e-51	0.326027	1.25356	0.629	0.536	1.16379e-46	6	PPDPF
4.26926e-44	0.325409	1.25302	0.486	0.39	1.39767e-39	6	P4HB
3.76725e-48	0.324722	1.25242	0.285	0.196	1.23332e-43	6	C1orf122
1.44031e-42	0.322339	1.25036	0.268	0.188	4.71529e-38	6	CNN2
4.14658e-48	0.32118	1.24935	0.277	0.191	1.35751e-43	6	VDAC1
3.83104e-66	0.320857	1.24907	0.318	0.209	1.25421e-61	6	MIR4435-1HG
4.67676e-46	0.320788	1.24901	0.44	0.343	1.53108e-41	6	CALU
1.26612e-48	0.317884	1.2465	0.55	0.454	4.14503e-44	6	RABAC1
1.23432e-50	0.317052	1.24578	0.269	0.181	4.04092e-46	6	ARHGDIA
6.56128e-54	0.315407	1.24436	0.361	0.26	2.14803e-49	6	NDUFC2
3.73167e-46	0.312004	1.24143	0.265	0.181	1.22168e-41	6	NDUFS8
7.13295e-44	0.311159	1.2407	0.263	0.182	2.33518e-39	6	SNRPD1
3.62086e-45	0.310717	1.24032	0.324	0.234	1.1854e-40	6	DEK
8.66858e-46	0.309662	1.23942	0.473	0.379	2.83792e-41	6	MZT2B
2.22884e-43	0.309299	1.23911	0.338	0.249	7.29677e-39	6	TMED9
3.0102e-36	0.308546	1.23846	0.625	0.55	9.85478e-32	6	MIF
2.87078e-50	0.308	1.23799	0.577	0.471	9.39836e-46	6	RPS27L
2.26903e-43	0.306114	1.23637	0.261	0.181	7.42834e-39	6	TIMM8B
5.77942e-54	0.303615	1.23423	0.284	0.19	1.89207e-49	6	C7orf73
1.76153e-47	0.303515	1.23415	0.324	0.232	5.76691e-43	6	2002-09-01
3.49196e-38	0.303018	1.23372	0.301	0.22	1.1432e-33	6	C11orf31
5.13863e-113	0.301301	1.23226	0.984	0.981	1.68228e-108	6	TMSB10
1.13425e-38	0.298	1.22944	0.59	0.508	3.71331e-34	6	ALDOA
3.06539e-39	0.297026	1.22861	0.48	0.39	1.00355e-34	6	NDUFB2
5.31658e-37	0.295131	1.227	0.298	0.22	1.74054e-32	6	HDLBP
3.14213e-38	0.295105	1.22697	0.398	0.314	1.02867e-33	6	RBX1
7.62026e-32	0.291668	1.22405	0.412	0.335	2.49472e-27	6	EIF5A
1.62668e-41	0.289747	1.22243	0.364	0.275	5.32541e-37	6	ANAPC11
1.75153e-25	0.288543	1.22141	0.276	0.216	5.73415e-21	6	PGAM1
1.02865e-43	0.285477	1.21881	0.559	0.464	3.36761e-39	6	NDUFS5
2.72894e-36	0.285149	1.21854	0.286	0.209	8.93401e-32	6	LMAN1
7.6815e-29	0.284735	1.21819	0.275	0.206	2.51477e-24	6	TTC3
3.27536e-38	0.283932	1.21751	0.541	0.454	1.07229e-33	6	CALR
2.61238e-38	0.281169	1.21518	0.396	0.309	8.55243e-34	6	PRELID1
7.15924e-40	0.280826	1.21489	0.273	0.195	2.34379e-35	6	PSMD8
1.02071e-39	0.279709	1.21395	0.331	0.246	3.3416e-35	6	NDUFS6
2.00206e-38	0.279409	1.2137	0.362	0.276	6.55434e-34	6	ARF1
9.50252e-43	0.277094	1.21175	0.36	0.268	3.11093e-38	6	ATPIF1
1.13594e-33	0.276784	1.21149	0.263	0.191	3.71882e-29	6	TMEM167A
6.9196e-48	0.276639	1.21137	0.375	0.276	2.26534e-43	6	NDUFB7
8.3575e-41	0.275094	1.21007	0.4	0.309	2.73608e-36	6	MYEOV2
4.23463e-41	0.274768	1.2098	0.277	0.195	1.38633e-36	6	DYNC1I2
3.80107e-35	0.274263	1.20938	0.475	0.394	1.2444e-30	6	MYL12B
1.16445e-33	0.274064	1.20921	0.286	0.213	3.81219e-29	6	LAMTOR1
1.67754e-42	0.273582	1.20881	0.277	0.195	5.49193e-38	6	SCAND1
4.58588e-22	0.272571	1.20796	0.261	0.203	1.50133e-17	6	PGK1
6.78658e-37	0.272299	1.20773	0.279	0.202	2.22179e-32	6	MRPL20
4.66399e-17	0.271826	1.20733	0.421	0.359	1.5269e-12	6	DIO2
4.90203e-38	0.270842	1.20651	0.28	0.202	1.60483e-33	6	SH3GLB1
6.61287e-33	0.269716	1.20557	0.342	0.263	2.16492e-28	6	COPE
1.05626e-34	0.269232	1.20517	0.438	0.352	3.45799e-30	6	POMP
7.28306e-38	0.269215	1.20515	0.395	0.305	2.38433e-33	6	NGFRAP1
3.37103e-32	0.265583	1.20212	0.47	0.39	1.10361e-27	6	KDELR2
2.06e-36	0.264937	1.20158	0.343	0.262	6.74402e-32	6	NDUFB10
9.66922e-34	0.264512	1.20123	0.365	0.287	3.16551e-29	6	KDELR1
7.58736e-34	0.262227	1.19933	0.307	0.231	2.48395e-29	6	MRPL51
5.0305e-28	0.261986	1.19913	0.442	0.368	1.64688e-23	6	MXRA8
9.05312e-33	0.260691	1.19805	0.362	0.283	2.96381e-28	6	C9orf16
1.83533e-39	0.259547	1.1971	0.668	0.597	6.00851e-35	6	TCEB2
4.42635e-32	0.258853	1.19653	0.498	0.415	1.4491e-27	6	USMG5
5.01477e-31	0.256482	1.19456	0.256	0.187	1.64174e-26	6	MRPL23
4.02058e-26	0.25459	1.193	0.379	0.31	1.31626e-21	6	C19orf10
2.37814e-45	0.254176	1.19265	0.807	0.752	7.78557e-41	6	S100A11
6.64643e-21	0.25413	1.19262	0.31	0.254	2.17591e-16	6	PA2G4
1.06283e-25	0.254117	1.19261	0.484	0.415	3.4795e-21	6	SUB1
6.25651e-19	0.253852	1.19239	0.288	0.234	2.04826e-14	6	IL32
5.18311e-37	0.252543	1.19131	0.325	0.242	1.69685e-32	6	C19orf70
2.67348e-36	0.252486	1.19126	0.549	0.461	8.75245e-32	6	COX7A2
2.96568e-32	0.251961	1.19082	0.584	0.512	9.70904e-28	6	C12orf57
3.36513e-15	0.251654	1.19057	0.697	0.692	1.10168e-10	6	RPL36A
2.87302e-23	0.251276	1.19026	0.288	0.226	9.40571e-19	6	LAMC1
9.95729e-45	0.250188	1.18936	0.837	0.79	3.25982e-40	6	MYL6

## Sheet: Cluster 13 (secretory-papillary
p_val	avg_log2FC	fold change	pct.1	pct.2	p_val_adj	cluster	gene
3.07738e-241	1.18606	2.27531	0.35	0.143	1.00747e-236	13	APCDD1
1.08304e-132	1.11309	2.16308	0.517	0.348	3.54567e-128	13	DIO2
4.00836e-214	0.902759	1.86964	0.814	0.615	1.31226e-209	13	PTGDS
4.19209e-86	0.727307	1.65555	0.357	0.221	1.37241e-81	13	COL18A1
2.22862e-75	0.613815	1.5303	0.302	0.185	7.29607e-71	13	FMOD
7.81886e-74	0.612423	1.52882	0.357	0.233	2.55974e-69	13	LTBP1
1.81137e-51	0.527036	1.44097	0.271	0.174	5.93007e-47	13	HAS2
3.62463e-45	0.498964	1.4132	0.568	0.481	1.18663e-40	13	RARRES2
6.95941e-35	0.49069	1.40512	0.253	0.175	2.27837e-30	13	CTSC
1.5855e-29	0.476058	1.39094	0.304	0.23	5.19062e-25	13	CPE
4.68816e-29	0.468723	1.38388	0.34	0.265	1.53481e-24	13	ARRDC3
1.88363e-94	0.449424	1.36549	0.813	0.699	6.16662e-90	13	COL6A1
1.46463e-52	0.446124	1.36238	0.384	0.276	4.79492e-48	13	PDGFRA
1.5312e-60	0.435034	1.35194	0.755	0.691	5.01285e-56	13	HLA-B
3.17535e-41	0.434442	1.35139	0.275	0.186	1.03955e-36	13	GAS1
2.46122e-26	0.433573	1.35057	0.37	0.295	8.05755e-22	13	IFI27
2.05955e-86	0.430715	1.3479	0.799	0.653	6.74254e-82	13	SFRP2
2.13061e-35	0.426928	1.34437	0.339	0.256	6.97518e-31	13	HIF1A
2.67453e-104	0.425517	1.34305	0.991	0.983	8.75589e-100	13	FTH1
2.58147e-39	0.402359	1.32167	0.335	0.241	8.45122e-35	13	BICC1
1.14739e-17	0.398193	1.31786	0.293	0.234	3.75633e-13	13	CCL19
2.58329e-57	0.373681	1.29565	0.74	0.65	8.45718e-53	13	COL6A3
2.64505e-50	0.373667	1.29564	0.757	0.694	8.65937e-46	13	C1S
2.87127e-55	0.362247	1.28543	0.753	0.684	9.39998e-51	13	HLA-A
1.6089e-59	0.361879	1.2851	0.762	0.666	5.26721e-55	13	IGFBP4
2.79536e-89	0.360875	1.2842	0.891	0.831	9.15144e-85	13	COL6A2
1.052e-58	0.359211	1.28272	0.504	0.375	3.44403e-54	13	CXCL1
3.03588e-43	0.353806	1.27793	0.701	0.633	9.93885e-39	13	COX6C
3.03625e-32	0.353545	1.2777	0.433	0.341	9.94006e-28	13	SPRY1
6.13535e-27	0.346923	1.27185	0.329	0.254	2.00859e-22	13	GNG11
1.85133e-26	0.345006	1.27016	0.735	0.699	6.06088e-22	13	LUM
1.48962e-124	0.337728	1.26377	0.994	0.986	4.87673e-120	13	B2M
1.28516e-32	0.328631	1.25582	0.319	0.233	4.20736e-28	13	IL32
3.83168e-45	0.326122	1.25364	0.754	0.68	1.25442e-40	13	C1R
1.30122e-30	0.322221	1.25025	0.494	0.409	4.25993e-26	13	TCF4
1.0525e-29	0.316333	1.24516	0.487	0.407	3.44569e-25	13	FBN1
1.34808e-26	0.316156	1.24501	0.274	0.201	4.41334e-22	13	COL15A1
2.34983e-21	0.310833	1.24042	0.263	0.201	7.69287e-17	13	IL1R1
1.0416e-16	0.308632	1.23853	0.698	0.661	3.40997e-12	13	DUSP1
1.48427e-13	0.307006	1.23714	0.252	0.205	4.8592e-09	13	AHR
9.96006e-28	0.300138	1.23126	0.535	0.453	3.26073e-23	13	RND3
2.50368e-12	0.299625	1.23082	0.4	0.348	8.19655e-08	13	TNFAIP6
1.19261e-19	0.298136	1.22955	0.277	0.216	3.90438e-15	13	TMEM45A
1.66001e-60	0.297163	1.22873	0.828	0.727	5.43453e-56	13	COL3A1
9.39259e-23	0.295105	1.22697	0.27	0.202	3.07495e-18	13	FRMD6
6.70284e-08	0.29094	1.22344	0.347	0.31	0.00219437	13	THBS1
1.79594e-14	0.287829	1.2208	0.526	0.479	5.87953e-10	13	OLFML3
5.3171e-50	0.286058	1.2193	0.777	0.69	1.74071e-45	13	MMP2
7.5702e-19	0.281478	1.21544	0.329	0.265	2.47833e-14	13	CRISPLD2
1.4776e-49	0.280907	1.21496	0.897	0.873	4.83737e-45	13	IFITM3
3.09207e-11	0.273705	1.20891	0.302	0.256	1.01228e-06	13	IFI6
4.06253e-17	0.273253	1.20853	0.291	0.232	1.32999e-12	13	MRC2
1.27694e-14	0.264994	1.20163	0.307	0.252	4.18045e-10	13	PAM
9.93199e-09	0.25311	1.19177	0.297	0.258	0.000325153	13	PTN
1.7965e-06	0.43388	1.35086	0.315	0.298	0.0588137	13	CD9
7.77945e-06	0.276919	1.2116	0.281	0.255	0.254684	13	RGS16
7.91735e-06	0.264389	1.20113	0.298	0.27	0.259198	13	DDIT4
1.97166e-05	0.297341	1.22888	0.324	0.302	0.645483	13	NR4A2
