# Supplementary material for: Functionally distinct cancer-associated fibroblast subpopulations establish a tumor promoting environment in squamous cell carcinoma
Source: Nat Commun. 2023 Sep 5;14:5413. doi: 10.1038/s41467-023-41141-9 (PMC10480447; doi:10.1038/s41467-023-41141-9)
Supplement: Supplementary file 6 — Supplementary Data 3 [file 41467_2023_41141_MOESM6_ESM.xlsx]

## Sheet: iCAF
Supplementary Data 3. Gene expression in each CAF cluster. Statistical analyses were performed using the Wilcoxon Rank Sum test (p_val) and Bonferroni correction was used for p-value adjustment (p_val_adj).
p_val	avg_log2FC	fold change	pct.1	pct.2	p_val_adj	cluster	gene
4.41604e-42	2.60087	6.06652	0.519	0.409	1.44572e-37	0	IGLL5
0	2.42076	5.35454	0.639	0.261	0	0	CFD
6.15864e-265	2.32591	5.01382	0.285	0.028	2.01622e-260	0	PLA2G2A
1.51575e-240	2.29442	4.90556	0.574	0.266	4.96228e-236	0	APOD
6.47121e-236	2.2124	4.63447	0.415	0.132	2.11854e-231	0	CXCL2
0	1.87205	3.66053	0.707	0.323	0	0	DNAJB1
1.46024e-126	1.73274	3.32359	0.39	0.19	4.78053e-122	0	C11orf96
0	1.68362	3.21232	0.829	0.525	0	0	HSPA1A
0	1.66215	3.16489	0.751	0.369	0	0	HSPA1B
5.9294e-279	1.58619	3.00256	0.642	0.321	1.94117e-274	0	NFKBIA
7.44492e-236	1.58484	2.99974	0.585	0.275	2.43732e-231	0	ZFP36
9.15093e-86	1.47453	2.77893	0.538	0.371	2.99583e-81	0	IER3
1.23492e-130	1.46999	2.77019	0.539	0.328	4.04288e-126	0	GSN
2.45371e-171	1.44668	2.7258	0.627	0.395	8.03295e-167	0	APOE
3.92712e-242	1.44523	2.72307	0.798	0.589	1.28566e-237	0	CCDC80
9.43992e-68	1.44118	2.71543	0.313	0.173	3.09044e-63	0	MT1M
7.40037e-263	1.41002	2.6574	0.687	0.364	2.42273e-258	0	MGP
6.3627e-186	1.39274	2.62577	0.459	0.2	2.08302e-181	0	SOCS3
5.09484e-280	1.35021	2.54949	0.829	0.6	1.66795e-275	0	HSP90AA1
5.50877e-180	1.34392	2.53841	0.346	0.109	1.80346e-175	0	ATF3
6.0733e-170	1.31545	2.4888	0.589	0.337	1.98828e-165	0	GADD45B
1.16192e-130	1.31254	2.48378	0.279	0.089	3.8039e-126	0	RGS16
3.65729e-141	1.2747	2.41948	0.505	0.272	1.19732e-136	0	IGFBP5
7.11081e-201	1.26495	2.40319	0.453	0.174	2.32794e-196	0	NR4A1
2.47039e-188	1.23999	2.36198	0.388	0.128	8.08756e-184	0	IGF1
3.28798e-171	1.23725	2.35748	0.717	0.5	1.07642e-166	0	CEBPD
6.69541e-255	1.20745	2.30929	0.65	0.328	2.19194e-250	0	PPP1R15A
4.42243e-164	1.18969	2.28104	0.727	0.507	1.44781e-159	0	SOD2
3.05722e-45	1.18801	2.27838	0.339	0.218	1.00087e-40	0	CXCL1
4.51452e-114	1.17325	2.2552	0.294	0.114	1.47796e-109	0	TNFAIP3
4.81676e-162	1.17179	2.25291	0.352	0.123	1.57691e-157	0	HSPH1
2.33295e-167	1.16538	2.24292	0.769	0.574	7.63761e-163	0	FOS
4.08479e-66	1.15037	2.21972	0.374	0.231	1.33728e-61	0	XBP1
1.04944e-164	1.14232	2.20736	0.702	0.476	3.43567e-160	0	DUSP1
2.02216e-207	1.12897	2.18703	0.787	0.569	6.62015e-203	0	JUNB
1.41996e-164	1.1176	2.16985	0.436	0.186	4.64866e-160	0	SLC2A3
1.24981e-142	1.08176	2.11661	0.538	0.308	4.09163e-138	0	EGR1
1.10117e-176	1.06166	2.08733	0.417	0.157	3.605e-172	0	FGF7
3.01013e-187	1.06006	2.08501	0.681	0.438	9.85456e-183	0	PNRC1
3.11092e-148	1.05421	2.07658	0.474	0.23	1.01845e-143	0	FOSB
6.30426e-74	1.04193	2.05898	0.264	0.119	2.06389e-69	0	CCL19
1.28897e-164	1.03197	2.04481	0.783	0.578	4.21985e-160	0	JUN
9.68716e-131	1.03172	2.04446	0.684	0.466	3.17138e-126	0	CXCL14
1.04341e-88	1.02507	2.03506	0.465	0.28	3.4159e-84	0	HES1
8.58113e-172	1.00896	2.01246	0.517	0.247	2.80929e-167	0	C3
8.11326e-111	0.992166	1.98917	0.428	0.232	2.65612e-106	0	HSPD1
1.23416e-107	0.968276	1.9565	0.277	0.102	4.04038e-103	0	ADAMTS1
1.0177e-140	0.956893	1.94112	0.34	0.125	3.33173e-136	0	CDKN1A
2.59726e-116	0.956263	1.94028	0.287	0.105	8.50291e-112	0	ICAM1
4.11747e-163	0.95462	1.93807	0.752	0.561	1.34798e-158	0	HSP90AB1
1.58298e-118	0.953307	1.93631	0.394	0.188	5.18236e-114	0	IRF1
6.31479e-229	0.953216	1.93618	0.698	0.357	2.06733e-224	0	CXCL12
6.87955e-126	0.950996	1.93321	0.499	0.273	2.25223e-121	0	TXNIP
1.04494e-35	0.946832	1.92763	0.358	0.246	3.42092e-31	0	CD74
2.46834e-97	0.943956	1.9238	0.281	0.112	8.08085e-93	0	CLU
9.51648e-186	0.942433	1.92177	0.512	0.224	3.11551e-181	0	SEPP1
8.25253e-109	0.939131	1.91737	0.446	0.253	2.70171e-104	0	DNAJA1
5.65708e-142	0.93059	1.90606	0.63	0.403	1.85202e-137	0	BTG1
2.64534e-59	0.916697	1.88779	0.366	0.22	8.66031e-55	0	DDIT4
3.45971e-139	0.89895	1.86471	0.682	0.493	1.13264e-134	0	JUND
5.4155e-133	0.8961	1.86103	0.342	0.132	1.77293e-128	0	NAMPT
2.35554e-110	0.876434	1.83583	0.603	0.404	7.71158e-106	0	PLAC9
2.20574e-123	0.873769	1.83244	0.252	0.076	7.22115e-119	0	NR4A2
4.42277e-115	0.867534	1.82454	0.381	0.179	1.44793e-110	0	CCNL1
2.87324e-79	0.86581	1.82236	0.369	0.2	9.40641e-75	0	WISP2
3.27443e-85	0.865436	1.82189	0.344	0.175	1.07198e-80	0	GEM
1.31113e-100	0.860623	1.81582	0.706	0.541	4.29239e-96	0	CEBPB
2.41581e-126	0.853239	1.80655	0.337	0.132	7.90888e-122	0	RP11-572C15.6
1.68702e-110	0.832947	1.78132	0.594	0.381	5.52298e-106	0	IER2
1.26833e-118	0.827115	1.77413	0.266	0.084	4.15227e-114	0	STMN2
1.06396e-59	0.822492	1.76846	0.391	0.24	3.4832e-55	0	CCL2
1.42984e-100	0.814607	1.75882	0.273	0.105	4.68101e-96	0	TNFAIP2
1.80443e-108	0.806524	1.74899	0.271	0.1	5.90734e-104	0	NFIL3
9.42531e-20	0.804929	1.74706	0.489	0.415	3.08566e-15	0	MT1X
1.30352e-91	0.804287	1.74628	0.324	0.151	4.26748e-87	0	GADD45A
2.08807e-124	0.803388	1.74519	0.51	0.287	6.83593e-120	0	CD44
2.88694e-68	0.800376	1.74155	0.461	0.301	9.45127e-64	0	CFH
9.8349e-43	0.794117	1.73402	0.852	0.789	3.21975e-38	0	MT2A
7.0012e-138	0.783032	1.72074	0.844	0.719	2.29205e-133	0	UBC
8.61966e-71	0.7769	1.71345	0.287	0.141	2.82191e-66	0	ADM
1.86289e-115	0.774148	1.71018	0.756	0.584	6.09872e-111	0	ZFP36L1
3.27756e-101	0.758371	1.69158	0.267	0.098	1.07301e-96	0	GPC3
1.44622e-109	0.739871	1.67003	0.357	0.158	4.73464e-105	0	NFIA
1.01273e-78	0.738467	1.6684	0.539	0.367	3.31547e-74	0	RND3
6.22211e-70	0.72048	1.64773	0.519	0.364	2.03699e-65	0	HSPE1
9.17365e-80	0.704245	1.62929	0.34	0.176	3.00327e-75	0	BRD2
5.53606e-44	0.703054	1.62795	0.376	0.252	1.81239e-39	0	GLUL
1.48647e-71	0.678589	1.60057	0.596	0.433	4.86641e-67	0	HSPA8
4.29727e-104	0.678446	1.60041	0.599	0.397	1.40684e-99	0	SOD3
4.19113e-97	0.671823	1.59308	0.287	0.115	1.37209e-92	0	NFIB
1.39354e-93	0.669955	1.59102	0.886	0.816	4.56216e-89	0	CST3
7.92877e-58	0.668414	1.58932	0.381	0.232	2.59572e-53	0	TSC22D3
1.96192e-103	0.660953	1.58113	0.534	0.326	6.42292e-99	0	ZFP36L2
1.19346e-54	0.648864	1.56793	0.475	0.338	3.90716e-50	0	KLF6
2.65348e-80	0.646629	1.56551	0.354	0.185	8.68698e-76	0	NFKBIZ
1.9685e-82	0.623575	1.54069	0.598	0.416	6.44449e-78	0	ARID5B
1.63296e-40	0.606596	1.52266	0.766	0.676	5.34598e-36	0	HSPB1
1.23719e-77	0.595988	1.51151	0.463	0.286	4.05031e-73	0	MCL1
1.1939e-71	0.590958	1.50625	0.447	0.276	3.9086e-67	0	PPAP2B
5.25189e-16	0.588384	1.50356	0.323	0.259	1.71936e-11	0	TNFAIP6
9.99492e-74	0.587994	1.50316	0.366	0.199	3.27214e-69	0	EFEMP1
3.13846e-88	0.579893	1.49474	0.741	0.584	1.02747e-83	0	FBLN1
3.01367e-57	0.572343	1.48694	0.262	0.134	9.86617e-53	0	SRPX
3.17922e-16	0.568891	1.48338	0.528	0.468	1.04081e-11	0	CYBA
5.05511e-81	0.567579	1.48203	0.287	0.128	1.65494e-76	0	FXYD1
8.37261e-49	0.566591	1.48102	0.456	0.318	2.74102e-44	0	MEG3
3.59884e-68	0.561526	1.47583	0.285	0.139	1.17819e-63	0	REV3L
3.50835e-53	0.5427	1.4567	0.369	0.228	1.14857e-48	0	TRA2B
8.84313e-47	0.525102	1.43904	0.318	0.191	2.89506e-42	0	EBF1
4.31098e-82	0.516661	1.43064	0.718	0.521	1.41133e-77	0	PTGDS
2.19785e-52	0.516056	1.43004	0.312	0.179	7.19531e-48	0	TUBB4B
3.55584e-76	0.513623	1.42763	0.315	0.152	1.16411e-71	0	CLK1
1.40381e-67	0.512406	1.42643	0.286	0.139	4.59578e-63	0	PODN
6.37735e-56	0.510043	1.42409	0.297	0.159	2.08782e-51	0	ADIRF
5.44291e-29	0.498446	1.41269	0.309	0.213	1.7819e-24	0	HERPUD1
8.88387e-39	0.49308	1.40745	0.375	0.257	2.9084e-34	0	ZFAND5
8.44626e-62	0.483569	1.3982	0.432	0.266	2.76514e-57	0	IL6ST
2.54772e-46	0.483474	1.39811	0.472	0.335	8.34072e-42	0	ANXA1
1.81852e-40	0.47954	1.3943	0.5	0.368	5.95348e-36	0	CYR61
7.58933e-35	0.477	1.39185	0.281	0.176	2.4846e-30	0	RHOB
3.69838e-42	0.469613	1.38474	0.265	0.152	1.21077e-37	0	FAM46A
1.00195e-48	0.469508	1.38464	0.26	0.141	3.28017e-44	0	PLTP
1.42147e-41	0.465322	1.38063	0.47	0.344	4.65359e-37	0	YBX3
8.98516e-29	0.458786	1.37438	0.376	0.271	2.94156e-24	0	WTAP
9.98461e-68	0.454638	1.37044	0.299	0.145	3.26876e-63	0	SLIT3
4.98532e-60	0.451455	1.36742	0.516	0.352	1.63209e-55	0	SNHG8
6.10988e-36	0.450372	1.36639	0.515	0.39	2.00025e-31	0	SPRY1
1.60038e-33	0.446699	1.36292	0.478	0.361	5.23932e-29	0	SLC38A2
6.17898e-72	0.443969	1.36034	0.853	0.743	2.02288e-67	0	MT-ND3
1.17238e-52	0.440534	1.35711	0.646	0.506	3.83813e-48	0	DDX5
6.77605e-55	0.436393	1.35322	0.51	0.349	2.21834e-50	0	MT-ND4L
2.80699e-33	0.425864	1.34338	0.985	0.987	9.18953e-29	0	MALAT1
1.74311e-99	0.425718	1.34324	0.984	0.963	5.70661e-95	0	RPL39
2.26923e-21	0.41734	1.33546	0.296	0.214	7.42899e-17	0	UGP2
9.80367e-19	0.41285	1.33131	0.344	0.26	3.20952e-14	0	TSC22D1
8.28743e-12	0.410372	1.32903	0.272	0.218	2.71314e-07	0	FILIP1L
5.93527e-47	0.409037	1.3278	0.332	0.199	1.94309e-42	0	C1orf63
3.22137e-49	0.404768	1.32388	0.414	0.263	1.05461e-44	0	GAS6
4.13703e-24	0.403864	1.32305	0.295	0.207	1.35438e-19	0	CYCS
1.87255e-28	0.403355	1.32258	0.674	0.588	6.13035e-24	0	SERPINF1
2.92474e-38	0.399072	1.31866	0.429	0.303	9.57502e-34	0	SELK
7.27601e-31	0.393609	1.31368	0.395	0.287	2.38202e-26	0	HNRNPU
1.36538e-58	0.393252	1.31335	0.493	0.313	4.46999e-54	0	MFAP4
1.92689e-41	0.389334	1.30979	0.394	0.263	6.30827e-37	0	NFE2L2
2.6659e-42	0.387414	1.30805	0.321	0.198	8.72764e-38	0	EIF5
3.77858e-46	0.383129	1.30417	0.402	0.261	1.23703e-41	0	FCGRT
7.63312e-35	0.382957	1.30401	0.33	0.219	2.49893e-30	0	KLF9
2.07387e-33	0.380501	1.30179	0.275	0.174	6.78944e-29	0	MYCBP2
9.80322e-12	0.37999	1.30133	0.535	0.472	3.20938e-07	0	TXN
1.39911e-25	0.372567	1.29465	0.315	0.222	4.58042e-21	0	SRSF7
9.68527e-22	0.370861	1.29312	0.364	0.274	3.17076e-17	0	CTSL
1.01061e-28	0.370679	1.29296	0.812	0.734	3.30854e-24	0	IGFBP4
5.12782e-20	0.369942	1.2923	0.765	0.724	1.67875e-15	0	NNMT
3.74406e-54	0.368601	1.2911	0.856	0.75	1.22573e-49	0	MT-ATP6
1.82943e-20	0.368532	1.29104	0.638	0.547	5.98919e-16	0	HSP90B1
1.29115e-52	0.363078	1.28617	0.886	0.809	4.22696e-48	0	EIF1
3.62162e-28	0.36174	1.28498	0.536	0.425	1.18565e-23	0	AHNAK
2.37995e-40	0.361511	1.28477	0.389	0.256	7.79148e-36	0	EIF4A2
7.31029e-41	0.354055	1.27815	0.834	0.744	2.39324e-36	0	H3F3B
1.83358e-44	0.349477	1.2741	0.345	0.21	6.00277e-40	0	NFIX
1.3638e-55	0.348358	1.27311	0.86	0.768	4.4648e-51	0	MT-ND4
1.00115e-36	0.346813	1.27175	0.338	0.22	3.27756e-32	0	PRNP
3.01839e-38	0.346388	1.27137	0.334	0.209	9.88162e-34	0	DPT
2.62282e-49	0.343636	1.26895	0.955	0.945	8.5866e-45	0	DCN
9.03517e-43	0.337267	1.26336	0.84	0.742	2.95794e-38	0	MT-CYB
1.04835e-23	0.332155	1.25889	0.29	0.202	3.4321e-19	0	ATP1A1
7.62969e-24	0.330335	1.25731	0.446	0.344	2.49781e-19	0	SRSF3
3.90831e-32	0.327807	1.2551	0.347	0.235	1.2795e-27	0	RBM25
2.58869e-22	0.326178	1.25369	0.349	0.258	8.47485e-18	0	RSRC2
4.25728e-30	0.323585	1.25144	0.292	0.19	1.39375e-25	0	GPBP1
1.83191e-25	0.322553	1.25054	0.273	0.184	5.9973e-21	0	BTG3
1.62096e-28	0.3212	1.24937	0.308	0.208	5.30669e-24	0	STOM
1.45936e-28	0.317778	1.24641	0.294	0.194	4.77764e-24	0	DDX3X
7.4537e-28	0.317311	1.24601	0.271	0.177	2.44019e-23	0	SPTBN1
1.57211e-29	0.309419	1.23921	0.335	0.229	5.14679e-25	0	ARL6IP5
3.8205e-26	0.308587	1.23849	0.384	0.28	1.25076e-21	0	MBNL1
1.79921e-26	0.305686	1.23601	0.444	0.338	5.89025e-22	0	RTN4
2.30909e-21	0.303982	1.23455	0.618	0.525	7.5595e-17	0	ZFAS1
2.18458e-63	0.303407	1.23406	0.963	0.933	7.15187e-59	0	TPT1
1.06272e-28	0.303208	1.23388	0.335	0.229	3.47912e-24	0	ANKRD12
2.52901e-31	0.301075	1.23206	0.475	0.354	8.27949e-27	0	RBM39
2.84752e-27	0.299937	1.23109	0.298	0.201	9.32222e-23	0	TAF1D
4.2456e-49	0.295815	1.22758	0.914	0.836	1.38993e-44	0	MT-CO1
6.66201e-18	0.295679	1.22746	0.866	0.829	2.18101e-13	0	NEAT1
8.18212e-34	0.293404	1.22553	0.339	0.224	2.67866e-29	0	CYBRD1
8.77545e-24	0.291365	1.2238	0.275	0.186	2.87291e-19	0	TFPI
1.21494e-14	0.291198	1.22366	0.364	0.286	3.97747e-10	0	H1FX
1.69777e-28	0.284654	1.21812	0.255	0.159	5.55816e-24	0	MAF
3.3321e-22	0.279876	1.21409	0.269	0.184	1.09086e-17	0	EIF1B
5.36039e-26	0.271638	1.20718	0.402	0.294	1.75488e-21	0	WSB1
1.4822e-41	0.270727	1.20642	0.363	0.226	4.85244e-37	0	COL14A1
3.53272e-23	0.270068	1.20586	0.3	0.209	1.15654e-18	0	DNAJB6
4.74801e-11	0.261053	1.19835	0.254	0.2	1.55441e-06	0	SPCS3
1.92502e-25	0.260729	1.19808	0.658	0.545	6.30214e-21	0	CD81
8.80213e-25	0.259946	1.19743	0.743	0.639	2.88164e-20	0	S100A10
8.80099e-21	0.257285	1.19523	0.25	0.171	2.88127e-16	0	METRNL
2.56709e-17	0.255803	1.194	0.424	0.339	8.40414e-13	0	SPCS2
5.42176e-27	0.25468	1.19307	0.565	0.449	1.77498e-22	0	LGALS3
1.41251e-20	0.252839	1.19155	0.253	0.174	4.62428e-16	0	SPAG9
6.33492e-11	0.252263	1.19107	0.542	0.484	2.07393e-06	0	LDHA
8.62594e-19	0.251464	1.19041	0.561	0.47	2.82396e-14	0	HNRNPA2B1
9.36877e-06	0.841295	1.79166	0.623	0.599	0.306715	0	SSR4
2.64089e-05	0.310592	1.24022	0.545	0.511	0.864574	0	MT1E

## Sheet: myCAF
p_val	avg_log2FC	fold change	pct.1	pct.2	p_val_adj	cluster	gene
0	1.8976	3.72593	0.81	0.419	0	1	POSTN
1.33452e-169	1.71207	3.27631	0.346	0.118	4.36897e-165	1	MMP11
0	1.65893	3.15782	0.77	0.472	0	1	FN1
7.51762e-143	1.34719	2.54416	0.434	0.215	2.46112e-138	1	TAGLN
1.08849e-162	1.21724	2.32502	0.351	0.124	3.5635e-158	1	COL11A1
6.62258e-89	1.09991	2.14342	0.562	0.399	2.1681e-84	1	DIO2
1.61778e-81	1.08377	2.11957	0.307	0.154	5.29629e-77	1	APCDD1
9.90374e-117	1.08366	2.11941	0.298	0.121	3.24229e-112	1	SULF1
4.47261e-281	1.07872	2.11216	0.797	0.558	1.46424e-276	1	BGN
1.7583e-135	1.07563	2.10764	0.283	0.091	5.75631e-131	1	WNT5A
2.87147e-214	1.05678	2.08028	0.747	0.534	9.40062e-210	1	COL5A1
7.51093e-148	1.04282	2.06025	0.562	0.342	2.45893e-143	1	COL12A1
1.04533e-139	1.03663	2.05144	0.59	0.403	3.4222e-135	1	TPM1
9.07279e-101	1.03658	2.05136	0.454	0.287	2.97025e-96	1	TPM2
0	1.02923	2.04093	0.958	0.907	0	1	LGALS1
1.26991e-75	1.01465	2.02041	0.26	0.12	4.15745e-71	1	TDO2
7.87339e-285	0.993145	1.99052	0.952	0.847	2.57759e-280	1	SPARC
2.72295e-69	0.940644	1.91939	0.448	0.309	8.91441e-65	1	COL4A1
0	0.936438	1.9138	0.961	0.898	0	1	COL6A1
2.65104e-127	0.936193	1.91347	0.567	0.381	8.67898e-123	1	MYL9
1.69269e-147	0.926479	1.90063	0.713	0.533	5.54154e-143	1	CTHRC1
1.34701e-84	0.92235	1.8952	0.471	0.312	4.40983e-80	1	IFI6
3.69419e-98	0.917295	1.88857	0.428	0.259	1.2094e-93	1	PMEPA1
4.63644e-95	0.893174	1.85726	0.322	0.156	1.51788e-90	1	NREP
5.70845e-293	0.891219	1.85474	0.996	0.964	1.86883e-288	1	COL1A2
2.99351e-91	0.887479	1.84994	0.498	0.326	9.80014e-87	1	IFI27
8.97877e-111	0.882529	1.8436	0.403	0.211	2.93947e-106	1	PTK7
2.72883e-43	0.869461	1.82698	0.28	0.174	8.93366e-39	1	ASPN
2.32902e-209	0.869176	1.82662	0.811	0.623	7.62475e-205	1	COL5A2
6.97293e-114	0.847166	1.79896	0.465	0.269	2.2828e-109	1	MFAP2
6.59703e-74	0.837038	1.78638	0.444	0.295	2.15974e-69	1	COL4A2
1.81931e-69	0.829414	1.77696	0.422	0.276	5.95606e-65	1	SPON2
1.4129e-112	0.814348	1.7585	0.372	0.175	4.62554e-108	1	INHBA
1.24373e-71	0.811235	1.75471	0.298	0.159	4.07173e-67	1	COL5A3
2.34707e-91	0.795061	1.73515	0.517	0.344	7.68384e-87	1	MMP14
6.12318e-225	0.785106	1.72322	0.997	0.946	2.00461e-220	1	COL1A1
9.041e-85	0.777558	1.71423	0.269	0.119	2.95984e-80	1	ADAM12
6.16049e-99	0.774084	1.7101	0.545	0.371	2.01682e-94	1	SPATS2L
4.31186e-59	0.773009	1.70883	0.535	0.418	1.41162e-54	1	COL18A1
1.24916e-61	0.76384	1.698	0.384	0.242	4.08949e-57	1	ISG15
2.18869e-168	0.761846	1.69566	0.833	0.703	7.16534e-164	1	AEBP1
4.44597e-78	0.736235	1.66582	0.323	0.169	1.45552e-73	1	ADAMTS2
1.58345e-240	0.733708	1.66291	0.955	0.846	5.18389e-236	1	LUM
2.42656e-66	0.715241	1.64176	0.261	0.131	7.94406e-62	1	F2R
1.07057e-51	0.714443	1.64085	0.459	0.336	3.50483e-47	1	NBL1
3.44886e-58	0.702544	1.62737	0.66	0.578	1.12909e-53	1	OLFML3
2.35562e-206	0.699541	1.62399	0.99	0.914	7.71183e-202	1	COL3A1
1.0289e-163	0.69823	1.62251	0.894	0.84	3.36842e-159	1	CALD1
2.20098e-64	0.697444	1.62163	0.367	0.228	7.20557e-60	1	MYH9
2.62984e-56	0.685454	1.60821	0.534	0.422	8.60957e-52	1	PRSS23
2.71688e-212	0.675933	1.59763	0.978	0.946	8.89452e-208	1	COL6A2
7.47274e-65	0.672404	1.59373	0.324	0.185	2.44643e-60	1	CHN1
1.35653e-48	0.661174	1.58137	0.524	0.424	4.44101e-44	1	MDK
1.38558e-37	0.642072	1.56057	0.639	0.591	4.5361e-33	1	RPL36A
1.5309e-36	0.6138	1.53028	0.324	0.228	5.01186e-32	1	ANTXR1
9.70859e-47	0.61084	1.52715	0.324	0.209	3.1784e-42	1	RAB31
1.22449e-58	0.603861	1.51978	0.4	0.265	4.00875e-54	1	C4orf48
1.76747e-48	0.601941	1.51776	0.414	0.292	5.78634e-44	1	COL16A1
1.90839e-37	0.591834	1.50716	0.432	0.342	6.24768e-33	1	FLNA
8.44053e-56	0.587562	1.50271	0.355	0.226	2.76326e-51	1	S100A16
3.71541e-132	0.585994	1.50107	0.922	0.836	1.21635e-127	1	COL6A3
6.73637e-35	0.582554	1.4975	0.35	0.255	2.20535e-30	1	STAT1
1.88827e-49	0.575406	1.4901	0.297	0.178	6.18182e-45	1	ACTN1
1.03991e-46	0.567873	1.48234	0.574	0.503	3.40446e-42	1	TPM4
9.02454e-45	0.56341	1.47776	0.593	0.498	2.95446e-40	1	MIF
6.69134e-26	0.557781	1.472	0.304	0.223	2.19061e-21	1	FNDC1
1.46554e-27	0.544738	1.45876	0.254	0.17	4.7979e-23	1	TNC
6.57705e-45	0.543161	1.45716	0.413	0.301	2.15319e-40	1	PRKCDBP
9.74995e-40	0.537845	1.4518	0.472	0.375	3.19194e-35	1	CLEC11A
7.30746e-34	0.537272	1.45123	0.344	0.247	2.39232e-29	1	ITGB5
1.41877e-43	0.536444	1.45039	0.352	0.239	4.64477e-39	1	FAP
4.11257e-31	0.523224	1.43716	0.275	0.185	1.34637e-26	1	RIN2
4.87298e-40	0.522593	1.43653	0.549	0.45	1.59532e-35	1	THBS2
3.08416e-41	0.519409	1.43337	0.335	0.222	1.00969e-36	1	TMEM45A
5.06922e-38	0.515153	1.42915	0.447	0.351	1.65956e-33	1	AP2S1
1.04765e-166	0.509452	1.42351	0.994	0.987	3.42979e-162	1	B2M
2.55405e-34	0.505806	1.41992	0.393	0.296	8.36145e-30	1	FKBP10
3.79614e-36	0.50355	1.4177	0.382	0.282	1.24278e-31	1	RCN3
1.52406e-18	0.485724	1.40029	0.356	0.289	4.98946e-14	1	CTNNB1
1.87545e-77	0.484768	1.39936	0.828	0.796	6.13983e-73	1	MYL6
3.95259e-37	0.484491	1.39909	0.809	0.776	1.294e-32	1	RPL31
2.09465e-15	0.479096	1.39387	0.283	0.229	6.85747e-11	1	BST2
1.91247e-97	0.478389	1.39319	0.918	0.853	6.26103e-93	1	HLA-B
2.88932e-35	0.47671	1.39157	0.404	0.308	9.45907e-31	1	AP2M1
3.87258e-12	0.470545	1.38563	0.348	0.3	1.26781e-07	1	CPE
6.66105e-54	0.470139	1.38524	0.726	0.684	2.18069e-49	1	CFL1
7.55969e-40	0.464094	1.37945	0.597	0.509	2.47489e-35	1	UQCR11.1
1.07303e-36	0.461517	1.37699	0.651	0.564	3.51288e-32	1	HTRA1
1.4533e-38	0.459026	1.37461	0.496	0.399	4.75783e-34	1	ATOX1
4.88228e-51	0.45732	1.37299	0.59	0.474	1.59836e-46	1	CTSB
5.54529e-114	0.457158	1.37283	0.911	0.882	1.81542e-109	1	ATP5E
4.21797e-29	0.456005	1.37174	0.466	0.388	1.38088e-24	1	CAPZB
1.24028e-43	0.452509	1.36842	0.679	0.628	4.06044e-39	1	PRRX1
8.04086e-24	0.451215	1.36719	0.36	0.284	2.63242e-19	1	PALLD
6.73899e-27	0.450741	1.36674	0.283	0.199	2.20621e-22	1	BMP1
1.47767e-32	0.45033	1.36635	0.277	0.185	4.8376e-28	1	BAX
1.49516e-24	0.44244	1.3589	0.271	0.197	4.89485e-20	1	NME4
7.16381e-23	0.441278	1.35781	0.369	0.288	2.34529e-18	1	MXRA5
1.3439e-98	0.440706	1.35727	0.984	0.987	4.39966e-94	1	TMSB10
1.66251e-31	0.439917	1.35653	0.501	0.418	5.44271e-27	1	PKM
5.09003e-36	0.436209	1.35304	0.625	0.54	1.66637e-31	1	LY6E
1.53969e-38	0.435698	1.35257	0.555	0.465	5.04063e-34	1	UQCR10
6.69977e-29	0.434439	1.35139	0.306	0.215	2.19337e-24	1	CERCAM
1.46768e-54	0.432861	1.34991	0.933	0.927	4.80489e-50	1	ACTB
3.78206e-31	0.432696	1.34975	0.623	0.57	1.23817e-26	1	PPDPF
3.51423e-33	0.431077	1.34824	0.595	0.534	1.15049e-28	1	ALDOA
1.79914e-44	0.4266	1.34406	0.715	0.666	5.89004e-40	1	PFN1
2.49709e-70	0.423326	1.34102	0.864	0.809	8.17498e-66	1	HLA-A
2.69761e-33	0.421022	1.33888	0.273	0.177	8.83144e-29	1	GPM6B
2.04162e-17	0.417802	1.33589	0.298	0.234	6.68385e-13	1	MRPS6
1.55779e-24	0.417761	1.33585	0.436	0.36	5.09988e-20	1	NGFRAP1
5.40379e-27	0.416972	1.33512	0.262	0.178	1.76909e-22	1	DYNLT1
1.44494e-22	0.416851	1.33501	0.48	0.424	4.73044e-18	1	ENO1
2.61907e-49	0.411603	1.33016	0.834	0.815	8.57431e-45	1	GAPDH
8.76704e-33	0.410469	1.32912	0.638	0.568	2.87015e-28	1	RPS27L
4.68062e-18	0.403445	1.32266	0.288	0.226	1.53234e-13	1	GSTO1
6.07616e-37	0.402644	1.32193	0.625	0.557	1.98921e-32	1	ATP5G2
1.31975e-23	0.401162	1.32057	0.368	0.293	4.32061e-19	1	RHOC
2.4062e-86	0.400207	1.3197	0.952	0.917	7.87743e-82	1	IFITM3
3.6055e-19	0.398835	1.31844	0.325	0.258	1.18037e-14	1	MINOS1
4.52655e-25	0.398343	1.31799	0.263	0.182	1.4819e-20	1	SULF2
3.75714e-20	0.397031	1.31679	0.321	0.251	1.23001e-15	1	LAMB1
2.19393e-25	0.396931	1.3167	0.506	0.437	7.18248e-21	1	NDUFB2
3.76829e-21	0.394248	1.31426	0.564	0.502	1.23366e-16	1	TCF4
2.30841e-24	0.393041	1.31316	0.468	0.396	7.55727e-20	1	NDUFA11
3.37403e-71	0.39301	1.31313	0.877	0.842	1.10459e-66	1	S100A11
3.4113e-19	0.388508	1.30904	0.51	0.467	1.11679e-14	1	MYL12A
9.33231e-29	0.384609	1.30551	0.522	0.445	3.05521e-24	1	ATP5J2
7.11181e-20	0.377994	1.29953	0.291	0.221	2.32826e-15	1	ITGAV
3.24347e-26	0.375658	1.29743	0.592	0.523	1.06185e-21	1	WBP5
9.36246e-16	0.375578	1.29736	0.284	0.228	3.06508e-11	1	EVA1B
2.1765e-13	0.374961	1.2968	0.301	0.252	7.12541e-09	1	CHCHD10
1.00864e-20	0.372946	1.29499	0.391	0.317	3.30208e-16	1	NDUFC2
3.0099e-16	0.372762	1.29483	0.257	0.197	9.8538e-12	1	GALNT1
9.0864e-22	0.372516	1.29461	0.285	0.209	2.9747e-17	1	HES4
1.99123e-37	0.371943	1.29409	0.732	0.702	6.51888e-33	1	ITGB1
1.27928e-38	0.371939	1.29409	0.706	0.658	4.18809e-34	1	TCEB2
2.78826e-18	0.370316	1.29264	0.389	0.326	9.12822e-14	1	PDLIM2
8.33224e-29	0.36988	1.29225	0.608	0.539	2.72781e-24	1	SERPINH1
1.60846e-11	0.367604	1.29021	0.288	0.24	5.26577e-07	1	FABP5
2.98937e-18	0.365229	1.28809	0.487	0.44	9.78659e-14	1	KDELR2
7.99696e-14	0.360484	1.28386	0.34	0.288	2.61805e-09	1	DRAP1
5.0487e-77	0.358696	1.28227	0.947	0.926	1.65284e-72	1	SERF2
3.31676e-12	0.357816	1.28148	0.311	0.263	1.08584e-07	1	CNN2
3.459e-15	0.357743	1.28142	0.371	0.314	1.13241e-10	1	LGALS3BP
1.55765e-18	0.356664	1.28046	0.471	0.418	5.09942e-14	1	C19orf53
3.03642e-11	0.355112	1.27908	0.384	0.339	9.94064e-07	1	CRISPLD2
3.29717e-12	0.353261	1.27744	0.262	0.213	1.07943e-07	1	PSMB9
2.44959e-17	0.352174	1.27648	0.26	0.197	8.01946e-13	1	TXNDC17
1.32974e-39	0.350483	1.27499	0.904	0.905	4.35332e-35	1	RPL27A
1.78141e-21	0.35023	1.27476	0.425	0.347	5.83198e-17	1	PPIC
1.48487e-27	0.349792	1.27438	0.684	0.648	4.86117e-23	1	OST4
1.00451e-12	0.346794	1.27173	0.464	0.425	3.28857e-08	1	PDGFRB
7.63268e-19	0.342565	1.26801	0.557	0.52	2.49879e-14	1	PTMS
3.89079e-12	0.338199	1.26418	0.3	0.253	1.27377e-07	1	PRRX2
3.23824e-16	0.33368	1.26022	0.518	0.474	1.06014e-11	1	USMG5
1.94013e-17	0.331375	1.25821	0.557	0.52	6.35161e-13	1	NDUFS5
1.67974e-15	0.330884	1.25778	0.279	0.219	5.49912e-11	1	SURF4
2.52238e-20	0.326093	1.25361	0.622	0.583	8.25777e-16	1	SEC61G
1.00977e-10	0.3252	1.25284	0.349	0.305	3.30577e-06	1	CDH11
2.12584e-11	0.323263	1.25116	0.356	0.309	6.95956e-07	1	VAMP5
2.41268e-12	0.323225	1.25112	0.437	0.396	7.89864e-08	1	PRDX5
7.45641e-12	0.323149	1.25106	0.26	0.21	2.44108e-07	1	SDC2
9.60202e-13	0.320529	1.24879	0.277	0.224	3.14351e-08	1	BANF1
7.28308e-36	0.32005	1.24837	0.73	0.661	2.38433e-31	1	MARCKS
3.39181e-12	0.318777	1.24727	0.381	0.33	1.11041e-07	1	LINC00152
7.4648e-13	0.318479	1.24702	0.34	0.291	2.44383e-08	1	NOP10
1.36414e-23	0.317402	1.24609	0.611	0.554	4.46592e-19	1	UQCRQ
2.2693e-13	0.314294	1.2434	0.346	0.292	7.42923e-09	1	NDUFA13
5.03834e-29	0.313606	1.24281	0.736	0.712	1.64945e-24	1	DSTN
9.11077e-13	0.312487	1.24185	0.285	0.233	2.98268e-08	1	CLTC
3.94966e-11	0.312121	1.24153	0.412	0.378	1.29304e-06	1	RBX1
3.42964e-26	0.311979	1.24141	0.425	0.332	1.1228e-21	1	KRT14
1.21747e-16	0.311452	1.24096	0.449	0.394	3.98575e-12	1	TSPO
7.58433e-14	0.309704	1.23945	0.474	0.428	2.48296e-09	1	NEDD8
5.65427e-12	0.309622	1.23938	0.254	0.202	1.8511e-07	1	MAGED2
3.09079e-15	0.309526	1.2393	0.528	0.485	1.01186e-10	1	P4HB
9.08505e-12	0.308755	1.23864	0.291	0.244	2.97426e-07	1	ARHGDIA
1.62249e-07	0.307057	1.23718	0.287	0.254	0.00531172	1	C11orf31
5.53148e-12	0.303803	1.23439	0.41	0.366	1.8109e-07	1	OSTC
3.4847e-12	0.302363	1.23316	0.367	0.321	1.14082e-07	1	ARPC1B
1.66677e-11	0.301551	1.23247	0.301	0.254	5.45667e-07	1	MRPL41
2.26098e-07	0.300679	1.23172	0.375	0.346	0.00740201	1	CRABP2
2.12179e-08	0.300458	1.23153	0.327	0.287	0.000694631	1	S100A2
1.78885e-10	0.300282	1.23139	0.412	0.371	5.85633e-06	1	TMED2
2.97423e-13	0.300271	1.23138	0.522	0.483	9.73704e-09	1	C14orf2
4.30656e-17	0.298979	1.23027	0.618	0.59	1.40988e-12	1	NDUFA4
1.46698e-12	0.29779	1.22926	0.352	0.302	4.80259e-08	1	NDUFS6
8.32345e-13	0.295309	1.22715	0.67	0.677	2.72493e-08	1	CALM2
1.21952e-09	0.293987	1.22602	0.369	0.331	3.99245e-05	1	HSBP1
3.30098e-09	0.292788	1.22501	0.485	0.451	0.000108067	1	TYMP
5.40052e-21	0.291311	1.22375	0.588	0.539	1.76802e-16	1	RABAC1
6.22139e-12	0.290129	1.22275	0.316	0.262	2.03676e-07	1	FKBP9
2.07309e-15	0.290033	1.22267	0.554	0.513	6.78689e-11	1	MXRA8
1.19392e-09	0.289996	1.22264	0.384	0.346	3.90864e-05	1	C9orf16
7.87682e-10	0.287173	1.22025	0.251	0.209	2.57871e-05	1	YIF1A
4.50221e-08	0.286178	1.21941	0.305	0.268	0.00147393	1	LAMTOR5
2.38352e-08	0.285192	1.21857	0.495	0.474	0.000780316	1	CDC42
3.34102e-11	0.284787	1.21823	0.311	0.261	1.09378e-06	1	C1orf122
9.63978e-09	0.283266	1.21695	0.385	0.346	0.000315587	1	VKORC1
3.55986e-23	0.282306	1.21614	0.706	0.691	1.16543e-18	1	ATP5I
9.62305e-14	0.282291	1.21612	0.45	0.4	3.15039e-09	1	CNN3
8.92815e-21	0.282212	1.21606	0.72	0.7	2.9229e-16	1	ANXA2
6.45826e-10	0.282083	1.21595	0.296	0.251	2.11431e-05	1	CTTN
2.46163e-11	0.280846	1.21491	0.443	0.405	8.05888e-07	1	POMP
1.22453e-08	0.280094	1.21427	0.358	0.32	0.000400888	1	EMILIN1
1.1911e-13	0.279628	1.21388	0.545	0.51	3.89944e-09	1	GUK1
2.43063e-17	0.279542	1.21381	0.637	0.6	7.95739e-13	1	COX6B1
1.08999e-18	0.277074	1.21174	0.621	0.584	3.5684e-14	1	FBN1
3.66879e-27	0.274723	1.20976	0.748	0.712	1.20109e-22	1	TIMP2
2.10123e-07	0.274021	1.20917	0.281	0.248	0.006879	1	PPP1R14B
1.04007e-07	0.273887	1.20906	0.627	0.628	0.00340499	1	RPS10
7.85696e-07	0.272886	1.20822	0.252	0.218	0.0257221	1	COX17
6.7914e-11	0.271577	1.20713	0.384	0.34	2.22337e-06	1	NDUFB7
1.53907e-13	0.27001	1.20582	0.785	0.804	5.0386e-09	1	ACTG1
1.65422e-10	0.269945	1.20576	0.335	0.287	5.41559e-06	1	EFEMP2
1.66597e-10	0.269915	1.20574	0.255	0.208	5.45407e-06	1	C1orf86
6.2229e-09	0.269684	1.20554	0.276	0.232	0.000203725	1	SLC44A1
1.93272e-10	0.266939	1.20325	0.304	0.257	6.32734e-06	1	LAMTOR1
7.71376e-09	0.264432	1.20116	0.404	0.369	0.000252533	1	KRT10
3.95735e-14	0.264277	1.20103	0.705	0.7	1.29556e-09	1	POLR2L
4.64345e-07	0.264276	1.20103	0.25	0.218	0.0152017	1	SNRPD1
7.50918e-21	0.264061	1.20085	0.795	0.783	2.45835e-16	1	TMA7
1.57702e-08	0.263702	1.20056	0.491	0.455	0.000516286	1	MRC2
3.95054e-11	0.26357	1.20045	0.469	0.43	1.29333e-06	1	CBX3
6.84738e-28	0.261409	1.19865	0.785	0.745	2.2417e-23	1	HLA-C
4.42589e-11	0.259334	1.19693	0.356	0.307	1.44895e-06	1	RAB13
9.97118e-16	0.25873	1.19642	0.303	0.239	3.26436e-11	1	MIR4435-1HG
1.71267e-14	0.258571	1.19629	0.627	0.604	5.60692e-10	1	EDF1
2.13654e-09	0.256463	1.19455	0.272	0.229	6.9946e-05	1	NDUFS8
1.98393e-09	0.255846	1.19404	0.469	0.442	6.49498e-05	1	CALU
8.92151e-09	0.255834	1.19403	0.295	0.254	0.000292072	1	SCAND1
1.73354e-08	0.255506	1.19375	0.337	0.298	0.000567525	1	SLIRP
2.98314e-18	0.255495	1.19375	0.736	0.715	9.76621e-14	1	PCOLCE
1.24669e-07	0.255352	1.19363	0.35	0.314	0.00408141	1	ECM1
1.80168e-09	0.254592	1.193	0.509	0.484	5.89834e-05	1	SNRPD2
2.98473e-22	0.254141	1.19263	0.845	0.857	9.77139e-18	1	RPL27
3.531e-08	0.253451	1.19205	0.326	0.285	0.00115598	1	MFGE8
1.75699e-09	0.253194	1.19184	0.295	0.249	5.75203e-05	1	TIMM8B
1.26177e-08	0.252564	1.19132	0.36	0.323	0.00041308	1	ANAPC11
1.39101e-09	0.251843	1.19073	0.517	0.496	4.55387e-05	1	TPI1
1.36426e-09	0.250893	1.18994	0.358	0.317	4.46633e-05	1	FIS1
2.94538e-06	0.277715	1.21227	0.298	0.268	0.0964258	1	HCFC1R1
3.12903e-06	0.262377	1.19945	0.298	0.266	0.102438	1	ISLR
9.18364e-06	0.254785	1.19316	0.259	0.229	0.300654	1	COPZ2
0.000185176	0.262876	1.19987	0.332	0.315	1	1	FMOD
0.000860359	0.252474	1.19125	0.297	0.28	1	1	FOSL2
0.0012805	0.349128	1.27379	0.348	0.341	1	1	GJA1
