# Supplementary material for: Functionally distinct cancer-associated fibroblast subpopulations establish a tumor promoting environment in squamous cell carcinoma
Source: Nat Commun. 2023 Sep 5;14:5413. doi: 10.1038/s41467-023-41141-9 (PMC10480447; doi:10.1038/s41467-023-41141-9)
Supplement: Supplementary file 7 — Supplementary Data 4 [file 41467_2023_41141_MOESM7_ESM.xlsx]

## Sheet: general CAF marker genes
Supplementary Data 4. Representative marker genes for cSCC-related CAFs. Statistical analyses were performed using the Wilcoxon Rank Sum test and Bonferroni correction.
gene	fold change	% iCAFs & myCAFs	% healthy	adjusted p-value
IGLL5	14.97	47	6	0
COL1A1	5.74	97	73	0
COL3A1	4.94	95	63	0
POSTN	4.51	61	20	0
COL5A1	4.1	64	14	0
COL6A1	3.78	93	60	0
COL1A2	3.78	98	81	0
S100A9	3.49	43	11	0
S100A7	3.41	36	6	0
COL5A2	3.35	72	25	0

## Sheet: iCAF marker genes
gene	fold change	% iCAFs	% healthy & myCAFs	adjusted p-value
IGF1	2.18	39	15	0
JUND	2.16	68	43	0
MGP	1.94	69	55	2.5122e-126
JUN	1.89	78	57	1.87805e-246
HSP90AA1	1.87	83	67	1.56313e-162
XBP1	1.85	37	27	1.06844e-53
HSPA1A	1.74	83	70	1.00237e-127
GPC3	1.72	27	10	6.03158e-228
CCDC80	1.69	80	75	2.43415e-46
CXCL12	1.65	70	54	1.41036e-111
C3	1.59	52	33	4.9506e-133
TSC22D3	1.53	38	23	4.11391e-95

## Sheet: myCAF marker genes
gene	fold change	% myCAFs	% healthy & iCAFs	adjusted p-value
MMP11	5.17	35	4	0
TAGLN	3.68	43	13	0
TDO2	3.34	26	3	0
COL11A1	3.01	35	5	0
SULF1	2.83	30	4	0
BGN	2.77	80	39	0
WNT5A	2.71	28	3	0
ASPN	2.65	28	7	0
IFI6	2.52	47	22	0
PTK7	2.41	40	9	0
NREP	2.31	32	7	0
TPM1	2.29	59	29	0
MYL9	2.2	57	28	0
