# Supplementary material for: Functionally distinct cancer-associated fibroblast subpopulations establish a tumor promoting environment in squamous cell carcinoma
Source: Nat Commun. 2023 Sep 5;14:5413. doi: 10.1038/s41467-023-41141-9 (PMC10480447; doi:10.1038/s41467-023-41141-9)
Supplement: Supplementary file 8 — Supplementary Data 5 [file 41467_2023_41141_MOESM8_ESM.xlsx]

## Sheet: Cluster 0
Supplementary Data 5. Gene expression in each BCC fibroblast cluster. Statistical analyses were performed using the Wilcoxon Rank Sum test (p_val) and Bonferroni correction was used for p-value adjustment (p_val_adj).
p_val	avg_log2FC	fold change	pct.1	pct.2	p_val_adj	cluster	gene
2.30154e-105	2.17163	4.50532	0.538	0.23	1.11305e-100	0	STC1
9.07456e-35	1.7225	3.30009	0.428	0.263	4.38855e-30	0	SERPINB2
9.45067e-41	1.59402	3.0189	0.294	0.131	4.57044e-36	0	CCL20
5.35602e-96	1.34152	2.53419	0.706	0.401	2.59022e-91	0	CXCL3
9.68871e-64	1.19539	2.29007	0.616	0.38	4.68556e-59	0	FST
1.32861e-73	1.19165	2.28415	0.643	0.364	6.42531e-69	0	MMP10
6.53626e-33	1.17179	2.25291	0.435	0.271	3.161e-28	0	CXCL1
5.56965e-98	1.14709	2.21466	0.836	0.615	2.69354e-93	0	MMP3
7.67108e-38	1.14304	2.20846	0.277	0.121	3.70981e-33	0	TFPI2
3.11101e-106	1.10759	2.15485	0.844	0.592	1.50452e-101	0	MMP1
9.10708e-94	1.05515	2.07793	0.61	0.299	4.40427e-89	0	BIRC3
2.94539e-53	1.0368	2.05168	0.738	0.53	1.42442e-48	0	IL6
1.71519e-21	1.03554	2.04988	0.315	0.188	8.29484e-17	0	TM4SF1
1.08839e-18	1.01918	2.02676	0.387	0.266	5.26358e-14	0	G0S2
2.77092e-116	0.996825	1.9956	0.959	0.816	1.34004e-111	0	CXCL8
1.92104e-11	0.984164	1.97817	0.317	0.225	9.29036e-07	0	CCL2
3.29634e-91	0.930303	1.90568	0.795	0.501	1.59414e-86	0	PTGES
1.84166e-52	0.914928	1.88548	0.647	0.425	8.90644e-48	0	AKR1C1
9.15965e-96	0.907485	1.87577	0.773	0.497	4.4297e-91	0	CREG1
5.94734e-42	0.897055	1.86226	0.445	0.255	2.87619e-37	0	C15orf48
5.97697e-50	0.893993	1.85831	0.33	0.136	2.89052e-45	0	AKR1C2
6.36596e-50	0.885375	1.84724	0.683	0.488	3.07864e-45	0	ADM
9.68777e-54	0.874994	1.834	0.435	0.214	4.6851e-49	0	IL1RL1
3.71857e-52	0.87039	1.82816	0.487	0.27	1.79834e-47	0	ISG20
2.01809e-63	0.867356	1.82432	0.284	0.084	9.75967e-59	0	EDNRB
1.55121e-99	0.853416	1.80677	0.81	0.556	7.50179e-95	0	MPC2
1.11731e-75	0.826911	1.77388	0.333	0.102	5.40342e-71	0	TRAF1
5.28533e-57	0.814177	1.75829	0.727	0.521	2.55604e-52	0	PDLIM4
1.15682e-85	0.798777	1.73963	0.693	0.406	5.5945e-81	0	SLC43A3
3.46047e-66	0.788602	1.7274	0.828	0.643	1.67352e-61	0	SERPINE2
1.12648e-61	0.768174	1.70311	0.408	0.177	5.44777e-57	0	BMP2
3.00495e-47	0.766947	1.70166	0.431	0.222	1.45322e-42	0	MEDAG
2.45912e-53	0.763249	1.69731	0.342	0.142	1.18926e-48	0	FGF2
1.8979e-89	0.762832	1.69682	0.764	0.465	9.17844e-85	0	FOSL1
1.10103e-35	0.759158	1.6925	0.477	0.298	5.3247e-31	0	PTGS2
6.18242e-17	0.727841	1.65616	0.866	0.83	2.98988e-12	0	TIMP1
3.12734e-62	0.725764	1.65378	0.662	0.42	1.51241e-57	0	IL32
1.31287e-74	0.719361	1.64645	0.777	0.524	6.34917e-70	0	ATP2B1
3.12349e-86	0.71919	1.64626	0.957	0.868	1.51055e-81	0	MT2A
1.75527e-25	0.71845	1.64541	0.308	0.171	8.48864e-21	0	TNFRSF11B
3.32768e-21	0.712957	1.63916	0.351	0.225	1.6093e-16	0	MGST1
4.63667e-38	0.712135	1.63823	0.307	0.142	2.24234e-33	0	GJB2
1.30324e-44	0.692662	1.61626	0.624	0.416	6.30261e-40	0	PLPP3
4.22217e-36	0.681151	1.60342	0.389	0.222	2.04188e-31	0	GRAMD1A
2.55184e-96	0.676936	1.59874	0.913	0.713	1.23409e-91	0	GSTO1
6.21786e-23	0.668937	1.5899	0.434	0.281	3.00702e-18	0	IL11
2.76521e-39	0.651257	1.57054	0.439	0.251	1.33728e-34	0	CHST2
7.86862e-45	0.641314	1.55975	0.553	0.33	3.80534e-40	0	TNC
1.3742e-53	0.624324	1.54149	0.8	0.591	6.64579e-49	0	PHLDA2
3.75896e-79	0.620994	1.53793	0.85	0.607	1.81787e-74	0	CYCS
5.13601e-49	0.617103	1.53379	0.688	0.471	2.48382e-44	0	CLMP
7.32125e-37	0.613362	1.52982	0.449	0.269	3.54063e-32	0	CREB5
9.34495e-64	0.61092	1.52723	0.783	0.545	4.51931e-59	0	MPZL1
2.20486e-45	0.594137	1.50957	0.512	0.292	1.06629e-40	0	ARSG
1.04029e-60	0.591276	1.50658	0.767	0.524	5.03093e-56	0	VIMP
6.37301e-46	0.587343	1.50248	0.573	0.356	3.08205e-41	0	PID1
8.80155e-86	0.568723	1.48321	0.783	0.502	4.25652e-81	0	CXCL2
2.78766e-64	0.548481	1.46254	0.951	0.811	1.34814e-59	0	CTSL
2.81215e-34	0.548088	1.46215	0.892	0.749	1.35998e-29	0	TNFAIP6
1.10741e-18	0.534259	1.4482	0.532	0.393	5.35554e-14	0	IL24
2.5595e-93	0.533698	1.44763	0.98	0.946	1.2378e-88	0	ANXA5
8.45438e-46	0.5329	1.44683	0.435	0.223	4.08862e-41	0	AIFM2
1.00747e-35	0.53256	1.44649	0.68	0.494	4.87221e-31	0	NINJ1
5.92701e-20	0.53109	1.44502	0.251	0.139	2.86636e-15	0	ACKR4
5.46937e-88	0.529967	1.4439	0.996	0.907	2.64504e-83	0	SOD2
1.07767e-44	0.528429	1.44236	0.738	0.522	5.2117e-40	0	MGLL
2.53759e-50	0.522562	1.4365	0.838	0.654	1.22721e-45	0	TNFRSF12A
1.97256e-35	0.510746	1.42479	0.54	0.346	9.53949e-31	0	PPP3CC
7.69632e-36	0.509198	1.42326	0.727	0.561	3.72202e-31	0	BNIP3L
1.00582e-16	0.502049	1.41622	0.417	0.294	4.86423e-12	0	SMOX
7.44687e-35	0.497735	1.412	0.325	0.158	3.60138e-30	0	SPRY2
3.22412e-36	0.487937	1.40244	0.354	0.183	1.55921e-31	0	GPATCH4
2.59266e-35	0.483636	1.39826	0.765	0.594	1.25383e-30	0	GYPC
3.77342e-28	0.482473	1.39714	0.656	0.488	1.82486e-23	0	DNAJB9
3.82903e-30	0.478445	1.39324	0.577	0.402	1.85176e-25	0	LPXN
9.89416e-34	0.475834	1.39072	0.702	0.531	4.78492e-29	0	PSME2
6.73956e-22	0.475788	1.39068	0.3	0.174	3.25932e-17	0	FJX1
2.87622e-32	0.47179	1.38683	0.542	0.358	1.39097e-27	0	UBE2D1
6.79293e-36	0.469944	1.38506	0.682	0.519	3.28513e-31	0	SYPL1
1.31959e-22	0.466008	1.38128	0.519	0.366	6.38169e-18	0	BNIP3
3.6794e-26	0.460027	1.37557	0.539	0.373	1.77939e-21	0	UPP1
1.01518e-41	0.459289	1.37486	0.779	0.598	4.9095e-37	0	RBM8A
1.67451e-42	0.457867	1.37351	0.946	0.862	8.09808e-38	0	SAT1
8.19013e-36	0.455935	1.37167	0.711	0.511	3.96083e-31	0	HMGA1
3.53529e-49	0.453001	1.36888	0.94	0.801	1.7097e-44	0	CD59
5.31411e-14	0.452675	1.36858	0.309	0.203	2.56995e-09	0	CYR61
1.62786e-20	0.448394	1.36452	0.318	0.187	7.8725e-16	0	ERRFI1
1.93496e-44	0.444784	1.36111	0.93	0.81	9.35766e-40	0	BTG1
7.89552e-34	0.44411	1.36047	0.271	0.119	3.81835e-29	0	MTHFD2L
3.72918e-52	0.443531	1.35993	0.985	0.903	1.80347e-47	0	CEBPB
9.44094e-39	0.442734	1.35918	0.547	0.332	4.56573e-34	0	PDE4B
1.88632e-14	0.442034	1.35852	0.408	0.288	9.12242e-10	0	CKS2
9.2449e-33	0.437988	1.35471	0.68	0.498	4.47093e-28	0	PDPN
1.48025e-24	0.437087	1.35387	0.78	0.649	7.15862e-20	0	C11orf96
1.6411e-23	0.436624	1.35343	0.637	0.483	7.93652e-19	0	DDX21
1.04811e-41	0.436294	1.35312	0.961	0.884	5.06877e-37	0	TXN
4.65638e-19	0.435542	1.35242	0.392	0.265	2.25187e-14	0	CADM1
1.1284e-29	0.432305	1.34939	0.687	0.506	5.45703e-25	0	TNIP1
2.1015e-37	0.429233	1.34652	0.746	0.553	1.01631e-32	0	CDKN1A
1.02481e-58	0.429054	1.34635	0.962	0.911	4.95606e-54	0	CHCHD2
1.0657e-13	0.428626	1.34595	0.437	0.326	5.15385e-09	0	DSEL
7.37449e-32	0.427127	1.34455	0.307	0.15	3.56638e-27	0	MESDC1
8.31968e-40	0.424996	1.34257	0.839	0.693	4.02348e-35	0	EIF5
4.05774e-32	0.421903	1.33969	0.305	0.146	1.96237e-27	0	FAM180A
2.57637e-30	0.418068	1.33614	0.297	0.147	1.24596e-25	0	NFKBIE
6.7442e-38	0.418035	1.33611	0.648	0.442	3.26156e-33	0	PNRC2
9.84237e-32	0.417736	1.33583	0.6	0.399	4.75987e-27	0	CD55
2.68436e-17	0.416143	1.33435	0.344	0.224	1.29818e-12	0	ARL4D
7.19964e-26	0.414224	1.33258	0.388	0.23	3.48182e-21	0	RASSF8
1.0206e-24	0.412099	1.33062	0.526	0.359	4.9357e-20	0	OSBPL8
8.51589e-28	0.404575	1.3237	0.799	0.646	4.11837e-23	0	BZW1
5.39661e-22	0.399567	1.31911	0.478	0.323	2.60985e-17	0	TBX3
8.32644e-37	0.399559	1.31911	0.902	0.795	4.02675e-32	0	SEC61B
3.26071e-35	0.394458	1.31445	0.945	0.84	1.57691e-30	0	ENO1
4.88775e-23	0.394093	1.31412	0.467	0.312	2.36376e-18	0	CD82
1.07249e-26	0.391777	1.31201	0.284	0.147	5.18668e-22	0	HS3ST3B1
5.31444e-22	0.390591	1.31093	0.556	0.407	2.57012e-17	0	SNRPD1
9.40773e-25	0.390535	1.31088	0.685	0.527	4.54967e-20	0	SNRPG
6.75213e-31	0.390041	1.31043	0.63	0.422	3.2654e-26	0	ANPEP
3.76398e-37	0.388717	1.30923	0.78	0.576	1.8203e-32	0	BTG3
9.36452e-24	0.388009	1.30859	0.783	0.668	4.52877e-19	0	BASP1
1.29714e-42	0.383504	1.30451	0.903	0.781	6.27309e-38	0	RAN
2.83432e-21	0.382976	1.30403	0.48	0.333	1.3707e-16	0	EIF3J
7.28119e-14	0.382951	1.30401	0.706	0.598	3.52126e-09	0	PLIN2
5.88517e-11	0.382693	1.30377	0.652	0.567	2.84613e-06	0	CLEC2B
1.03846e-29	0.381744	1.30292	0.764	0.61	5.0221e-25	0	EIF3I
2.27628e-21	0.379808	1.30117	0.529	0.38	1.10083e-16	0	SRM
1.19395e-24	0.376017	1.29775	0.555	0.375	5.77405e-20	0	USMG5
1.08889e-29	0.375759	1.29752	0.629	0.427	5.26597e-25	0	FAM96B
1.94283e-26	0.375399	1.2972	0.847	0.729	9.39571e-22	0	SEC61G
3.2119e-14	0.374674	1.29655	0.3	0.195	1.55331e-09	0	CDC42EP3
2.77696e-44	0.374333	1.29624	0.8	0.592	1.34297e-39	0	NAMPT
9.37126e-28	0.372383	1.29449	0.324	0.17	4.53204e-23	0	PNO1
2.28833e-20	0.372206	1.29433	0.266	0.147	1.10666e-15	0	SDC4
7.45798e-33	0.370427	1.29273	0.94	0.827	3.60676e-28	0	CD44
8.86846e-27	0.370387	1.2927	0.474	0.298	4.28887e-22	0	GRPEL1
2.92466e-38	0.369677	1.29206	0.909	0.759	1.41439e-33	0	WTAP
2.00101e-39	0.369468	1.29188	0.887	0.743	9.6771e-35	0	RND3
4.82259e-15	0.368157	1.2907	0.302	0.193	2.33225e-10	0	SLC25A37
1.00138e-28	0.367413	1.29004	0.813	0.692	4.84279e-24	0	TBCA
8.86669e-23	0.365404	1.28824	0.419	0.264	4.28802e-18	0	SEC22B
2.68233e-21	0.361401	1.28467	0.581	0.433	1.2972e-16	0	RNF181
4.44473e-23	0.361161	1.28446	0.596	0.41	2.14952e-18	0	C14orf166
1.40496e-23	0.359286	1.28279	0.351	0.206	6.79453e-19	0	UAP1
3.77876e-22	0.359224	1.28274	0.794	0.655	1.82744e-17	0	MYDGF
2.22098e-33	0.354858	1.27886	0.651	0.428	1.07409e-28	0	ETS2
1.43197e-11	0.353252	1.27744	0.711	0.591	6.92514e-07	0	S100A2
2.14946e-26	0.353068	1.27727	0.754	0.599	1.0395e-21	0	PSMB7
4.32753e-17	0.352283	1.27658	0.387	0.262	2.09284e-12	0	TOMM40
2.55298e-25	0.350583	1.27508	0.327	0.18	1.23465e-20	0	PANX1
5.38293e-17	0.349421	1.27405	0.431	0.301	2.60324e-12	0	RIPK2
5.58221e-18	0.349318	1.27396	0.497	0.357	2.69961e-13	0	FHL2
2.06635e-16	0.346937	1.27186	0.47	0.336	9.99309e-12	0	MSC
4.9978e-29	0.346447	1.27143	0.927	0.85	2.41699e-24	0	HLA-E
6.62066e-25	0.345358	1.27047	0.575	0.401	3.20182e-20	0	LRRC59
3.00894e-24	0.345072	1.27021	0.334	0.188	1.45516e-19	0	RAI14
1.01363e-21	0.341515	1.26709	0.534	0.378	4.90199e-17	0	UBE2E1
1.92847e-16	0.340737	1.2664	0.635	0.491	9.32626e-12	0	LINC00152
1.73554e-19	0.340228	1.26596	0.377	0.242	8.39325e-15	0	EBNA1BP2
2.87949e-19	0.339959	1.26572	0.45	0.306	1.39255e-14	0	GNG12
2.41088e-21	0.339429	1.26526	0.566	0.406	1.16592e-16	0	GLRX3
1.83958e-16	0.33898	1.26486	0.3	0.185	8.89641e-12	0	DPP4
1.44221e-19	0.338143	1.26413	0.601	0.453	6.97469e-15	0	PRMT1
8.25333e-19	0.336634	1.26281	0.738	0.61	3.99139e-14	0	FGFR1
6.88696e-21	0.336068	1.26231	0.522	0.362	3.3306e-16	0	CDC42EP2
1.90936e-21	0.333347	1.25993	0.534	0.366	9.23383e-17	0	ABL2
4.09662e-19	0.332531	1.25922	0.515	0.366	1.98117e-14	0	UFM1
4.98733e-23	0.330128	1.25713	0.65	0.489	2.41192e-18	0	HSPA9
4.88175e-13	0.329139	1.25626	0.342	0.237	2.36086e-08	0	NRP2
4.51742e-51	0.329033	1.25617	0.959	0.84	2.18467e-46	0	PPP1R15A
5.65642e-17	0.328943	1.25609	0.293	0.179	2.7355e-12	0	SERTAD2
1.35019e-13	0.327828	1.25512	0.292	0.191	6.52965e-09	0	THBD
6.57e-36	0.325031	1.25269	0.98	0.936	3.17732e-31	0	S100A11
1.33375e-16	0.323784	1.25161	0.635	0.5	6.45017e-12	0	EIF1AX
1.84005e-23	0.323124	1.25104	0.275	0.143	8.89864e-19	0	SLC11A2
1.43078e-19	0.32188	1.24996	0.672	0.523	6.91938e-15	0	EIF2S2
2.7525e-23	0.321824	1.24991	0.281	0.147	1.33114e-18	0	KDM7A
9.31451e-24	0.321321	1.24947	0.379	0.225	4.50459e-19	0	TMEM38B
1.96334e-11	0.318533	1.24706	0.408	0.302	9.49489e-07	0	LRRC32
9.28814e-17	0.318247	1.24681	0.667	0.516	4.49184e-12	0	TXNRD1
5.58835e-21	0.316899	1.24565	0.868	0.77	2.70258e-16	0	YBX3
7.80776e-18	0.314754	1.2438	0.258	0.145	3.77591e-13	0	NT5E
1.06041e-13	0.314317	1.24342	0.632	0.517	5.12826e-09	0	THBS2
2.5079e-21	0.313921	1.24308	0.318	0.182	1.21285e-16	0	PAG1
4.23363e-17	0.31227	1.24166	0.407	0.269	2.04743e-12	0	NIFK
9.52833e-22	0.311578	1.24106	0.867	0.784	4.608e-17	0	EMP3
4.50948e-23	0.311562	1.24105	0.462	0.294	2.18083e-18	0	GTPBP4
1.51405e-16	0.310768	1.24037	0.555	0.421	7.3221e-12	0	PNPLA8
3.71561e-15	0.308051	1.23803	0.435	0.307	1.79691e-10	0	STEAP1
1.79406e-17	0.306929	1.23707	0.478	0.329	8.67623e-13	0	GNL3
7.1214e-17	0.305853	1.23615	0.596	0.458	3.44398e-12	0	S100A16
1.07751e-10	0.30558	1.23592	0.523	0.417	5.21094e-06	0	MIR4435-2HG
9.26775e-18	0.305297	1.23567	0.768	0.638	4.48198e-13	0	NCL
7.30585e-21	0.304966	1.23539	0.789	0.644	3.53318e-16	0	PRELID1
3.76931e-27	0.302874	1.2336	0.622	0.441	1.82288e-22	0	PPIF
7.50597e-17	0.302594	1.23336	0.572	0.431	3.62996e-12	0	TUBB6
2.67804e-20	0.302304	1.23311	0.746	0.608	1.29513e-15	0	XBP1
3.68179e-16	0.301685	1.23258	0.424	0.287	1.78055e-11	0	RELA
1.87258e-18	0.301572	1.23249	0.333	0.206	9.05597e-14	0	ADSS
8.5194e-18	0.301308	1.23226	0.5	0.351	4.12007e-13	0	RPL7L1
2.03007e-18	0.300672	1.23172	0.506	0.361	9.81763e-14	0	TIMM17A
8.861e-52	0.298946	1.23025	0.996	0.976	4.28527e-47	0	H3F3B
2.18227e-09	0.298837	1.23015	0.507	0.408	0.000105537	0	AXL
1.81852e-18	0.298037	1.22947	0.315	0.19	8.79454e-14	0	IFRD2
9.54507e-21	0.298001	1.22944	0.527	0.366	4.61609e-16	0	COQ10B
2.87003e-18	0.29749	1.229	0.273	0.155	1.38797e-13	0	PTGS1
1.40223e-10	0.296432	1.2281	0.564	0.448	6.78134e-06	0	CYP1B1
1.42017e-13	0.296207	1.22791	0.339	0.233	6.86808e-09	0	DYNLT3
4.08099e-15	0.295808	1.22757	0.501	0.372	1.97361e-10	0	ERCC1
1.82679e-15	0.294599	1.22654	0.572	0.434	8.83456e-11	0	DAB2
4.16694e-18	0.293283	1.22543	0.722	0.577	2.01517e-13	0	PFDN2
1.35512e-17	0.292319	1.22461	0.405	0.264	6.55349e-13	0	ELK3
5.16569e-17	0.291985	1.22432	0.384	0.254	2.49818e-12	0	PDE4DIP
6.99037e-20	0.291485	1.2239	0.494	0.333	3.38061e-15	0	CHIC2
7.0164e-16	0.290373	1.22296	0.757	0.645	3.3932e-11	0	EIF5A
8.70785e-18	0.289921	1.22257	0.74	0.622	4.2112e-13	0	TYMP
3.61114e-16	0.288602	1.22146	0.364	0.238	1.74638e-11	0	IMP4
9.84627e-21	0.287164	1.22024	0.616	0.452	4.76175e-16	0	EIF6
1.17945e-15	0.287037	1.22013	0.409	0.285	5.70394e-11	0	ATP6V1D
5.58006e-17	0.28544	1.21878	0.825	0.725	2.69857e-12	0	SUB1
3.46582e-20	0.28467	1.21813	0.307	0.176	1.67611e-15	0	SMTN
3.01486e-12	0.284649	1.21811	0.482	0.364	1.45802e-07	0	UGDH
7.67427e-21	0.283385	1.21705	0.788	0.641	3.71135e-16	0	TUBA1C
8.40581e-16	0.280603	1.2147	0.3	0.184	4.06513e-11	0	SLC22A4
5.40461e-19	0.279463	1.21374	0.305	0.179	2.61372e-14	0	ZPR1
5.39257e-16	0.279227	1.21354	0.775	0.638	2.6079e-11	0	MT1E
2.64133e-11	0.277719	1.21228	0.487	0.373	1.27737e-06	0	MANF
1.07959e-16	0.277221	1.21186	0.535	0.388	5.22103e-12	0	PSMC4
2.3882e-13	0.276606	1.21134	0.445	0.321	1.15496e-08	0	SLC39A8
2.67028e-23	0.276445	1.21121	0.787	0.616	1.29137e-18	0	CHMP4B
8.85742e-12	0.27535	1.21029	0.52	0.398	4.28354e-07	0	EIF5B
3.39471e-17	0.273278	1.20855	0.262	0.15	1.64171e-12	0	AEN
2.09424e-19	0.272123	1.20758	0.253	0.136	1.0128e-14	0	ADK
3.26148e-13	0.271316	1.20691	0.3	0.198	1.57728e-08	0	RPF2
3.4588e-18	0.270659	1.20636	0.668	0.501	1.67271e-13	0	TCEB1
9.613e-19	0.268569	1.20461	0.307	0.18	4.64894e-14	0	SRGAP1
2.24469e-09	0.267739	1.20392	0.353	0.262	0.000108555	0	PRDM1
4.21911e-13	0.267714	1.2039	0.531	0.402	2.04041e-08	0	PSMD2
1.55184e-22	0.266103	1.20256	0.952	0.894	7.50484e-18	0	RPL36AL
1.34709e-15	0.265231	1.20183	0.499	0.359	6.51464e-11	0	CSGALNACT2
8.38224e-21	0.264024	1.20082	0.894	0.797	4.05374e-16	0	CNBP
2.97211e-15	0.263558	1.20044	0.381	0.257	1.43734e-10	0	COA4
2.7968e-16	0.261053	1.19835	0.771	0.644	1.35256e-11	0	PSMD8
1.27712e-20	0.260174	1.19762	0.964	0.904	6.1763e-16	0	PFN1
5.09849e-16	0.259633	1.19717	0.588	0.447	2.46568e-11	0	MMADHC
2.63965e-11	0.259552	1.19711	0.398	0.292	1.27656e-06	0	TNFAIP8
9.27253e-11	0.257249	1.1952	0.414	0.31	4.48429e-06	0	MYO1B
5.26123e-15	0.257212	1.19517	0.841	0.748	2.54438e-10	0	EIF4A1
3.08814e-12	0.256706	1.19475	0.494	0.37	1.49346e-07	0	RBM17
3.26263e-17	0.255642	1.19387	0.514	0.358	1.57784e-12	0	ICAM1
9.82007e-16	0.255545	1.19379	0.278	0.169	4.74908e-11	0	CELF2
1.82378e-11	0.2555	1.19375	0.674	0.556	8.82001e-07	0	PHLDA1
4.15327e-14	0.25515	1.19346	0.292	0.186	2.00856e-09	0	AK2
2.03223e-13	0.254768	1.19314	0.342	0.229	9.82805e-09	0	DCAF6
3.87411e-21	0.254593	1.193	0.892	0.773	1.87356e-16	0	PNRC1
3.24867e-16	0.254141	1.19263	0.253	0.147	1.57109e-11	0	IDH3A
4.60075e-12	0.254054	1.19255	0.426	0.312	2.22497e-07	0	MIEN1
1.30672e-12	0.253996	1.19251	0.419	0.302	6.31943e-08	0	MRPL47
3.24176e-13	0.252413	1.1912	0.358	0.243	1.56775e-08	0	ALG2
3.31696e-13	0.252025	1.19088	0.325	0.217	1.60412e-08	0	GNL2
5.34166e-16	0.251696	1.19061	0.318	0.198	2.58328e-11	0	DCAF13
1.00044e-20	0.251102	1.19012	0.853	0.697	4.83824e-16	0	ATP1B3
1.54699e-14	0.250478	1.1896	0.409	0.278	7.48142e-10	0	DRAM1
1.07772e-12	0.250414	1.18955	0.324	0.219	5.21196e-08	0	PITPNC1
2.22264e-06	0.310743	1.24035	0.443	0.363	0.107489	0	CTNNB1
2.25701e-05	0.256422	1.19451	0.262	0.205	1	0	PLAT
0.00166686	0.407713	1.32658	0.254	0.216	1	0	FABP5

## Sheet: Cluster 1
p_val	avg_log2FC	fold change	pct.1	pct.2	p_val_adj	cluster	gene
2.0611e-98	1.40404	2.64641	0.804	0.618	9.96767e-94	1	AKR1B1
2.46569e-56	1.30852	2.47687	0.277	0.094	1.19243e-51	1	MT1G
9.72963e-194	1.25017	2.3787	0.915	0.6	4.70535e-189	1	CALD1
8.19638e-158	1.23111	2.34748	0.607	0.212	3.96385e-153	1	WNT5A
7.76605e-133	1.18552	2.27446	0.772	0.47	3.75574e-128	1	NBL1
3.60183e-91	1.12338	2.17857	0.375	0.115	1.74188e-86	1	TMEM119
9.70756e-91	1.04803	2.06771	0.776	0.518	4.69467e-86	1	TUBA1A
2.43927e-63	1.01937	2.02703	0.686	0.467	1.17966e-58	1	MT1X
1.06896e-142	1.00208	2.00288	0.945	0.806	5.16957e-138	1	TUBB
4.53526e-89	0.974652	1.96517	0.936	0.807	2.19329e-84	1	DCN
8.84135e-81	0.91699	1.88817	0.593	0.309	4.27577e-76	1	H1F0
1.52104e-63	0.912771	1.88266	0.458	0.223	7.35592e-59	1	CYGB
8.30652e-85	0.908783	1.87746	0.358	0.11	4.01712e-80	1	MT1F
3.0379e-99	0.88255	1.84363	0.445	0.146	1.46916e-94	1	PDGFRB
8.90733e-69	0.881856	1.84274	0.513	0.263	4.30768e-64	1	MT1M
3.65471e-78	0.840309	1.79043	0.673	0.396	1.76746e-73	1	GNG11
2.15057e-53	0.75237	1.68456	0.681	0.455	1.04004e-48	1	NQO1
6.03322e-40	0.742163	1.67268	0.691	0.514	2.91773e-35	1	SFRP2
9.955e-65	0.719509	1.64662	0.823	0.614	4.81434e-60	1	IGFBP4
2.17895e-58	0.717773	1.64464	0.924	0.767	1.05376e-53	1	LUM
5.51039e-69	0.712605	1.63876	0.717	0.496	2.66488e-64	1	AP2S1
5.8832e-60	0.70724	1.63268	0.55	0.315	2.84517e-55	1	WIPI1
2.69882e-65	0.706845	1.63223	0.734	0.505	1.30518e-60	1	NUPR1
9.76081e-59	0.67862	1.60061	0.265	0.081	4.72042e-54	1	COL8A1
2.37993e-44	0.673345	1.59477	0.611	0.415	1.15096e-39	1	CTSD
5.04918e-68	0.669229	1.59022	0.833	0.643	2.44184e-63	1	DSTN
1.01504e-58	0.667238	1.58803	0.652	0.436	4.90885e-54	1	SARAF
8.46916e-22	0.66658	1.58731	0.442	0.3	4.09577e-17	1	HES1
3.7335e-38	0.664758	1.5853	0.656	0.506	1.80556e-33	1	MRPS6
7.51034e-21	0.65161	1.57092	0.328	0.2	3.63208e-16	1	STC2
3.03304e-48	0.649588	1.56872	0.433	0.218	1.46681e-43	1	SNAI2
5.87625e-64	0.648931	1.56801	0.64	0.407	2.84181e-59	1	AP2M1
6.52678e-47	0.641583	1.56004	0.812	0.632	3.15641e-42	1	MT1E
2.34169e-36	0.641196	1.55962	0.389	0.216	1.13246e-31	1	COL4A2
3.3622e-59	0.636212	1.55424	0.574	0.343	1.62599e-54	1	NDUFB10
3.2664e-32	0.632581	1.55034	0.576	0.384	1.57966e-27	1	IL24
1.59888e-36	0.629063	1.54656	0.436	0.26	7.73234e-32	1	COL4A1
1.02685e-53	0.626946	1.54429	0.592	0.379	4.96594e-49	1	ISCU
1.44162e-85	0.624524	1.5417	0.996	0.981	6.9718e-81	1	S100A6
1.3956e-33	0.613981	1.53048	0.531	0.354	6.74925e-29	1	CPE
5.61635e-52	0.612943	1.52938	0.481	0.266	2.71612e-47	1	UQCRC1
2.60127e-41	0.609277	1.52549	0.431	0.242	1.258e-36	1	SLC16A3
3.83594e-58	0.605683	1.5217	0.536	0.297	1.8551e-53	1	ATP5D
7.23384e-38	0.60049	1.51623	0.722	0.547	3.49836e-33	1	CAV1
6.60379e-53	0.600319	1.51605	0.746	0.549	3.19366e-48	1	RPS27L
3.80475e-48	0.599697	1.5154	0.869	0.76	1.84001e-43	1	S100A4
1.55345e-26	0.599159	1.51483	0.399	0.247	7.51265e-22	1	DIO2
1.74733e-53	0.598593	1.51424	0.358	0.156	8.45025e-49	1	MRPL34
4.70483e-44	0.590277	1.50554	0.394	0.199	2.2753e-39	1	LOXL2
2.18587e-20	0.586871	1.50199	0.252	0.139	1.05711e-15	1	PLAU
3.33245e-50	0.586024	1.5011	0.702	0.527	1.61161e-45	1	CAPZB
1.6634e-60	0.584391	1.49941	0.834	0.639	8.04437e-56	1	MMP14
1.25562e-42	0.583086	1.49805	0.701	0.518	6.0723e-38	1	TMEM165
1.65532e-48	0.580485	1.49535	0.539	0.327	8.00528e-44	1	ATP5G3
1.42586e-09	0.575416	1.49011	0.418	0.327	6.89559e-05	1	IGFBP3
7.01445e-55	0.574872	1.48955	0.252	0.076	3.39226e-50	1	COL7A1
9.09835e-49	0.573898	1.48854	0.567	0.352	4.40006e-44	1	ATP5G2
2.46536e-61	0.571144	1.4857	0.419	0.184	1.19227e-56	1	YPEL3
1.48309e-95	0.564444	1.47882	0.832	0.531	7.17236e-91	1	COL3A1
2.16321e-46	0.562829	1.47716	0.629	0.429	1.04615e-41	1	AURKAIP1
1.81425e-39	0.559991	1.47426	0.35	0.171	8.77391e-35	1	ANTXR1
3.00518e-46	0.559298	1.47355	0.545	0.336	1.45333e-41	1	LEPROT
4.56003e-42	0.558598	1.47284	0.598	0.398	2.20528e-37	1	FKBP2
1.34047e-40	0.556729	1.47093	0.648	0.464	6.48267e-36	1	H1FX
2.38277e-43	0.552608	1.46673	0.767	0.577	1.15233e-38	1	PLIN2
7.93644e-39	0.552103	1.46622	0.399	0.211	3.83814e-34	1	DPYSL2
1.4657e-42	0.550979	1.46508	0.401	0.21	7.08828e-38	1	EVA1B
9.30477e-41	0.548375	1.46244	0.346	0.169	4.49988e-36	1	ANXA11
6.79825e-42	0.548166	1.46223	0.293	0.124	3.2877e-37	1	TMEM204
2.4453e-38	0.542297	1.45629	0.338	0.166	1.18257e-33	1	TFAP2C
4.24453e-31	0.538996	1.45296	0.302	0.15	2.0527e-26	1	RIN2
1.83701e-35	0.537001	1.45095	0.347	0.176	8.88396e-31	1	DUSP4
1.49486e-38	0.534633	1.44857	0.691	0.502	7.22932e-34	1	LMNA
1.72784e-43	0.531162	1.44509	0.604	0.408	8.356e-39	1	RPS19BP1
6.65848e-39	0.528331	1.44226	0.806	0.673	3.22011e-34	1	TWIST2
2.21314e-39	0.523216	1.43716	0.436	0.252	1.0703e-34	1	ILK
1.4407e-31	0.522951	1.43689	0.35	0.195	6.96735e-27	1	NDN
4.24143e-31	0.514962	1.42896	0.352	0.195	2.0512e-26	1	EDNRA
6.49102e-32	0.512315	1.42634	0.493	0.331	3.13912e-27	1	ATP5A1
7.50013e-36	0.50989	1.42394	0.639	0.474	3.62714e-31	1	NDUFC2
9.28411e-41	0.508987	1.42305	0.407	0.213	4.48989e-36	1	NDUFB7
2.19372e-33	0.508562	1.42263	0.51	0.336	1.06091e-28	1	LRP10
9.41158e-36	0.508166	1.42224	0.252	0.105	4.55153e-31	1	COL5A3
1.35915e-39	0.507789	1.42187	0.393	0.211	6.57297e-35	1	CDIPT
1.88557e-33	0.506053	1.42016	0.449	0.28	9.11882e-29	1	A4GALT
1.6841e-71	0.505765	1.41988	0.999	0.998	8.14449e-67	1	FTH1
2.59623e-47	0.504925	1.41905	0.792	0.643	1.25556e-42	1	BRK1
1.76541e-39	0.500069	1.41428	0.743	0.574	8.53772e-35	1	RAB13
3.40841e-28	0.498793	1.41303	0.258	0.123	1.64834e-23	1	CHN1
1.913e-47	0.493659	1.40801	0.767	0.577	9.25147e-43	1	RABAC1
1.09138e-30	0.49119	1.4056	0.322	0.173	5.27803e-26	1	CISD1
4.97759e-41	0.490931	1.40535	0.698	0.524	2.40721e-36	1	PSMB5
6.4734e-33	0.490552	1.40498	0.33	0.17	3.1306e-28	1	PRKCDBP
1.62474e-30	0.489943	1.40439	0.372	0.218	7.85741e-26	1	G6PD
3.61957e-38	0.489743	1.40419	0.372	0.195	1.75046e-33	1	NDUFS8
1.56588e-29	0.486919	1.40145	0.403	0.247	7.57274e-25	1	C9orf3
5.83322e-35	0.485714	1.40028	0.469	0.287	2.821e-30	1	RAB31
4.24539e-36	0.484708	1.3993	0.341	0.173	2.05311e-31	1	MME
1.77678e-41	0.484611	1.39921	0.785	0.619	8.59268e-37	1	SSR2
1.1598e-41	0.484261	1.39887	0.648	0.466	5.60891e-37	1	RNF7
1.43829e-46	0.482041	1.39672	0.865	0.756	6.95569e-42	1	GPX4
3.67571e-52	0.479855	1.3946	0.961	0.864	1.77761e-47	1	COL6A2
1.66368e-35	0.478445	1.39324	0.331	0.166	8.04572e-31	1	TCEAL8
7.86799e-36	0.47588	1.39077	0.46	0.28	3.80504e-31	1	EI24
9.07877e-36	0.475829	1.39072	0.553	0.379	4.39058e-31	1	PSMC5
8.58945e-33	0.472007	1.38704	0.647	0.463	4.15394e-28	1	CTHRC1
6.51482e-33	0.470396	1.38549	0.479	0.308	3.15063e-28	1	SLC39A1
1.73495e-64	0.470372	1.38547	0.804	0.584	8.3904e-60	1	SPARC
5.61106e-33	0.469541	1.38467	0.432	0.267	2.71356e-28	1	SSNA1
2.55515e-33	0.469002	1.38415	0.566	0.394	1.23569e-28	1	JTB
1.51117e-34	0.467935	1.38313	0.442	0.266	7.30818e-30	1	ZNHIT1
2.41663e-31	0.466948	1.38218	0.338	0.185	1.16871e-26	1	ZNF428
1.55218e-32	0.466192	1.38146	0.59	0.4	7.50651e-28	1	BGN
8.88709e-21	0.465901	1.38118	0.444	0.31	4.29789e-16	1	SLC7A11
3.22248e-24	0.465065	1.38038	0.617	0.48	1.55842e-19	1	GPX1
4.51658e-14	0.460753	1.37626	0.311	0.212	2.18426e-09	1	RASD1
3.51539e-31	0.459563	1.37512	0.609	0.426	1.70008e-26	1	SQRDL
4.94841e-30	0.459085	1.37467	0.39	0.23	2.3931e-25	1	ADH5
7.2548e-27	0.457669	1.37332	0.348	0.209	3.50849e-22	1	MPG
5.04827e-42	0.455271	1.37104	0.872	0.765	2.44139e-37	1	ALDOA
7.86704e-21	0.451224	1.3672	0.698	0.563	3.80458e-16	1	CTSK
3.88688e-35	0.449354	1.36543	0.262	0.11	1.87973e-30	1	PLEKHA5
1.35514e-29	0.44919	1.36527	0.298	0.157	6.55361e-25	1	MVP
3.19687e-30	0.447838	1.36399	0.62	0.464	1.54604e-25	1	COX5B
1.6735e-31	0.447081	1.36328	0.589	0.421	8.09321e-27	1	ANAPC11
4.40808e-29	0.444776	1.3611	0.453	0.281	2.13179e-24	1	RGS3
4.10713e-20	0.444439	1.36079	0.453	0.324	1.98625e-15	1	DDIT4
7.60686e-26	0.44345	1.35985	0.344	0.202	3.67875e-21	1	APEX1
5.63144e-24	0.440979	1.35753	0.5	0.362	2.72342e-19	1	METTL9
2.29444e-30	0.440842	1.3574	0.344	0.192	1.10962e-25	1	CISD2
4.12976e-25	0.439681	1.3563	0.327	0.183	1.99719e-20	1	COL5A2
4.13125e-27	0.439476	1.35611	0.536	0.374	1.99792e-22	1	ARRDC3
9.05023e-28	0.435748	1.35261	0.558	0.405	4.37678e-23	1	PPP1CA
1.15842e-34	0.435269	1.35216	0.71	0.538	5.60222e-30	1	TMED9
1.39871e-26	0.433595	1.35059	0.26	0.131	6.7643e-22	1	PDLIM1
1.38992e-14	0.433531	1.35054	0.295	0.192	6.72179e-10	1	HIST1H1C
7.17346e-62	0.431778	1.34889	0.99	0.97	3.46916e-57	1	GAPDH
6.46046e-29	0.430596	1.34779	0.405	0.25	3.12434e-24	1	SDHC
3.12675e-31	0.42991	1.34715	0.625	0.474	1.51213e-26	1	NEDD8
3.0483e-34	0.428425	1.34576	0.256	0.113	1.47419e-29	1	LSM10
2.53634e-32	0.425958	1.34346	0.642	0.473	1.2266e-27	1	SCAND1
2.10553e-26	0.425864	1.34338	0.358	0.216	1.01826e-21	1	NDUFB6
9.59285e-26	0.424332	1.34195	0.488	0.332	4.6392e-21	1	SLC39A7
6.70085e-26	0.422595	1.34034	0.371	0.227	3.2406e-21	1	HEBP1
6.04883e-25	0.421118	1.33896	0.465	0.317	2.92528e-20	1	EMC7
2.7415e-29	0.41872	1.33674	0.495	0.332	1.32581e-24	1	PRDX5
9.46877e-24	0.418417	1.33646	0.364	0.221	4.57919e-19	1	POU2F2
4.66179e-28	0.416799	1.33496	0.436	0.266	2.25449e-23	1	SERPINH1
9.58632e-28	0.4165	1.33469	0.636	0.501	4.63604e-23	1	LAMTOR1
1.42218e-27	0.41599	1.33421	0.619	0.485	6.87778e-23	1	C19orf53
8.9295e-27	0.415805	1.33404	0.678	0.531	4.3184e-22	1	CALU
2.91454e-24	0.41469	1.33301	0.275	0.149	1.4095e-19	1	ARRDC2
3.23712e-28	0.41339	1.33181	0.296	0.154	1.5655e-23	1	C6orf1
3.45129e-18	0.413205	1.33164	0.283	0.171	1.66908e-13	1	PRRX2
8.60543e-17	0.412738	1.33121	0.319	0.209	4.16167e-12	1	SDF2L1
1.72771e-28	0.412171	1.33069	0.302	0.16	8.35538e-24	1	MRPS34
2.54704e-24	0.409027	1.32779	0.355	0.216	1.23177e-19	1	ARMC9
7.00464e-21	0.409025	1.32779	0.347	0.225	3.38751e-16	1	CARD19
2.16827e-29	0.408986	1.32775	0.473	0.296	1.04859e-24	1	COL6A3
1.35228e-23	0.408402	1.32721	0.403	0.272	6.53978e-19	1	SPG21
1.39625e-18	0.40809	1.32693	0.615	0.484	6.75238e-14	1	GREM1
8.26083e-27	0.407788	1.32665	0.645	0.487	3.99502e-22	1	2015-09-01
3.16735e-35	0.407477	1.32636	0.762	0.59	1.53176e-30	1	IFITM3
2.04211e-28	0.405603	1.32464	0.264	0.127	9.87587e-24	1	TGFB1I1
2.17048e-24	0.405074	1.32416	0.528	0.379	1.04966e-19	1	SMIM3
7.02296e-39	0.403809	1.323	0.935	0.894	3.39637e-34	1	PKM
1.49946e-24	0.401721	1.32108	0.364	0.225	7.25155e-20	1	COMT
2.53008e-24	0.401643	1.32101	0.351	0.209	1.22357e-19	1	SLC44A1
3.80001e-24	0.400925	1.32035	0.447	0.308	1.83772e-19	1	SNRPC
2.73521e-21	0.4004	1.31987	0.313	0.191	1.32277e-16	1	ECH1
1.74233e-24	0.400283	1.31977	0.696	0.581	8.42608e-20	1	NDUFS5
1.02553e-25	0.39858	1.31821	0.647	0.518	4.95957e-21	1	BSG
1.50631e-17	0.393349	1.31344	0.352	0.238	7.28466e-13	1	SGIP1
7.95143e-25	0.392927	1.31305	0.615	0.483	3.84539e-20	1	ARL6IP4
4.10998e-23	0.392432	1.3126	0.486	0.342	1.98763e-18	1	LDHB
1.4199e-23	0.39184	1.31207	0.516	0.371	6.86678e-19	1	TRAM1
1.40142e-28	0.391133	1.31142	0.251	0.118	6.77739e-24	1	CBR1
7.93412e-26	0.391111	1.3114	0.356	0.209	3.83702e-21	1	RCN2
3.73695e-19	0.390678	1.31101	0.596	0.479	1.80723e-14	1	TMEM123
3.72572e-24	0.390482	1.31083	0.333	0.199	1.8018e-19	1	KLHDC3
1.19085e-23	0.390447	1.3108	0.387	0.246	5.75908e-19	1	FBXW5
3.2405e-24	0.389741	1.31016	0.304	0.174	1.56714e-19	1	TMEM189
4.98883e-17	0.389168	1.30964	0.271	0.16	2.41265e-12	1	DKK3
8.35232e-25	0.388525	1.30905	0.533	0.385	4.03927e-20	1	NDUFV2
1.5092e-25	0.388065	1.30864	0.453	0.304	7.29865e-21	1	PSMD4
2.99987e-28	0.387146	1.3078	0.771	0.623	1.45077e-23	1	CTSB
2.39416e-22	0.386914	1.30759	0.622	0.507	1.15784e-17	1	PSMB6
4.26676e-33	0.386824	1.30751	0.865	0.771	2.06345e-28	1	GSTP1
1.85514e-19	0.386764	1.30746	0.494	0.38	8.97163e-15	1	BAX
6.12552e-24	0.386489	1.30721	0.837	0.742	2.96236e-19	1	SELM
3.7253e-25	0.386337	1.30707	0.525	0.372	1.80159e-20	1	RAB34
1.92457e-26	0.38618	1.30693	0.258	0.128	9.3074e-22	1	RNF187
1.48487e-25	0.385936	1.30671	0.326	0.189	7.18098e-21	1	NDUFA8
6.80532e-22	0.385802	1.30659	0.268	0.148	3.29112e-17	1	CTSA
7.49335e-25	0.385582	1.30639	0.453	0.307	3.62386e-20	1	MRPL41
1.63039e-32	0.385393	1.30622	0.996	0.995	7.88474e-28	1	MALAT1
1.3908e-20	0.384598	1.3055	0.294	0.167	6.72605e-16	1	LRRN3
2.63972e-24	0.384083	1.30503	0.517	0.364	1.27659e-19	1	ATP6V1E1
1.52305e-24	0.383873	1.30484	0.47	0.326	7.36562e-20	1	TMEM14C
6.7681e-25	0.383851	1.30482	0.269	0.142	3.27312e-20	1	DNAJC15
6.48977e-27	0.38382	1.30479	0.743	0.605	3.13852e-22	1	SNX9
1.34443e-24	0.383049	1.3041	0.403	0.255	6.50179e-20	1	LINC01420
7.75124e-22	0.381728	1.3029	0.266	0.145	3.74858e-17	1	P4HA2
4.19418e-25	0.380987	1.30223	0.297	0.162	2.02835e-20	1	BAD
5.83983e-18	0.37993	1.30128	0.422	0.309	2.8242e-13	1	TMEM230
2.10728e-32	0.378947	1.30039	0.733	0.56	1.0191e-27	1	EID1
6.32955e-14	0.377854	1.29941	0.439	0.336	3.06103e-09	1	SLC39A8
1.28594e-22	0.377829	1.29939	0.257	0.138	6.21892e-18	1	ATPIF1
5.33424e-28	0.377601	1.29918	0.999	0.997	2.57969e-23	1	FTL
9.61614e-25	0.374812	1.29667	0.709	0.581	4.65046e-20	1	ATP5L
7.49344e-26	0.373956	1.2959	0.779	0.654	3.6239e-21	1	MTDH
9.23782e-23	0.373445	1.29544	0.352	0.219	4.4675e-18	1	SPNS1
1.06921e-19	0.373414	1.29541	0.38	0.252	5.17082e-15	1	RNF24
8.52382e-21	0.371101	1.29334	0.565	0.422	4.1222e-16	1	CCDC85B
1.21748e-21	0.370976	1.29323	0.326	0.197	5.88785e-17	1	ARL2
2.7238e-20	0.370356	1.29267	0.391	0.256	1.31726e-15	1	FAP
3.42394e-21	0.370071	1.29242	0.34	0.212	1.65585e-16	1	NTAN1
4.47426e-22	0.370026	1.29238	0.336	0.207	2.16379e-17	1	PIH1D1
3.63836e-20	0.368518	1.29103	0.575	0.453	1.75955e-15	1	AUP1
8.9304e-19	0.368257	1.29079	0.286	0.171	4.31883e-14	1	GLRX
2.45325e-17	0.367937	1.29051	0.406	0.29	1.18641e-12	1	H2AFJ
4.55024e-16	0.367669	1.29027	0.536	0.432	2.20054e-11	1	TUFM
9.98043e-23	0.367284	1.28992	0.342	0.212	4.82664e-18	1	NDUFS2
1.0034e-25	0.365225	1.28808	0.588	0.432	4.85252e-21	1	MLF2
2.36676e-18	0.364521	1.28745	0.431	0.316	1.14459e-13	1	EMC3
6.50812e-33	0.364248	1.28721	0.26	0.116	3.14739e-28	1	ABTB1
2.96019e-22	0.36108	1.28439	0.694	0.584	1.43158e-17	1	P4HB
2.81997e-19	0.360893	1.28422	0.446	0.315	1.36377e-14	1	CCDC107
1.06387e-15	0.360575	1.28394	0.297	0.193	5.14498e-11	1	CDK2AP2
1.05732e-20	0.360431	1.28381	0.648	0.543	5.11329e-16	1	TRMT112
1.51486e-22	0.360153	1.28356	0.35	0.216	7.32603e-18	1	TBCB
1.90997e-20	0.359409	1.2829	0.547	0.423	9.23681e-16	1	MRPL51
2.899e-25	0.359079	1.28261	0.605	0.453	1.40198e-20	1	GADD45GIP1
6.51469e-23	0.35765	1.28134	0.28	0.154	3.15057e-18	1	TMEM109
6.1652e-19	0.357338	1.28106	0.419	0.295	2.98155e-14	1	IMP3
4.09798e-19	0.357182	1.28092	0.294	0.178	1.98182e-14	1	MRPL57
3.13127e-22	0.356864	1.28064	0.662	0.553	1.51431e-17	1	GABARAPL2
2.17967e-20	0.355772	1.27967	0.313	0.19	1.05411e-15	1	PINK1
2.76411e-25	0.355624	1.27954	0.277	0.145	1.33675e-20	1	C16orf13
6.45339e-21	0.354601	1.27863	0.455	0.326	3.12092e-16	1	EMC4
1.68925e-21	0.352201	1.27651	0.613	0.49	8.16938e-17	1	COX7A2L
4.48878e-16	0.351786	1.27614	0.403	0.289	2.17082e-11	1	STUB1
7.41004e-21	0.349985	1.27455	0.677	0.556	3.58357e-16	1	OSTC
1.109e-16	0.349641	1.27424	0.306	0.2	5.36324e-12	1	MRPL22
7.55505e-25	0.348616	1.27334	0.893	0.802	3.6537e-20	1	HMGB1
1.33054e-43	0.34811	1.27289	0.87	0.723	6.43463e-39	1	COL6A1
4.70909e-17	0.347737	1.27256	0.663	0.555	2.27736e-12	1	ZFAND5
6.30515e-19	0.347472	1.27233	0.403	0.284	3.04923e-14	1	PHB
3.52248e-17	0.34711	1.27201	0.405	0.29	1.7035e-12	1	SELT
1.43379e-18	0.347104	1.272	0.35	0.225	6.93396e-14	1	ERLEC1
6.29755e-17	0.346604	1.27156	0.482	0.367	3.04556e-12	1	IER3IP1
2.08124e-17	0.346558	1.27152	0.464	0.349	1.00651e-12	1	ATP5C1
1.45806e-21	0.345801	1.27086	0.447	0.307	7.0513e-17	1	TMCO1
2.64516e-19	0.345412	1.27051	0.419	0.297	1.27923e-14	1	STOML2
5.00864e-19	0.344008	1.26928	0.472	0.344	2.42223e-14	1	LMAN2
5.71794e-21	0.343835	1.26913	0.252	0.139	2.76525e-16	1	HAGH
2.38572e-16	0.343779	1.26908	0.383	0.277	1.15376e-11	1	NCOR1
1.27464e-22	0.343708	1.26901	0.274	0.149	6.16427e-18	1	C4orf48
5.13933e-17	0.342441	1.2679	0.451	0.335	2.48543e-12	1	TMEM147
1.59084e-18	0.342217	1.2677	0.375	0.255	7.69345e-14	1	RRAGA
1.53716e-21	0.341971	1.26749	0.295	0.169	7.43388e-17	1	SPSB3
5.04888e-18	0.34181	1.26735	0.423	0.298	2.44169e-13	1	VGLL4
1.38064e-17	0.341766	1.26731	0.42	0.302	6.67692e-13	1	ORMDL1
4.74935e-39	0.341299	1.2669	0.995	0.971	2.29683e-34	1	PTMA
2.3787e-20	0.339366	1.2652	0.63	0.507	1.15036e-15	1	PSMA4
1.14349e-16	0.338581	1.26451	0.463	0.35	5.53003e-12	1	YIPF3
1.53809e-19	0.338356	1.26432	0.313	0.197	7.43838e-15	1	COX14
8.9621e-24	0.338118	1.26411	0.909	0.831	4.33416e-19	1	CD59
1.49675e-17	0.337089	1.26321	0.311	0.204	7.23841e-13	1	RTFDC1
1.69106e-17	0.337055	1.26318	0.26	0.154	8.17815e-13	1	TUSC1
1.56091e-14	0.335903	1.26217	0.358	0.255	7.54873e-10	1	CAV2
1.59694e-18	0.334549	1.26098	0.687	0.56	7.72295e-14	1	PHLDA1
2.09947e-19	0.334461	1.26091	0.475	0.349	1.01532e-14	1	NDUFB8
3.65465e-18	0.333724	1.26026	0.37	0.252	1.76743e-13	1	NR1H2
7.11803e-26	0.332331	1.25905	0.318	0.168	3.44235e-21	1	TCF4
1.4993e-17	0.332129	1.25887	0.291	0.182	7.25076e-13	1	NDUFS3
5.13419e-16	0.331915	1.25868	0.275	0.174	2.48295e-11	1	SLC35B1
9.21668e-19	0.330743	1.25766	0.348	0.227	4.45728e-14	1	UBE2E3
6.05966e-17	0.329811	1.25685	0.327	0.212	2.93051e-12	1	C16orf45
1.23529e-17	0.32968	1.25674	0.554	0.438	5.97397e-13	1	ATP5J
4.5615e-18	0.329292	1.2564	0.3	0.187	2.20599e-13	1	STAT1
7.19665e-18	0.32924	1.25635	0.434	0.311	3.48037e-13	1	EIF4E2
1.2054e-19	0.329142	1.25627	0.313	0.194	5.82943e-15	1	NFIC
2.86453e-16	0.329044	1.25618	0.366	0.25	1.38531e-11	1	DUSP14
1.27091e-23	0.328904	1.25606	0.917	0.85	6.14627e-19	1	TUBA1B
5.94968e-15	0.328625	1.25582	0.329	0.23	2.87733e-10	1	PPP1R11
3.60554e-17	0.328558	1.25576	0.281	0.175	1.74367e-12	1	SDHA
3.41728e-18	0.327997	1.25527	0.26	0.153	1.65263e-13	1	CLPP
3.91639e-21	0.327424	1.25477	0.254	0.136	1.89401e-16	1	TMEM219
4.92422e-21	0.326647	1.25409	0.271	0.154	2.3814e-16	1	COA3
7.78547e-19	0.326075	1.2536	0.592	0.471	3.76513e-14	1	RNH1
1.62527e-19	0.325681	1.25326	0.762	0.658	7.85996e-15	1	SPCS2
5.36906e-18	0.324655	1.25237	0.572	0.456	2.59653e-13	1	PSME1
1.63128e-19	0.324537	1.25226	0.428	0.302	7.88905e-15	1	TNFRSF1A
1.25332e-31	0.324082	1.25187	0.919	0.841	6.06117e-27	1	TPM4
3.54245e-18	0.323515	1.25138	0.31	0.194	1.71316e-13	1	IFT20
8.90442e-18	0.323435	1.25131	0.622	0.523	4.30626e-13	1	PSMB3
1.25134e-17	0.322528	1.25052	0.447	0.314	6.05158e-13	1	STEAP1
6.59619e-65	0.321912	1.24999	0.804	0.568	3.18998e-60	1	COL1A2
2.27262e-18	0.321825	1.24991	0.503	0.382	1.09906e-13	1	LAMTOR4
1.65432e-16	0.321533	1.24966	0.519	0.401	8.00046e-12	1	PSMB2
1.41883e-14	0.321527	1.24965	0.278	0.184	6.86162e-10	1	PRPF31
2.32139e-17	0.320705	1.24894	0.402	0.282	1.12265e-12	1	ATP5H
4.9192e-13	0.319687	1.24806	0.282	0.183	2.37898e-08	1	SPON2
2.51033e-16	0.319118	1.24757	0.457	0.34	1.21402e-11	1	PYURF
3.39666e-17	0.319036	1.2475	0.606	0.499	1.64266e-12	1	ZNF706
5.33424e-16	0.318928	1.2474	0.267	0.166	2.57969e-11	1	PSMB8
3.91916e-14	0.31892	1.2474	0.396	0.285	1.89534e-09	1	MFGE8
2.00696e-16	0.318855	1.24734	0.321	0.211	9.70586e-12	1	AIP
6.17519e-15	0.318593	1.24711	0.49	0.384	2.98638e-10	1	ATP5O
5.41618e-17	0.318419	1.24696	0.265	0.161	2.61932e-12	1	LAMTOR2
1.36749e-37	0.318125	1.24671	0.992	0.969	6.61332e-33	1	LGALS1
6.83293e-18	0.317813	1.24644	0.68	0.556	3.30447e-13	1	HERPUD1
1.37657e-18	0.317747	1.24638	0.648	0.509	6.65722e-14	1	DNAJB9
2.52268e-24	0.317391	1.24608	0.741	0.619	1.21999e-19	1	TMEM59
1.84338e-17	0.316257	1.2451	0.622	0.486	8.91478e-13	1	TALDO1
9.53542e-18	0.316218	1.24506	0.252	0.144	4.61142e-13	1	CNIH3
4.66294e-14	0.315897	1.24479	0.481	0.377	2.25504e-09	1	KDSR
2.82738e-17	0.315456	1.24441	0.345	0.23	1.36735e-12	1	COPS6
6.26392e-14	0.315307	1.24428	0.409	0.309	3.02929e-09	1	TXNL4A
1.1375e-14	0.314405	1.2435	0.641	0.524	5.50107e-10	1	THBS2
1.24269e-14	0.3144	1.24349	0.329	0.229	6.00976e-10	1	NDUFA5
1.32822e-16	0.313892	1.24306	0.283	0.177	6.4234e-12	1	C19orf24
2.67209e-17	0.313487	1.24271	0.292	0.181	1.29225e-12	1	WHSC1L1
4.80699e-18	0.313038	1.24232	0.348	0.231	2.32471e-13	1	SMIM7
1.05691e-10	0.312608	1.24195	0.265	0.181	5.11133e-06	1	SLC5A3
5.3567e-20	0.312495	1.24185	0.648	0.523	2.59055e-15	1	UBXN1
4.68585e-15	0.311259	1.24079	0.328	0.226	2.26612e-10	1	MDH1
4.34365e-16	0.310606	1.24023	0.425	0.307	2.10063e-11	1	MGST3
6.44246e-14	0.309543	1.23931	0.405	0.304	3.11564e-09	1	CHMP2A
3.04798e-16	0.309249	1.23906	0.625	0.515	1.47403e-11	1	TKT
8.30045e-21	0.308907	1.23877	0.757	0.638	4.01418e-16	1	TMEM50A
4.11296e-16	0.308727	1.23861	0.573	0.462	1.98907e-11	1	NDUFB4
1.65129e-17	0.308394	1.23833	0.542	0.426	7.98582e-13	1	CYB5R3
2.36345e-14	0.30791	1.23791	0.356	0.25	1.14299e-09	1	HEXB
1.50993e-13	0.306433	1.23665	0.322	0.226	7.30218e-09	1	SSR1
8.93719e-16	0.306094	1.23636	0.275	0.174	4.32212e-11	1	PIN1
3.29677e-16	0.305949	1.23623	0.447	0.335	1.59435e-11	1	MRPL14
2.31961e-15	0.305226	1.23561	0.308	0.204	1.12179e-10	1	CTDSP2
2.58928e-22	0.304379	1.23489	0.859	0.767	1.2522e-17	1	TPI1
1.18461e-12	0.304198	1.23473	0.355	0.261	5.72889e-08	1	SUMO3
5.1752e-18	0.30355	1.23418	0.645	0.525	2.50278e-13	1	PEBP1
7.87747e-17	0.30331	1.23397	0.445	0.325	3.80962e-12	1	RWDD1
6.81742e-15	0.302972	1.23368	0.595	0.482	3.29697e-10	1	TCEB2
4.10101e-16	0.302615	1.23338	0.47	0.348	1.98329e-11	1	NDUFB11
1.75874e-14	0.30183	1.23271	0.328	0.224	8.50542e-10	1	TPGS1
5.33244e-13	0.301685	1.23258	0.28	0.19	2.57882e-08	1	OXA1L
2.00826e-13	0.301656	1.23256	0.272	0.182	9.71215e-09	1	PGRMC2
2.99377e-13	0.301095	1.23208	0.514	0.415	1.44782e-08	1	2007-09-01
1.73882e-16	0.30103	1.23202	0.329	0.215	8.40912e-12	1	VDAC3
1.23111e-13	0.300617	1.23167	0.449	0.351	5.95375e-09	1	REXO2
3.10044e-15	0.300363	1.23145	0.468	0.365	1.4994e-10	1	FAM32A
6.93695e-15	0.300307	1.23141	0.627	0.511	3.35478e-10	1	RPS4Y1
4.78705e-09	0.299917	1.23107	0.316	0.243	0.000231507	1	IFNGR2
4.42694e-11	0.29883	1.23015	0.328	0.247	2.14091e-06	1	ANAPC16
2.14823e-16	0.2986	1.22995	0.443	0.333	1.0389e-11	1	UFC1
1.58716e-14	0.298009	1.22945	0.291	0.191	7.67566e-10	1	TAP1
8.1217e-16	0.297616	1.22911	0.333	0.222	3.92773e-11	1	ERP29
2.31496e-16	0.29686	1.22847	0.307	0.197	1.11954e-11	1	TMED1
1.16476e-15	0.295553	1.22736	0.645	0.518	5.63288e-11	1	PRRX1
7.2524e-13	0.295504	1.22731	0.411	0.307	3.50733e-08	1	ITGA1
3.92492e-14	0.294684	1.22662	0.262	0.169	1.89813e-09	1	TOR1A
2.22193e-14	0.294575	1.22652	0.37	0.261	1.07455e-09	1	PRDX3
1.60597e-15	0.29443	1.2264	0.717	0.613	7.76662e-11	1	TMED2
8.91966e-16	0.294388	1.22636	0.487	0.366	4.31364e-11	1	VAMP2
2.68059e-11	0.294241	1.22624	0.533	0.434	1.29636e-06	1	DNAJC3
3.2903e-15	0.294143	1.22616	0.266	0.167	1.59122e-10	1	COMMD5
1.28498e-13	0.293738	1.22581	0.293	0.196	6.21428e-09	1	DUT
5.99719e-12	0.292974	1.22516	0.419	0.326	2.9003e-07	1	SAT2
1.25572e-13	0.292701	1.22493	0.597	0.498	6.07277e-09	1	PSMA3
1.23755e-13	0.291444	1.22386	0.365	0.262	5.98494e-09	1	UFD1L
4.41351e-19	0.289035	1.22182	0.707	0.577	2.13442e-14	1	SSR3
2.07539e-12	0.288879	1.22169	0.329	0.235	1.00368e-07	1	RNASEH2C
5.78295e-14	0.288301	1.2212	0.282	0.187	2.79669e-09	1	RNF5
2.08702e-11	0.288292	1.22119	0.382	0.298	1.0093e-06	1	JAGN1
4.13017e-19	0.288214	1.22113	0.739	0.652	1.99739e-14	1	NDUFA4
3.04361e-20	0.287941	1.2209	0.868	0.79	1.47192e-15	1	HINT1
2.55359e-12	0.287855	1.22082	0.545	0.434	1.23494e-07	1	BPGM
1.24259e-13	0.287324	1.22037	0.556	0.431	6.00931e-09	1	LPXN
3.47014e-19	0.287244	1.22031	0.643	0.507	1.67819e-14	1	C12orf57
1.58714e-12	0.287107	1.22019	0.35	0.25	7.67556e-08	1	POLR2J3
1.75262e-13	0.286797	1.21993	0.318	0.218	8.47583e-09	1	MRPL52
1.05891e-13	0.286318	1.21952	0.385	0.275	5.12098e-09	1	ASPH
5.05461e-14	0.285942	1.21921	0.39	0.29	2.44446e-09	1	NOSIP
4.62794e-14	0.285584	1.2189	0.253	0.157	2.23812e-09	1	RHOBTB3
2.86808e-12	0.285189	1.21857	0.77	0.686	1.38703e-07	1	EMP1
3.38474e-14	0.284984	1.2184	0.428	0.322	1.6369e-09	1	TRAPPC3
8.17952e-14	0.284864	1.2183	0.458	0.35	3.9557e-09	1	HIGD2A
2.62256e-14	0.284316	1.21783	0.614	0.529	1.2683e-09	1	PSMA1
8.73153e-15	0.283798	1.2174	0.315	0.212	4.22265e-10	1	RAB11B
1.7619e-12	0.283771	1.21737	0.461	0.37	8.5207e-08	1	TMEM208
5.85336e-18	0.283496	1.21714	0.687	0.584	2.83074e-13	1	NOP10
2.18702e-11	0.283339	1.21701	0.318	0.229	1.05767e-06	1	SRPRA
6.02405e-13	0.283129	1.21683	0.513	0.421	2.91329e-08	1	KIF5B
2.37669e-20	0.282864	1.21661	0.653	0.52	1.14939e-15	1	SNX3
1.13655e-13	0.282549	1.21634	0.419	0.318	5.49646e-09	1	SERINC3
1.20702e-14	0.282327	1.21615	0.25	0.155	5.83725e-10	1	FDPS
9.20225e-12	0.282153	1.21601	0.288	0.194	4.4503e-07	1	CYB5A
2.07446e-16	0.282091	1.21596	0.645	0.538	1.00323e-11	1	RAB2A
5.84075e-17	0.282082	1.21595	0.291	0.177	2.82465e-12	1	SH3KBP1
7.13282e-14	0.281899	1.21579	0.531	0.424	3.4495e-09	1	PGRMC1
5.80995e-19	0.281447	1.21541	0.481	0.335	2.80975e-14	1	LY6E
3.14058e-11	0.28132	1.21531	0.258	0.179	1.51882e-06	1	ARPC1A
2.35882e-13	0.280737	1.21482	0.266	0.175	1.14075e-08	1	ARF3
2.15219e-09	0.280495	1.21461	0.391	0.315	0.000104082	1	RPN2
1.69014e-15	0.280036	1.21423	0.453	0.328	8.17369e-11	1	RCN3
4.9844e-16	0.279578	1.21384	0.398	0.28	2.4105e-11	1	FKBP8
7.95378e-13	0.279294	1.2136	0.295	0.201	3.84653e-08	1	C9orf78
2.86405e-10	0.278999	1.21335	0.328	0.249	1.38508e-05	1	LINC00493
2.23153e-13	0.278424	1.21287	0.37	0.27	1.07919e-08	1	C20orf24
1.04239e-10	0.277869	1.2124	0.419	0.329	5.04108e-06	1	HTATIP2
5.74649e-12	0.27774	1.21229	0.405	0.308	2.77906e-07	1	RER1
5.21338e-11	0.277521	1.21211	0.414	0.319	2.52124e-06	1	ATOX1
7.52951e-18	0.277366	1.21198	0.271	0.158	3.64135e-13	1	DCTN3
6.12584e-12	0.276753	1.21146	0.472	0.368	2.96252e-07	1	EVA1A
1.41826e-10	0.27561	1.21051	0.446	0.36	6.85885e-06	1	ACTN1
4.267e-13	0.275565	1.21047	0.305	0.21	2.06356e-08	1	MEAF6
6.79706e-20	0.275131	1.2101	0.26	0.146	3.28713e-15	1	DPY30
5.11919e-13	0.274408	1.2095	0.584	0.497	2.47569e-08	1	TMED10
1.47928e-13	0.274125	1.20926	0.263	0.17	7.15393e-09	1	NDUFS7
3.14074e-08	0.273866	1.20904	0.277	0.21	0.00151889	1	SLC1A5
3.9606e-14	0.273721	1.20892	0.287	0.186	1.91538e-09	1	ALKBH7
5.5167e-16	0.273221	1.2085	0.724	0.603	2.66793e-11	1	ATP5B
6.56645e-12	0.273186	1.20847	0.352	0.264	3.1756e-07	1	LSM1
5.28187e-17	0.272973	1.2083	0.308	0.191	2.55437e-12	1	TMED3
3.33718e-12	0.272735	1.2081	0.291	0.2	1.61389e-07	1	SLC22A4
9.68573e-14	0.272453	1.20786	0.364	0.259	4.68412e-09	1	SNF8
2.80567e-14	0.272441	1.20785	0.579	0.487	1.35685e-09	1	C1orf43
3.45267e-12	0.272367	1.20779	0.361	0.266	1.66975e-07	1	CNPY2
2.66931e-11	0.272324	1.20775	0.322	0.236	1.2909e-06	1	SRPRB
2.78367e-10	0.272007	1.20749	0.478	0.389	1.34621e-05	1	MANF
5.46099e-13	0.271563	1.20711	0.302	0.207	2.64099e-08	1	C5orf15
5.23812e-15	0.271302	1.2069	0.485	0.368	2.53321e-10	1	NRBP1
3.81453e-12	0.270978	1.20663	0.449	0.355	1.84474e-07	1	LRPAP1
5.88542e-14	0.270779	1.20646	0.433	0.323	2.84625e-09	1	MRPL27
2.843e-13	0.270236	1.206	0.289	0.197	1.37491e-08	1	KEAP1
5.95663e-12	0.269716	1.20557	0.426	0.319	2.88068e-07	1	GPNMB
1.54605e-12	0.268918	1.2049	0.269	0.178	7.47685e-08	1	RAB6A
3.61439e-10	0.268683	1.20471	0.31	0.235	1.74795e-05	1	IDH3B
2.99742e-10	0.268531	1.20458	0.274	0.197	1.44958e-05	1	VPS29
1.486e-09	0.268488	1.20454	0.327	0.247	7.18644e-05	1	CSNK1E
2.45167e-14	0.268094	1.20422	0.281	0.181	1.18565e-09	1	ZNF580
3.26304e-12	0.268077	1.2042	0.285	0.196	1.57804e-07	1	MTCH2
2.22316e-10	0.267643	1.20384	0.324	0.243	1.07514e-05	1	DYNC1LI1
7.28778e-12	0.26746	1.20369	0.407	0.316	3.52445e-07	1	VPS28
2.11223e-13	0.265469	1.20203	0.419	0.315	1.02149e-08	1	KDELR1
5.95332e-14	0.265143	1.20176	0.27	0.174	2.87909e-09	1	PTOV1
5.13159e-14	0.265094	1.20171	0.263	0.17	2.48169e-09	1	ACTR1A
1.32022e-12	0.265067	1.20169	0.522	0.426	6.38474e-08	1	NDUFS6
1.60632e-18	0.264911	1.20156	0.878	0.83	7.76833e-14	1	ATP6V0E1
2.47348e-12	0.264845	1.20151	0.62	0.532	1.1962e-07	1	SSU72
1.35263e-10	0.26467	1.20136	0.267	0.189	6.54147e-06	1	MESDC2
3.82866e-11	0.264229	1.20099	0.619	0.529	1.85158e-06	1	PSMD7
1.38736e-12	0.26377	1.20061	0.387	0.285	6.70939e-08	1	TAX1BP3
2.9662e-11	0.262853	1.19985	0.339	0.251	1.43448e-06	1	C11orf31
3.38899e-12	0.262599	1.19964	0.383	0.282	1.63895e-07	1	REEP3
4.98484e-16	0.262224	1.19933	0.283	0.176	2.41072e-11	1	MAGED2
5.92606e-14	0.262108	1.19923	0.394	0.285	2.8659e-09	1	CMPK1
7.2965e-12	0.261069	1.19837	0.592	0.505	3.52866e-07	1	COX5A
7.56298e-12	0.260808	1.19815	0.28	0.194	3.65753e-07	1	TSC22D4
2.24981e-11	0.260583	1.19796	0.286	0.2	1.08803e-06	1	IGBP1
3.1847e-12	0.260576	1.19796	0.311	0.218	1.54015e-07	1	SLC52A2
3.61599e-14	0.260526	1.19792	0.311	0.206	1.74873e-09	1	ALKBH5
3.12869e-15	0.259736	1.19726	0.251	0.152	1.51307e-10	1	TMEM9B
3.32792e-14	0.259345	1.19694	0.499	0.389	1.60942e-09	1	SPCS1
1.0557e-12	0.258998	1.19665	0.693	0.567	5.10546e-08	1	MGLL
1.04102e-10	0.25877	1.19646	0.394	0.305	5.03449e-06	1	MAP7D1
3.88132e-12	0.25862	1.19633	0.291	0.196	1.87705e-07	1	PLAT
7.3687e-11	0.258232	1.19601	0.37	0.282	3.56358e-06	1	POLR2J
4.17136e-15	0.257159	1.19512	0.776	0.678	2.01731e-10	1	MYDGF
2.58406e-10	0.256923	1.19493	0.33	0.25	1.24968e-05	1	MRPS36
7.28181e-10	0.256581	1.19464	0.29	0.211	3.52156e-05	1	CRIPT
1.57054e-11	0.256292	1.19441	0.397	0.305	7.59531e-07	1	PSMD3
7.7065e-12	0.256132	1.19427	0.252	0.168	3.72694e-07	1	KLF13
2.41252e-12	0.255963	1.19413	0.277	0.184	1.16672e-07	1	C19orf70
7.82343e-12	0.25573	1.19394	0.356	0.26	3.78349e-07	1	PRDX2
7.13445e-11	0.255398	1.19367	0.287	0.205	3.45029e-06	1	BRMS1
7.85459e-11	0.25519	1.19349	0.332	0.246	3.79856e-06	1	NEU1
2.58731e-11	0.254475	1.1929	0.631	0.552	1.25125e-06	1	DAD1
2.40471e-09	0.254354	1.1928	0.517	0.435	0.000116294	1	UBXN4
1.03945e-10	0.254307	1.19276	0.592	0.519	5.02688e-06	1	NDUFA11
2.78528e-10	0.254166	1.19265	0.464	0.384	1.34699e-05	1	PSMB4
4.25752e-11	0.254019	1.19252	0.566	0.484	2.05898e-06	1	SURF4
1.69115e-10	0.254008	1.19252	0.348	0.266	8.17856e-06	1	MAP2K2
3.80457e-11	0.253971	1.19248	0.351	0.263	1.83993e-06	1	LSM8
3.97006e-12	0.253897	1.19242	0.252	0.166	1.91996e-07	1	POLR2G
3.83949e-12	0.253893	1.19242	0.497	0.399	1.85681e-07	1	NDUFAB1
4.18448e-11	0.253345	1.19197	0.377	0.29	2.02366e-06	1	ASNA1
1.55786e-12	0.253262	1.1919	0.433	0.335	7.53397e-08	1	POLR2E
1.25563e-11	0.253165	1.19182	0.339	0.247	6.07234e-07	1	FAM50A
8.08855e-14	0.252851	1.19156	0.29	0.192	3.9117e-09	1	CCNDBP1
3.09705e-11	0.252678	1.19142	0.269	0.185	1.49776e-06	1	TMEM138
4.91609e-08	0.252635	1.19138	0.255	0.194	0.00237747	1	SNX17
1.4227e-09	0.251437	1.19039	0.341	0.267	6.88033e-05	1	SDF2
3.161e-10	0.250891	1.18994	0.333	0.25	1.52869e-05	1	MRPS21
3.55279e-11	0.250657	1.18975	0.382	0.291	1.71816e-06	1	GTF3C6
1.77164e-09	0.250602	1.1897	0.462	0.389	8.56781e-05	1	MAF1
0.000647652	0.257202	1.19516	0.323	0.278	1	1	NMB

## Sheet: Cluster 2
p_val	avg_log2FC	fold change	pct.1	pct.2	p_val_adj	cluster	gene
1.79631e-56	2.66442	6.33971	0.354	0.137	8.68716e-52	2	CFD
4.51781e-98	2.61577	6.12948	0.55	0.234	2.18486e-93	2	PTGDS
5.0718e-65	2.4953	5.63846	0.257	0.063	2.45277e-60	2	CXCL14
1.69659e-83	2.23194	4.69767	0.318	0.079	8.20488e-79	2	APOD
7.43137e-125	2.16974	4.49941	0.88	0.621	3.59388e-120	2	COL1A1
1.28688e-191	2.03666	4.10295	0.756	0.257	6.22349e-187	2	HSPB1
1.19359e-84	1.99501	3.9862	0.44	0.153	5.77231e-80	2	MGP
3.46213e-108	1.94265	3.84411	0.867	0.588	1.67432e-103	2	COL1A2
4.46275e-87	1.86632	3.64602	0.5	0.198	2.15823e-82	2	CCDC80
9.1528e-175	1.85342	3.61356	0.464	0.081	4.42638e-170	2	PTN
2.59345e-99	1.84368	3.58925	0.727	0.441	1.25422e-94	2	POSTN
2.48662e-95	1.83918	3.57807	0.424	0.129	1.20255e-90	2	GSN
2.16693e-48	1.8309	3.5576	0.281	0.096	1.04795e-43	2	MMP11
1.22976e-74	1.80777	3.50101	0.684	0.476	5.94724e-70	2	GEM
1.61462e-29	1.75058	3.36494	0.368	0.205	7.80847e-25	2	APOE
7.67047e-108	1.73909	3.33824	0.354	0.074	3.70952e-103	2	ASPN
5.67009e-98	1.68188	3.20846	0.628	0.309	2.74211e-93	2	GADD45A
1.58806e-70	1.62091	3.0757	0.814	0.584	7.68003e-66	2	COL3A1
3.22048e-81	1.61835	3.07025	0.834	0.61	1.55746e-76	2	SPARC
1.79674e-86	1.60123	3.03401	0.365	0.101	8.68922e-82	2	ELN
3.76961e-78	1.58966	3.00977	0.272	0.058	1.82302e-73	2	CRYAB
1.67039e-147	1.56135	2.95129	0.535	0.145	8.07818e-143	2	MXRA8
2.00969e-138	1.55463	2.93757	0.426	0.089	9.71908e-134	2	THY1
1.65495e-114	1.54428	2.91658	0.59	0.242	8.00353e-110	2	MFAP4
9.9367e-74	1.49315	2.81503	0.378	0.128	4.80549e-69	2	FBLN1
8.84711e-91	1.4779	2.78543	0.822	0.627	4.27855e-86	2	CST3
1.14889e-113	1.47443	2.77873	0.686	0.343	5.55617e-109	2	DPT
3.91286e-90	1.47345	2.77685	0.579	0.273	1.8923e-85	2	HTRA1
1.29261e-39	1.44251	2.71794	0.252	0.093	6.2512e-35	2	TAGLN
2.69878e-71	1.42726	2.68935	0.412	0.16	1.30516e-66	2	SOD3
1.89456e-26	1.37327	2.59057	0.644	0.578	9.16227e-22	2	HMOX1
1.62417e-101	1.36866	2.58231	0.744	0.433	7.85465e-97	2	SERPINF1
2.16908e-93	1.35555	2.55894	0.913	0.734	1.04899e-88	2	COL6A1
2.80568e-08	1.33923	2.53016	0.626	0.613	0.00135685	2	CXCL2
9.21337e-99	1.27238	2.4156	0.741	0.441	4.45568e-94	2	PCOLCE
1.71531e-90	1.26887	2.40972	0.295	0.059	8.29543e-86	2	PLAC9
7.95824e-43	1.26662	2.40598	0.251	0.087	3.84868e-38	2	CTGF
6.8205e-68	1.22131	2.33158	0.495	0.235	3.29846e-63	2	RARRES2
2.15595e-36	1.21557	2.32233	0.48	0.287	1.04264e-31	2	FN1
2.81525e-76	1.21156	2.31588	0.553	0.258	1.36148e-71	2	PRSS23
5.17703e-36	1.17527	2.25836	0.503	0.316	2.50367e-31	2	COL6A3
9.60114e-88	1.17214	2.25346	0.922	0.764	4.64321e-83	2	IGFBP7
3.47567e-52	1.14885	2.21738	0.317	0.115	1.68087e-47	2	ADIRF
6.08525e-31	1.14677	2.21418	0.277	0.121	2.94289e-26	2	ID3
8.57965e-101	1.11566	2.16693	0.72	0.386	4.1492e-96	2	SNHG8
2.43004e-43	1.10762	2.15489	0.316	0.134	1.17519e-38	2	CFH
2.0762e-107	1.10284	2.14778	0.985	0.928	1.00407e-102	2	VIM
6.13208e-37	1.09539	2.13671	0.319	0.143	2.96554e-32	2	MTRNR2L8
1.49614e-70	1.09006	2.12883	0.421	0.165	7.23547e-66	2	FBLN2
6.25301e-58	1.0778	2.11081	0.652	0.413	3.02402e-53	2	BGN
6.52976e-29	1.07484	2.10648	0.341	0.18	3.15785e-24	2	MTRNR2L12
6.71494e-26	1.0595	2.0842	0.285	0.147	3.24741e-21	2	CD81
8.82845e-54	1.04949	2.0698	0.787	0.611	4.26952e-49	2	IFITM3
3.59921e-49	1.04912	2.06927	0.448	0.228	1.74061e-44	2	TIMP2
1.45062e-29	1.04587	2.06462	0.3	0.15	7.01532e-25	2	MYL9
9.796e-56	1.04476	2.06302	0.704	0.499	4.73744e-51	2	SERPING1
2.65003e-41	1.03482	2.04886	0.396	0.189	1.28158e-36	2	GADD45B
1.33594e-40	1.03135	2.04393	0.69	0.526	6.46076e-36	2	C1R
1.35943e-21	1.00858	2.01194	0.551	0.463	6.57434e-17	2	CHMP1B
3.23005e-54	0.998662	1.99815	0.398	0.167	1.56209e-49	2	SPON2
6.7185e-45	0.987834	1.98321	0.296	0.11	3.24913e-40	2	COL5A1
1.1474e-24	0.985164	1.97954	0.65	0.585	5.54892e-20	2	HSPD1
4.6932e-31	0.947651	1.92873	0.405	0.233	2.26968e-26	2	VASN
5.25065e-17	0.945346	1.92565	0.587	0.512	2.53926e-12	2	INHBA
7.90572e-23	0.93323	1.90955	0.583	0.447	3.82328e-18	2	RPL17
1.5178e-49	0.92601	1.90001	0.488	0.266	7.34025e-45	2	CLEC11A
3.16937e-17	0.925926	1.8999	0.487	0.369	1.53274e-12	2	IGFBP2
5.39347e-35	0.893443	1.8576	0.589	0.42	2.60834e-30	2	AEBP1
5.03026e-40	0.888234	1.85091	0.399	0.198	2.43268e-35	2	MAFB
1.87639e-37	0.884147	1.84567	0.73	0.585	9.0744e-33	2	C1S
2.11975e-53	0.876564	1.836	0.438	0.206	1.02513e-48	2	TUBB2A
7.46721e-41	0.868406	1.82564	0.938	0.936	3.61122e-36	2	UBB
1.95059e-66	0.867208	1.82413	0.294	0.081	9.43327e-62	2	HCFC1R1
2.39165e-36	0.866848	1.82367	0.675	0.533	1.15663e-31	2	CD99
1.79681e-60	0.859874	1.81488	0.911	0.847	8.68953e-56	2	HSP90AB1
8.66833e-60	0.85936	1.81423	0.427	0.173	4.19209e-55	2	CRABP2
9.08324e-29	0.858651	1.81334	0.411	0.244	4.39274e-24	2	SGK1
2.65658e-28	0.847556	1.79945	0.26	0.121	1.28475e-23	2	LRP1
1.6406e-38	0.842079	1.79263	0.314	0.138	7.9341e-34	2	MFAP2
5.79724e-57	0.841199	1.79154	0.829	0.677	2.8036e-52	2	ACTG1
1.41213e-35	0.835557	1.78455	0.309	0.139	6.82921e-31	2	MYC
4.39653e-47	0.83514	1.78403	0.463	0.243	2.12621e-42	2	SDC2
2.94404e-86	0.832742	1.78107	0.981	0.956	1.42377e-81	2	RPL12
8.71691e-54	0.811357	1.75486	0.92	0.793	4.21558e-49	2	LUM
2.31953e-41	0.801497	1.74291	0.635	0.463	1.12175e-36	2	RBM3
9.56673e-44	0.798782	1.73963	0.602	0.402	4.62657e-39	2	PRNP
1.59073e-34	0.780727	1.718	0.337	0.163	7.69295e-30	2	HES4
6.79222e-14	0.776979	1.71354	0.291	0.186	3.28478e-09	2	CCND1
7.58288e-22	0.765651	1.70014	0.63	0.527	3.66716e-17	2	LINC00152
8.41774e-31	0.759654	1.69308	0.359	0.193	4.07091e-26	2	ZFP36L2
2.86534e-27	0.758439	1.69166	0.508	0.35	1.38571e-22	2	LY6E
1.24316e-36	0.757394	1.69043	0.495	0.302	6.01203e-32	2	CNN3
6.27183e-47	0.754339	1.68686	0.782	0.661	3.03312e-42	2	SOD1
2.16398e-30	0.742671	1.67327	0.692	0.624	1.04652e-25	2	HNRNPH3
2.27404e-24	0.742533	1.67311	0.36	0.213	1.09975e-19	2	TPM2
6.76751e-31	0.741761	1.67222	0.366	0.19	3.27283e-26	2	TIMP3
1.6225e-24	0.723516	1.6512	0.353	0.199	7.84656e-20	2	COL5A2
4.04476e-07	0.7212	1.64855	0.267	0.206	0.0195609	2	TCF4
2.82484e-33	0.715369	1.6419	0.44	0.255	1.36612e-28	2	SPATS2L
1.08882e-32	0.7134	1.63966	0.552	0.376	5.26563e-28	2	PTMS
1.86664e-55	0.706518	1.63186	0.918	0.815	9.02724e-51	2	LAPTM4A
2.71899e-30	0.703985	1.629	0.336	0.173	1.31493e-25	2	ATF3
1.86151e-36	0.703091	1.62799	0.287	0.123	9.00244e-32	2	CPXM1
3.42039e-09	0.702316	1.62711	0.571	0.516	0.000165413	2	MT-ND3
3.51155e-27	0.70142	1.62611	0.397	0.244	1.69822e-22	2	C9orf16
3.00252e-46	0.699507	1.62395	0.985	0.975	1.45205e-41	2	LGALS1
3.61564e-33	0.695104	1.619	0.766	0.656	1.74856e-28	2	ITM2B
4.85179e-26	0.694696	1.61854	0.649	0.526	2.34638e-21	2	C12orf57
4.70345e-16	0.679759	1.60187	0.334	0.218	2.27464e-11	2	TPM1
7.10724e-31	0.678366	1.60033	0.521	0.352	3.43713e-26	2	GNAS
1.87741e-24	0.671141	1.59233	0.469	0.323	9.07935e-20	2	PPDPF
1.7871e-10	0.661503	1.58173	0.659	0.603	8.64258e-06	2	IL6
1.09321e-21	0.65991	1.57998	0.703	0.598	5.28688e-17	2	ARID5B
1.04639e-38	0.658659	1.57861	0.302	0.127	5.06042e-34	2	FMOD
4.51755e-16	0.658377	1.57831	0.655	0.583	2.18473e-11	2	RPL36A
1.41274e-29	0.651984	1.57133	0.323	0.16	6.83215e-25	2	PMEPA1
5.69619e-36	0.651086	1.57035	0.258	0.101	2.75473e-31	2	PDLIM2
5.15837e-21	0.649521	1.56865	0.662	0.578	2.49464e-16	2	EIF4A2
5.56424e-28	0.648563	1.56761	0.962	0.879	2.69092e-23	2	COL6A2
7.48156e-16	0.647458	1.56641	0.538	0.438	3.61816e-11	2	MIR4435-2HG
7.06139e-25	0.640786	1.55918	0.604	0.451	3.41496e-20	2	MEG3
5.67479e-38	0.639122	1.55738	0.907	0.884	2.74439e-33	2	NPM1
1.78975e-16	0.636246	1.55428	0.475	0.38	8.6554e-12	2	C6orf48
2.18567e-16	0.633	1.55079	0.517	0.419	1.05701e-11	2	TCP1
5.58026e-28	0.632807	1.55058	0.944	0.929	2.69867e-23	2	RPL37
1.32811e-20	0.630876	1.54851	0.451	0.318	6.42287e-16	2	COL18A1
2.78646e-08	0.630433	1.54803	0.562	0.507	0.00134756	2	HSPA8
1.17438e-20	0.62955	1.54708	0.589	0.448	5.6794e-16	2	CD9
1.07063e-16	0.626567	1.54389	0.617	0.572	5.17768e-12	2	PEA15
6.26469e-33	0.625305	1.54254	0.683	0.526	3.02967e-28	2	TOMM7
3.05707e-39	0.618361	1.53513	0.946	0.875	1.47843e-34	2	TMSB4X
1.92482e-18	0.616112	1.53274	0.292	0.165	9.30864e-14	2	PLK2
3.98982e-25	0.609512	1.52574	0.382	0.228	1.92952e-20	2	FRMD6
1.88199e-26	0.604263	1.5202	0.806	0.787	9.10151e-22	2	HNRNPC
1.03878e-09	0.604207	1.52014	0.584	0.509	5.02364e-05	2	CXCL3
2.80543e-21	0.60222	1.51805	0.351	0.22	1.35673e-16	2	FKBP10
1.7826e-59	0.597832	1.51344	0.984	0.976	8.62082e-55	2	RPL30
2.53886e-20	0.596247	1.51178	0.365	0.228	1.22782e-15	2	TMEM176B
2.81774e-87	0.594864	1.51033	0.992	0.978	1.36269e-82	2	RPL35A
9.97189e-19	0.593487	1.50889	0.429	0.295	4.8225e-14	2	SERPINH1
1.37952e-13	0.593242	1.50863	0.672	0.605	6.67148e-09	2	JUN
2.39285e-22	0.59294	1.50832	0.809	0.76	1.15721e-17	2	RPS21
3.28227e-52	0.590673	1.50595	0.997	0.989	1.58734e-47	2	RPL41
1.95485e-85	0.588288	1.50346	0.992	0.975	9.45387e-81	2	RPS15A
2.95716e-21	0.585621	1.50068	0.455	0.317	1.43011e-16	2	MGST3
8.36205e-28	0.584563	1.49958	0.343	0.186	4.04397e-23	2	FCGRT
1.70182e-42	0.582083	1.49701	0.961	0.936	8.23015e-38	2	RPL36
5.84484e-37	0.575972	1.49068	0.256	0.094	2.82662e-32	2	ANGPTL2
2.78085e-21	0.574427	1.48909	0.734	0.631	1.34485e-16	2	ANXA1
1.77512e-23	0.573262	1.48788	0.251	0.122	8.58467e-19	2	CREB3L1
4.10638e-42	0.572586	1.48719	0.918	0.854	1.98589e-37	2	ZFAS1
9.49749e-22	0.571102	1.48566	0.311	0.175	4.59308e-17	2	OLFM2
2.0443e-87	0.567594	1.48205	0.998	0.987	9.88642e-83	2	RPS12
4.015e-24	0.566827	1.48126	0.306	0.168	1.9417e-19	2	EFEMP2
3.25359e-14	0.566061	1.48048	0.822	0.907	1.57347e-09	2	PPP1R15A
2.4341e-16	0.563876	1.47823	0.274	0.164	1.17715e-11	2	KRTCAP2
1.35102e-55	0.559218	1.47347	0.994	0.988	6.53367e-51	2	RPS27
8.09441e-14	0.558522	1.47276	0.61	0.525	3.91454e-09	2	DYNLL1
2.58953e-07	0.557892	1.47212	0.544	0.503	0.0125232	2	CEBPD
2.31095e-21	0.556952	1.47116	0.253	0.129	1.1176e-16	2	MFSD2A
1.23786e-28	0.553064	1.4672	0.272	0.119	5.98643e-24	2	VCAN
2.74093e-32	0.552997	1.46713	0.944	0.908	1.32554e-27	2	RPS29
9.50335e-20	0.55091	1.46501	0.632	0.502	4.59592e-15	2	NNMT
3.38605e-33	0.550333	1.46442	0.769	0.565	1.63753e-28	2	CTSK
3.81367e-14	0.54917	1.46324	0.315	0.206	1.84433e-09	2	MT-ND4L
5.18406e-54	0.546049	1.46008	0.978	0.964	2.50707e-49	2	RPL35
9.32148e-16	0.541245	1.45523	0.373	0.261	4.50796e-11	2	VKORC1
8.59752e-45	0.539471	1.45344	0.993	0.993	4.15784e-40	2	EIF1
3.40512e-14	0.538227	1.45219	0.444	0.351	1.64675e-09	2	CYLD
9.72477e-17	0.537962	1.45192	0.294	0.181	4.703e-12	2	ITM2C
3.53314e-61	0.536189	1.45014	0.973	0.968	1.70866e-56	2	RPL5
5.73377e-23	0.532696	1.44663	0.332	0.191	2.77291e-18	2	PPP1R10
6.04094e-23	0.532555	1.44649	0.308	0.167	2.92146e-18	2	DKK3
4.12583e-23	0.528393	1.44232	0.876	0.855	1.99529e-18	2	HNRNPA1
1.24742e-23	0.525591	1.43952	0.471	0.316	6.03263e-19	2	COMMD6
3.33776e-11	0.525434	1.43937	0.383	0.288	1.61417e-06	2	AHNAK
2.99504e-81	0.521449	1.4354	0.995	0.987	1.44843e-76	2	RPL11
2.04525e-41	0.518026	1.43199	0.993	0.98	9.89102e-37	2	RPL34
4.90433e-14	0.517762	1.43173	0.439	0.34	2.37178e-09	2	TAF1D
4.11697e-71	0.516186	1.43017	0.994	0.989	1.99101e-66	2	RPS9
3.54633e-19	0.513576	1.42758	0.293	0.165	1.71504e-14	2	ARL6IP5
5.3766e-36	0.512958	1.42697	0.939	0.915	2.60018e-31	2	RPL22
7.27175e-12	0.505592	1.41971	0.409	0.318	3.51669e-07	2	NUCKS1
8.19004e-23	0.501724	1.4159	0.251	0.126	3.96078e-18	2	CTSF
1.40756e-10	0.500845	1.41504	0.312	0.226	6.80708e-06	2	C12orf75
2.85592e-16	0.497086	1.41136	0.67	0.619	1.38115e-11	2	SFPQ
1.20861e-13	0.495994	1.41029	0.347	0.245	5.84495e-09	2	MIR22HG
4.3319e-37	0.495843	1.41014	0.987	0.983	2.09495e-32	2	RPL3
1.88041e-16	0.494224	1.40856	0.677	0.643	9.09383e-12	2	RHEB
9.27768e-14	0.49084	1.40526	0.649	0.575	4.48678e-09	2	NPC2
8.87282e-14	0.489552	1.40401	0.641	0.583	4.29098e-09	2	HNRNPDL
4.31192e-31	0.488821	1.4033	0.921	0.878	2.08529e-26	2	ANXA2
2.51809e-67	0.4857	1.40026	0.994	0.99	1.21777e-62	2	RPS18
1.03159e-16	0.485277	1.39985	0.251	0.143	4.98889e-12	2	NUCB1
1.04828e-13	0.483825	1.39845	0.405	0.3	5.06958e-09	2	MFGE8
6.30784e-39	0.481743	1.39643	0.991	0.979	3.05053e-34	2	RPL39
4.177e-34	0.476582	1.39144	0.991	0.966	2.02004e-29	2	RPS28
7.73222e-57	0.470819	1.3859	0.995	0.986	3.73938e-52	2	RPL21
5.36333e-13	0.468631	1.3838	0.823	0.832	2.59376e-08	2	RAN
1.21302e-11	0.459275	1.37485	0.497	0.427	5.8663e-07	2	OSER1
2.55686e-37	0.458896	1.37449	0.339	0.141	1.23652e-32	2	HSPA1B
7.86658e-11	0.455832	1.37157	0.374	0.287	3.80436e-06	2	ODC1
1.37482e-20	0.455823	1.37157	0.663	0.539	6.64877e-16	2	LMNA
1.87754e-18	0.455489	1.37125	0.355	0.223	9.07996e-14	2	RUNX1
2.01795e-52	0.455472	1.37123	0.994	0.983	9.75899e-48	2	RPL26
4.42564e-10	0.454161	1.36999	0.484	0.395	2.14028e-05	2	CPE
1.0091e-15	0.453816	1.36966	0.269	0.16	4.88011e-11	2	CRTAP
9.35571e-29	0.451909	1.36785	0.975	0.962	4.52451e-24	2	RPL37A
4.0272e-15	0.450965	1.36695	0.499	0.376	1.9476e-10	2	HNRNPH1
6.47094e-21	0.450733	1.36673	0.895	0.877	3.12941e-16	2	RPL38
8.256e-13	0.450362	1.36638	0.483	0.389	3.99269e-08	2	HMGN2
1.42953e-66	0.449697	1.36575	0.991	0.982	6.91337e-62	2	RPL18
1.17006e-10	0.446583	1.36281	0.444	0.37	5.65852e-06	2	EWSR1
3.99061e-15	0.445765	1.36204	0.664	0.594	1.9299e-10	2	SSR4
3.65407e-09	0.441719	1.35822	0.677	0.621	0.000176714	2	PMP22
1.39167e-08	0.44063	1.3572	0.307	0.233	0.000673025	2	ACSL3
3.74597e-17	0.43926	1.35591	0.367	0.243	1.81159e-12	2	CLK1
2.38009e-51	0.435869	1.35273	0.994	0.99	1.15104e-46	2	RPL10
2.56794e-54	0.433529	1.35053	0.985	0.976	1.24188e-49	2	RPL24
1.77374e-32	0.433286	1.35031	0.969	0.968	8.578e-28	2	RPL27A
5.63834e-09	0.424537	1.34214	0.573	0.528	0.000272676	2	RSRC2
1.0833e-37	0.423412	1.3411	0.994	0.985	5.23895e-33	2	RPS23
7.78014e-60	0.422136	1.33991	0.546	0.259	3.76255e-55	2	HSPA1A
6.18293e-10	0.419025	1.33702	0.381	0.296	2.99013e-05	2	PRDX4
8.15997e-56	0.41833	1.33638	0.995	0.989	3.94624e-51	2	RPL32
2.58132e-16	0.41706	1.3352	0.885	0.889	1.24835e-11	2	DDX5
1.27403e-44	0.416185	1.33439	0.992	0.984	6.16134e-40	2	RPS8
1.39696e-14	0.415222	1.3335	0.58	0.488	6.75582e-10	2	SON
3.11667e-11	0.413778	1.33217	0.367	0.274	1.50725e-06	2	RORA
2.44582e-12	0.411716	1.33027	0.738	0.682	1.18282e-07	2	CIRBP
1.54031e-13	0.410233	1.3289	0.418	0.308	7.44911e-09	2	PABPC4
2.56926e-15	0.406493	1.32546	0.581	0.483	1.24252e-10	2	REEP5
6.78232e-07	0.406134	1.32513	0.975	0.981	0.0328	2	UBC
9.86431e-18	0.404208	1.32336	0.856	0.829	4.77048e-13	2	HNRNPA2B1
4.24574e-43	0.403152	1.32239	0.988	0.981	2.05328e-38	2	RPL6
5.11572e-08	0.402322	1.32163	0.284	0.205	0.00247401	2	BAG3
6.46752e-10	0.395344	1.31526	0.42	0.337	3.12776e-05	2	GPNMB
2.28235e-37	0.395221	1.31514	0.993	0.98	1.10377e-32	2	RPS24
6.34836e-49	0.393514	1.31359	0.997	0.985	3.07013e-44	2	RPS3A
2.88905e-09	0.392586	1.31274	0.321	0.236	0.000139717	2	CSRP2
8.1225e-09	0.386691	1.30739	0.307	0.221	0.000392812	2	ERRFI1
4.08566e-13	0.383442	1.30445	0.252	0.153	1.97587e-08	2	ZBTB43
2.44603e-14	0.383372	1.30439	0.396	0.275	1.18293e-09	2	PPA1
1.10849e-13	0.382088	1.30323	0.818	0.786	5.36079e-09	2	TAGLN2
6.48205e-32	0.380523	1.30181	0.98	0.977	3.13478e-27	2	RPL10A
6.18831e-21	0.3803	1.30161	0.954	0.932	2.99273e-16	2	RPL31
1.56663e-19	0.377663	1.29924	0.906	0.861	7.57637e-15	2	PFDN5
2.70578e-07	0.374361	1.29627	0.382	0.319	0.0130854	2	MAPRE1
4.22705e-34	0.373602	1.29558	0.999	0.992	2.04424e-29	2	EEF1A1
3.33754e-31	0.372696	1.29477	0.991	0.982	1.61407e-26	2	RPL29
5.41859e-38	0.367412	1.29004	0.986	0.973	2.62048e-33	2	RPS25
2.19288e-11	0.36405	1.28703	0.818	0.809	1.0605e-06	2	ATF4
1.09068e-11	0.363135	1.28622	0.274	0.178	5.27463e-07	2	DDAH2
1.78472e-47	0.362936	1.28604	0.992	0.986	8.63107e-43	2	RPS15
2.97243e-08	0.360215	1.28362	0.683	0.681	0.0014375	2	HNRNPA0
7.30355e-36	0.356238	1.28008	0.994	0.985	3.53207e-31	2	RPS6
1.83764e-07	0.352621	1.27688	0.33	0.257	0.00888703	2	KCNQ1OT1
4.53642e-09	0.35228	1.27658	0.427	0.349	0.000219386	2	SNHG7
7.29945e-09	0.346406	1.27139	0.431	0.354	0.000353009	2	RAP1B
1.42964e-39	0.345869	1.27092	0.991	0.988	6.9139e-35	2	RPL18A
1.76794e-27	0.344626	1.26982	0.99	0.982	8.54991e-23	2	RPS4X
4.05853e-08	0.344184	1.26943	0.35	0.277	0.00196275	2	DPP7
1.87766e-18	0.344096	1.26936	0.951	0.938	9.08054e-14	2	RPSA
5.62806e-10	0.344036	1.2693	0.258	0.172	2.72178e-05	2	MAP1LC3A
2.19548e-14	0.340937	1.26658	0.25	0.147	1.06176e-09	2	CRNDE
1.55007e-08	0.339469	1.26529	0.257	0.18	0.000749629	2	HEXA
1.27109e-26	0.336034	1.26228	0.995	0.983	6.14713e-22	2	RPLP2
2.69524e-08	0.32763	1.25495	0.329	0.25	0.00130345	2	PHPT1
4.29785e-09	0.325307	1.25293	0.48	0.405	0.000207848	2	RBMX
7.6931e-08	0.319251	1.24768	0.492	0.418	0.00372046	2	MIF
9.6979e-34	0.317745	1.24638	0.997	0.99	4.69e-29	2	RPL13
2.61092e-20	0.31522	1.2442	0.991	0.988	1.26267e-15	2	RPL13A
6.83044e-19	0.314706	1.24376	0.968	0.969	3.30327e-14	2	RPS20
1.75142e-26	0.313952	1.24311	0.972	0.962	8.47002e-22	2	RPL27
3.08549e-27	0.313192	1.24245	0.988	0.983	1.49217e-22	2	RPL7A
5.62618e-09	0.309704	1.23945	0.429	0.344	0.000272088	2	METAP2
2.41891e-27	0.305822	1.23612	0.983	0.98	1.16981e-22	2	RPS5
7.93546e-16	0.304861	1.2353	0.832	0.819	3.83767e-11	2	HSP90AA1
3.0225e-07	0.303229	1.2339	0.282	0.214	0.0146171	2	TWSG1
1.00717e-16	0.294293	1.22628	0.978	0.966	4.87076e-12	2	RPS11
6.10494e-24	0.294046	1.22607	0.979	0.976	2.95241e-19	2	FAU
9.17124e-20	0.29107	1.22355	0.981	0.976	4.43531e-15	2	NACA
2.8593e-07	0.289324	1.22207	0.639	0.607	0.0138279	2	SBDS
1.0216e-06	0.284452	1.21795	0.258	0.189	0.0494054	2	MAP4
4.25664e-27	0.284122	1.21767	0.498	0.316	2.05855e-22	2	IFITM2
6.22804e-26	0.281863	1.21576	0.987	0.984	3.01194e-21	2	RPL9
3.12715e-34	0.27596	1.2108	0.999	0.997	1.51232e-29	2	TPT1
1.53828e-07	0.273926	1.20909	0.7	0.649	0.00743925	2	TMEM59
1.82673e-12	0.261987	1.19913	0.902	0.877	8.83423e-08	2	ACTB
2.36847e-21	0.260968	1.19828	0.994	0.987	1.14542e-16	2	RPS13
6.54711e-07	0.257976	1.1958	0.271	0.199	0.0316625	2	WDR43
7.75951e-10	0.257206	1.19516	0.378	0.282	3.75257e-05	2	CYBA
1.35737e-14	0.255639	1.19386	0.955	0.959	6.56437e-10	2	BTF3
1.80686e-26	0.250455	1.18958	0.995	0.989	8.73817e-22	2	RPS27A
1.04511e-06	0.414653	1.33298	0.389	0.334	0.0505426	2	PTP4A1
1.10235e-06	0.356663	1.28046	0.38	0.322	0.0533108	2	ECM1
1.19706e-06	0.302729	1.23348	0.646	0.608	0.0578909	2	UQCRB
1.21585e-06	0.331472	1.2583	0.519	0.455	0.0587995	2	CUTA
1.33311e-06	0.276165	1.21097	0.301	0.234	0.0644706	2	UBAP1
1.90263e-06	0.340481	1.26618	0.466	0.426	0.0920129	2	MZT2B
2.55593e-06	0.256205	1.19433	0.788	0.776	0.123607	2	NAP1L1
2.81762e-06	0.33776	1.26379	0.487	0.457	0.136263	2	CCT2
5.17417e-06	0.273667	1.20888	0.319	0.255	0.250228	2	TBC1D15
6.82707e-06	0.271033	1.20667	0.435	0.376	0.330164	2	AMD1
6.89556e-06	0.303933	1.23451	0.336	0.279	0.333476	2	IL6ST
8.392e-06	0.270643	1.20635	0.558	0.506	0.405846	2	EIF1B
9.27275e-06	0.251422	1.19038	0.686	0.686	0.448439	2	EIF3E
9.37628e-06	0.325466	1.25307	0.594	0.571	0.453446	2	ST13
1.05712e-05	0.628385	1.54583	0.398	0.321	0.511233	2	CXCL1
1.35e-05	0.317464	1.24614	0.421	0.369	0.652875	2	ERGIC3
1.88545e-05	0.355147	1.27912	0.56	0.541	0.911822	2	DDX21
1.95186e-05	0.282903	1.21664	0.395	0.333	0.94394	2	IFI16
2.42901e-05	0.267675	1.20387	0.288	0.231	1	2	NDUFB1
2.62001e-05	0.414857	1.33317	0.3	0.253	1	2	MRPL18
2.68502e-05	0.372671	1.29475	0.251	0.197	1	2	IDI1
8.51201e-05	0.477073	1.39192	0.568	0.568	1	2	MT-ND5
8.83329e-05	0.382138	1.30327	0.503	0.487	1	2	PTRF
9.89879e-05	0.263862	1.20069	0.259	0.21	1	2	ALKBH7
0.000120283	0.422581	1.34032	0.272	0.217	1	2	IFI27
0.000134865	0.424638	1.34224	0.887	0.977	1	2	IER3
0.00014232	0.308848	1.23872	0.484	0.452	1	2	DEGS1
0.000165299	0.251317	1.19029	0.281	0.23	1	2	TRMT10C
0.000173344	0.265356	1.20193	0.308	0.26	1	2	IFT57
0.000212928	0.349297	1.27394	0.441	0.414	1	2	MAFG
0.000276565	0.26538	1.20195	0.584	0.586	1	2	RSL1D1
0.000311523	0.253648	1.19222	0.391	0.352	1	2	EPB41L4A-AS1
0.000368439	0.498358	1.41261	0.682	0.693	1	2	TSC22D1
0.00041808	0.29765	1.22914	0.277	0.231	1	2	KLF5
0.000496395	0.282634	1.21641	0.311	0.27	1	2	SNHG15
0.000545908	0.260631	1.198	0.41	0.373	1	2	AK6
0.000650885	0.283197	1.21689	0.288	0.245	1	2	PAM
0.000695282	0.272655	1.20803	0.907	0.92	1	2	SERF2
0.000911313	0.282016	1.21589	0.459	0.43	1	2	PERP
0.000932671	0.381701	1.30288	0.294	0.262	1	2	DUSP10
0.000976152	0.597421	1.51301	0.573	0.583	1	2	HSPE1
0.00101356	0.371245	1.29347	0.685	0.736	1	2	MAP1LC3B
0.00117976	0.287093	1.22018	0.28	0.241	1	2	TSPAN4
0.00133611	0.271383	1.20696	0.576	0.549	1	2	ZFP36L1
0.00159865	0.300001	1.23114	0.262	0.225	1	2	KPNA2
0.00191379	0.254816	1.19318	0.33	0.294	1	2	FAP
0.00262431	0.286055	1.2193	0.616	0.563	1	2	SFRP2
0.00553474	0.336047	1.26229	0.258	0.223	1	2	DST
0.00656603	0.276417	1.21118	0.266	0.235	1	2	RRBP1

## Sheet: Cluster 3
p_val	avg_log2FC	fold change	pct.1	pct.2	p_val_adj	cluster	gene
0	5.25347	38.1463	0.841	0.024	0	3	HLA-DRA
0	5.04704	33.0605	0.854	0.013	0	3	LYZ
3.08755e-254	4.75471	26.9967	0.993	0.102	1.49317e-249	3	SRGN
0	4.64475	25.0155	0.828	0.038	0	3	CD74
0	4.50156	22.6519	0.907	0.023	0	3	BCL2A1
0	4.33437	20.1732	0.781	0.024	0	3	HLA-DRB1
3.27203e-293	4.26186	19.1844	0.901	0.058	1.58239e-288	3	IL1B
0	4.12683	17.4703	0.722	0.024	0	3	HLA-DPA1
2.06072e-182	3.8908	14.8336	0.695	0.062	9.96587e-178	3	HLA-DPB1
3.7167e-37	3.6551	12.5978	0.828	0.587	1.79744e-32	3	S100A9
1.43807e-110	3.53354	11.5799	0.967	0.296	6.95465e-106	3	HSPA1A
0	3.45853	10.9931	0.834	0.013	0	3	AIF1
0	3.45393	10.9582	0.854	0.015	0	3	TYROBP
0	3.42049	10.707	0.887	0.021	0	3	LAPTM5
3.53981e-74	3.40061	10.5606	0.623	0.128	1.71189e-69	3	EREG
4.4377e-112	3.28762	9.76501	0.874	0.191	2.14612e-107	3	DNAJB1
2.5664e-99	3.26064	9.58409	0.675	0.112	1.24114e-94	3	RGS2
0	3.23574	9.4201	0.828	0.027	0	3	FCER1G
1.74747e-83	3.1919	9.13812	0.808	0.252	8.45092e-79	3	HSPH1
1.34232e-122	3.18025	9.06466	0.795	0.144	6.49162e-118	3	SLC2A3
0	3.17349	9.02229	0.821	0.014	0	3	PTPRC
0	3.10868	8.62591	0.848	0.018	0	3	LCP1
0	3.06334	8.35905	0.695	0.009	0	3	C5AR1
4.32257e-85	3.06163	8.34914	0.914	0.37	2.09044e-80	3	TNFAIP3
7.6597e-91	3.03141	8.17609	0.682	0.13	3.70431e-86	3	LUCAT1
2.51365e-158	3.01572	8.08763	0.311	0.008	1.21563e-153	3	CCL4
2.76755e-27	2.96675	7.81771	0.728	0.463	1.33842e-22	3	S100A8
0	2.96418	7.80382	0.563	0.003	0	3	MNDA
0	2.94062	7.6774	0.781	0.01	0	3	LST1
2.96264e-119	2.93721	7.65927	0.861	0.157	1.43276e-114	3	HSPA1B
0	2.92066	7.57191	0.781	0.024	0	3	IFI30
1.01159e-181	2.89765	7.45213	0.848	0.095	4.89214e-177	3	ATP5F1E
2.58765e-93	2.89746	7.45112	0.921	0.315	1.25141e-88	3	CTSS
1.37762e-130	2.87645	7.34341	0.755	0.115	6.6623e-126	3	FOSB
5.31913e-195	2.87615	7.34188	0.57	0.03	2.57238e-190	3	AC020916.1
0	2.82171	7.07001	0.656	0.017	0	3	SAMSN1
0	2.8014	6.97117	0.728	0.011	0	3	PLEK
1.08626e-22	2.79085	6.92039	0.477	0.199	5.25326e-18	3	TWISTNB
1.25351e-167	2.78988	6.91571	0.715	0.073	6.0621e-163	3	MXD1
0	2.78899	6.91148	0.596	0.011	0	3	HLA-DQB1
9.63434e-176	2.74222	6.69101	0.709	0.06	4.65927e-171	3	HSPA6
5.37213e-77	2.7334	6.6502	0.987	0.815	2.59802e-72	3	HSP90AA1
1.1958e-48	2.70276	6.51046	0.291	0.037	5.78302e-44	3	CCL3
6.93517e-96	2.66016	6.32105	0.815	0.218	3.35392e-91	3	COTL1
2.92794e-78	2.65902	6.31605	0.987	0.878	1.41598e-73	3	ACTB
0	2.63353	6.20544	0.775	0.011	0	3	FCGR2A
2.26363e-296	2.57307	5.95075	0.457	0.005	1.09471e-291	3	HLA-DQA1
3.24801e-127	2.55071	5.85924	0.649	0.079	1.57077e-122	3	PHACTR1
0	2.54344	5.82979	0.556	0.005	0	3	FYB1
0	2.54278	5.82709	0.689	0.012	0	3	SERPINA1
1.85427e-73	2.52225	5.74478	0.861	0.351	8.96746e-69	3	CFLAR
7.8189e-49	2.50967	5.69489	0.623	0.175	3.7813e-44	3	FOS
1.96263e-126	2.48883	5.61322	0.702	0.098	9.4915e-122	3	SERPINB9
1.01727e-93	2.47126	5.54529	0.841	0.217	4.91963e-89	3	KDM6B
3.36908e-93	2.47019	5.54119	0.556	0.076	1.62932e-88	3	AQP9
9.04667e-115	2.46232	5.51102	0.576	0.066	4.37506e-110	3	GPR183
1.48693e-94	2.46214	5.51035	0.669	0.114	7.19095e-90	3	IVNS1ABP
1.01189e-290	2.42028	5.35276	0.51	0.009	4.89361e-286	3	OLR1
5.18367e-63	2.42008	5.352	0.656	0.17	2.50688e-58	3	IL1RN
1.0913e-54	2.41341	5.3273	0.901	0.474	5.27764e-50	3	DUSP1
7.3018e-10	2.33869	5.05843	0.57	0.347	3.53122e-05	3	IFITM2
7.64978e-59	2.29936	4.92239	0.748	0.255	3.69951e-54	3	NFKB1
3.13965e-62	2.29695	4.91417	0.934	0.482	1.51836e-57	3	PLAUR
2.21532e-50	2.2823	4.86452	0.98	0.916	1.07135e-45	3	NEAT1
3.38699e-37	2.27252	4.83166	0.775	0.355	1.63798e-32	3	PTGS2
9.74799e-56	2.27149	4.82821	0.57	0.135	4.71423e-51	3	VCAN
4.90661e-87	2.26742	4.81462	0.57	0.087	2.37289e-82	3	CXCR4
6.61327e-101	2.25897	4.78651	0.669	0.109	3.19824e-96	3	SERPINB1
6.24936e-142	2.25874	4.78573	0.795	0.107	3.02225e-137	3	RNASEK
6.61878e-212	2.25843	4.78471	0.735	0.052	3.20091e-207	3	ATP6V0C
6.36848e-288	2.24925	4.75434	0.483	0.008	3.07986e-283	3	NLRP3
0	2.24087	4.72682	0.623	0.005	0	3	CYBB
9.49844e-52	2.22004	4.65905	0.841	0.394	4.59354e-47	3	LITAF
5.09981e-31	2.21852	4.65416	0.815	0.503	2.46632e-26	3	PPIF
6.44335e-40	2.2183	4.65345	0.887	0.669	3.11607e-35	3	NAMPT
6.49592e-128	2.20428	4.60846	0.788	0.114	3.14149e-123	3	EEF1G
0	2.17204	4.50659	0.642	0.008	0	3	ITGB2
1.27064e-57	2.1719	4.50616	0.358	0.048	6.14494e-53	3	MMP9
1.61209e-276	2.16622	4.48846	0.477	0.008	7.79624e-272	3	FCN1
3.483e-124	2.16132	4.47325	0.589	0.064	1.68441e-119	3	CD83
1.7608e-92	2.15868	4.46507	0.623	0.103	8.51539e-88	3	VEGFA
5.78348e-92	2.1454	4.42415	0.695	0.135	2.79695e-87	3	REL
4.39397e-45	2.13412	4.3897	0.689	0.265	2.12497e-40	3	CREM
3.79539e-54	2.13229	4.38412	0.821	0.295	1.83549e-49	3	G0S2
1.38906e-54	2.10331	4.29695	0.715	0.248	6.71761e-50	3	FOSL2
1.64979e-211	2.10033	4.28809	0.543	0.023	7.97854e-207	3	TET2
6.64874e-76	2.08187	4.23355	0.762	0.201	3.2154e-71	3	JUND
1.22466e-132	2.06387	4.18107	0.795	0.099	5.92256e-128	3	RACK1
2.17295e-62	2.04846	4.13665	0.609	0.139	1.05086e-57	3	NABP1
1.61708e-48	2.03355	4.0941	0.43	0.086	7.82035e-44	3	AREG
1.16508e-165	2.0296	4.0829	0.609	0.048	5.63446e-161	3	TNFRSF1B
0	2.02878	4.08059	0.583	0.009	0	3	NCF2
0	2.01596	4.0445	0.556	0.01	0	3	CD37
3.05965e-65	2.00431	4.01198	0.609	0.134	1.47968e-60	3	GK
2.95488e-11	2.00241	4.00669	0.285	0.122	1.42901e-06	3	THBS1
4.00742e-106	1.98648	3.96268	0.775	0.14	1.93803e-101	3	GABARAP
1.98361e-65	1.98353	3.95458	0.98	0.9	9.59292e-61	3	H3F3A
3.66593e-158	1.97894	3.94204	0.417	0.019	1.77288e-153	3	EVI2B
3.87997e-171	1.97827	3.94019	0.371	0.011	1.87639e-166	3	IL1A
5.59318e-66	1.97282	3.92535	0.801	0.284	2.70492e-61	3	CYBA
5.57281e-59	1.97094	3.92024	0.781	0.279	2.69507e-54	3	IER5
3.64889e-50	1.96387	3.90106	0.656	0.196	1.76464e-45	3	NR4A2
1.53163e-86	1.96321	3.89928	0.662	0.123	7.40713e-82	3	VASP
6.36359e-111	1.95158	3.86797	0.503	0.048	3.0775e-106	3	SELENOK
7.96833e-221	1.94953	3.86249	0.391	0.007	3.85356e-216	3	SORL1
0	1.94647	3.85431	0.517	0.004	0	3	MS4A6A
0	1.94348	3.84631	0.636	0.009	0	3	SPI1
2.65962e-205	1.93867	3.83351	0.583	0.03	1.28622e-200	3	ARHGDIB
9.88651e-104	1.92763	3.8043	0.543	0.06	4.78122e-99	3	CRIP1
4.49092e-266	1.92586	3.79962	0.45	0.007	2.17185e-261	3	FPR1
1.79691e-38	1.92435	3.79567	0.715	0.363	8.69002e-34	3	ATP13A3
7.20425e-39	1.92068	3.786	0.649	0.256	3.48405e-34	3	EHD1
6.72006e-127	1.91764	3.77805	0.318	0.013	3.24989e-122	3	TREM1
0	1.9165	3.77505	0.596	0.009	0	3	CLEC7A
7.98197e-59	1.89784	3.72656	0.974	0.887	3.86016e-54	3	TMSB4X
6.3049e-27	1.89094	3.70878	0.556	0.225	3.04911e-22	3	SLC25A37
3.62822e-82	1.88114	3.68367	0.629	0.115	1.75465e-77	3	TGFBI
6.72282e-235	1.87526	3.66867	0.457	0.011	3.25122e-230	3	SLC11A1
1.75154e-48	1.86843	3.65135	0.788	0.381	8.47063e-44	3	GPBP1
1.07612e-148	1.86762	3.6493	0.576	0.048	5.20424e-144	3	ETV3
2.63841e-78	1.86335	3.63851	0.702	0.161	1.27596e-73	3	DSE
3.54349e-225	1.85352	3.6138	0.391	0.007	1.71366e-220	3	CSF3R
1.92693e-26	1.84975	3.60438	0.517	0.202	9.31882e-22	3	CHD1
3.69044e-268	1.84802	3.60006	0.49	0.01	1.78474e-263	3	CD300E
0	1.84188	3.58476	0.603	0.012	0	3	CD53
1.9199e-41	1.83904	3.57771	0.861	0.646	9.28481e-37	3	SH3BGRL3
4.95967e-62	1.83791	3.57491	0.795	0.279	2.39855e-57	3	FLNA
2.79067e-69	1.80449	3.49305	0.616	0.131	1.34959e-64	3	EZR
1.07817e-15	1.80008	3.48239	0.298	0.099	5.21416e-11	3	PRKDC
2.53118e-57	1.78203	3.43909	0.762	0.28	1.2241e-52	3	ACTR2
9.88998e-52	1.77355	3.41894	0.603	0.168	4.78289e-47	3	SKIL
4.43851e-44	1.768	3.40581	0.821	0.463	2.14651e-39	3	RPL17
5.39646e-132	1.76327	3.39466	0.43	0.027	2.60978e-127	3	DUSP2
1.42227e-274	1.76184	3.3913	0.503	0.01	6.87822e-270	3	LCP2
4.60059e-143	1.75913	3.38494	0.543	0.042	2.22489e-138	3	RNASET2
7.28553e-135	1.75439	3.37383	0.702	0.078	3.52335e-130	3	ATP5MG
1.54983e-255	1.75188	3.36797	0.503	0.013	7.49513e-251	3	HLA-DMA
6.04949e-104	1.75103	3.36599	0.649	0.086	2.92559e-99	3	SNHG5
3.79116e-97	1.7481	3.35916	0.536	0.066	1.83344e-92	3	KYNU
3.48673e-158	1.74411	3.34987	0.49	0.028	1.68622e-153	3	FGL2
2.68837e-304	1.74395	3.34951	0.517	0.009	1.30012e-299	3	CD93
5.01445e-254	1.74352	3.34851	0.397	0.005	2.42504e-249	3	AC020656.1
0	1.7408	3.34221	0.55	0.009	0	3	HCST
2.8184e-14	1.73015	3.31763	0.291	0.105	1.36301e-09	3	SMCHD1
2.30738e-40	1.72984	3.31692	0.616	0.206	1.11587e-35	3	BAG3
8.06198e-188	1.72971	3.31662	0.371	0.009	3.89885e-183	3	S100A12
2.39186e-188	1.7212	3.2971	0.477	0.02	1.15673e-183	3	RASSF5
4.08601e-65	1.71933	3.29283	0.662	0.165	1.97603e-60	3	EFHD2
4.69572e-130	1.71899	3.29205	0.351	0.016	2.2709e-125	3	ATP2B1-AS1
1.81782e-118	1.71356	3.27968	0.603	0.069	8.79117e-114	3	SLC43A2
1.22573e-229	1.71156	3.27515	0.384	0.006	5.92773e-225	3	SKAP2
1.61442e-74	1.70113	3.25156	0.596	0.11	7.80748e-70	3	MAP3K2
1.08935e-67	1.69991	3.24881	0.517	0.093	5.26821e-63	3	ARL5B
9.45907e-120	1.69134	3.22957	0.318	0.014	4.5745e-115	3	GCA
7.50934e-44	1.6881	3.22232	0.987	0.893	3.63159e-39	3	SAT1
4.54722e-25	1.67893	3.2019	0.801	0.545	2.19908e-20	3	ZFP36L1
1.47673e-42	1.67145	3.18533	0.331	0.056	7.14161e-38	3	HBEGF
1.51174e-66	1.67045	3.18313	0.517	0.09	7.31094e-62	3	JOSD1
1.56094e-29	1.66578	3.17285	0.709	0.34	7.54884e-25	3	SPAG9
2.77235e-46	1.66207	3.1647	0.907	0.626	1.34073e-41	3	DNAJA1
6.56458e-24	1.66123	3.16287	0.709	0.413	3.1747e-19	3	GLUL
8.52508e-173	1.66046	3.16118	0.45	0.02	4.12281e-168	3	CD14
6.88492e-52	1.65955	3.15918	0.51	0.117	3.32962e-47	3	MAP3K8
1.14342e-38	1.65707	3.15375	0.536	0.167	5.52971e-34	3	ELL2
1.54857e-89	1.64531	3.12816	0.477	0.056	7.48902e-85	3	LYN
2.17632e-137	1.64514	3.12778	0.517	0.041	1.05249e-132	3	VAMP8
6.73683e-23	1.64279	3.12269	0.795	0.584	3.258e-18	3	NFE2L2
7.36611e-65	1.63996	3.11656	0.748	0.221	3.56233e-60	3	GNAI2
7.89112e-157	1.63523	3.10638	0.49	0.029	3.81623e-152	3	B3GNT5
6.19455e-58	1.62979	3.09469	0.53	0.109	2.99575e-53	3	PURB
3.48102e-72	1.62923	3.09347	0.523	0.084	1.68346e-67	3	GMFG
5.75177e-57	1.61715	3.06768	0.662	0.185	2.78161e-52	3	CTSZ
1.34285e-28	1.615	3.06312	0.404	0.114	6.49418e-24	3	TXNIP
1.41312e-25	1.61122	3.05509	0.861	0.6	6.83399e-21	3	JUNB
1.44763e-38	1.60904	3.0505	0.503	0.143	7.00089e-34	3	DUSP6
2.44888e-119	1.60627	3.04463	0.636	0.071	1.1843e-114	3	ATP5MC2
0	1.59847	3.02821	0.477	0.005	0	3	CORO1A
3.34012e-44	1.59846	3.02821	0.517	0.127	1.61532e-39	3	IRF2BP2
7.90645e-117	1.59522	3.02141	0.384	0.024	3.82364e-112	3	ARRB2
4.31915e-143	1.59243	3.01556	0.503	0.034	2.08878e-138	3	LSP1
1.57355e-149	1.59212	3.01492	0.258	0.004	7.60984e-145	3	TAGAP
1.6836e-229	1.57541	2.98019	0.411	0.008	8.14206e-225	3	ITGAX
6.92012e-33	1.57525	2.97988	0.748	0.406	3.34664e-28	3	PDE4B
5.95625e-34	1.57491	2.97916	0.808	0.591	2.8805e-29	3	RPL36A
6.85122e-28	1.57406	2.97742	0.775	0.512	3.31332e-23	3	VMP1
4.14582e-32	1.56736	2.96361	0.861	0.716	2.00496e-27	3	MT-ATP6
2.18494e-72	1.56601	2.96084	0.483	0.073	1.05666e-67	3	NR4A3
6.24452e-272	1.56088	2.95034	0.464	0.008	3.01991e-267	3	HCLS1
1.4612e-39	1.55148	2.93119	0.695	0.276	7.06653e-35	3	ZEB2
5.53787e-31	1.54768	2.92346	0.934	0.855	2.67817e-26	3	BTG1
2.19731e-73	1.54742	2.92294	0.49	0.074	1.06264e-68	3	ZC3HAV1
2.72041e-277	1.54574	2.91954	0.55	0.014	1.31562e-272	3	IL10RA
3.49778e-273	1.5417	2.91137	0.47	0.008	1.69156e-268	3	CD48
2.21693e-51	1.53624	2.90038	0.51	0.111	1.07213e-46	3	MIDN
4.17645e-55	1.53372	2.89532	0.523	0.112	2.01977e-50	3	PPP1R15B
5.28823e-243	1.52925	2.88635	0.43	0.008	2.55744e-238	3	TLR2
4.03595e-179	1.52837	2.8846	0.384	0.011	1.95183e-174	3	TNFSF13B
4.93672e-75	1.52384	2.87556	0.47	0.067	2.38745e-70	3	GNA13
1.17121e-164	1.52122	2.87034	0.278	0.004	5.66408e-160	3	OSM
2.91592e-38	1.51086	2.8498	0.868	0.623	1.41017e-33	3	MCL1
5.28136e-214	1.50701	2.8422	0.364	0.006	2.55412e-209	3	CLEC5A
7.11418e-89	1.50628	2.84076	0.675	0.107	3.44049e-84	3	NME2
4.28322e-212	1.50515	2.83854	0.338	0.004	2.07141e-207	3	JAML
5.25239e-33	1.50428	2.83683	0.894	0.777	2.54011e-28	3	MT-CO2
5.77368e-24	1.49456	2.81778	0.576	0.247	2.79221e-19	3	RILPL2
1.79614e-78	1.48975	2.80841	0.417	0.046	8.68631e-74	3	TRAPPC5
1.56965e-192	1.48381	2.79686	0.477	0.019	7.59099e-188	3	FMNL1
2.32847e-35	1.47711	2.78391	0.815	0.454	1.12607e-30	3	TPM3
1.00769e-35	1.47648	2.78269	0.834	0.506	4.87331e-31	3	HSPA8
4.35564e-138	1.47576	2.7813	0.45	0.028	2.10643e-133	3	GPSM3
3.89282e-110	1.47235	2.77474	0.43	0.034	1.88261e-105	3	CYTOR
6.72401e-180	1.47036	2.7709	0.371	0.01	3.2518e-175	3	TLR4
1.52548e-41	1.46791	2.76621	0.722	0.299	7.37737e-37	3	CMTM6
2.72335e-92	1.46731	2.76506	0.536	0.069	1.31704e-87	3	FAM49B
2.98417e-39	1.4633	2.75739	0.437	0.106	1.44317e-34	3	ZFYVE16
1.014e-31	1.46081	2.75263	0.497	0.158	4.90378e-27	3	NUMB
1.19953e-209	1.45964	2.75041	0.397	0.009	5.80104e-205	3	PLXNC1
3.39577e-63	1.4542	2.74005	0.748	0.194	1.64223e-58	3	MTRNR2L12
5.78861e-211	1.4434	2.7196	0.45	0.014	2.79943e-206	3	HCK
9.82311e-18	1.44083	2.71477	0.404	0.156	4.75055e-13	3	VPS37B
4.25909e-47	1.44078	2.71468	0.43	0.086	2.05974e-42	3	CHD2
2.9597e-97	1.43877	2.71089	0.43	0.038	1.43134e-92	3	GNG10
1.81583e-185	1.43024	2.69492	0.47	0.02	8.78155e-181	3	FAM49A
7.85976e-38	1.42687	2.68863	0.921	0.859	3.80106e-33	3	HSP90AB1
2.05621e-53	1.42666	2.68823	0.576	0.135	9.94404e-49	3	AKAP13
8.52883e-205	1.42453	2.68427	0.391	0.009	4.12463e-200	3	MYO1F
3.0994e-24	1.41924	2.67444	0.689	0.391	1.4989e-19	3	LIMS1
9.72946e-62	1.41664	2.66964	0.51	0.097	4.70526e-57	3	PSMA6
1.39113e-65	1.41197	2.661	0.391	0.05	6.72763e-61	3	BCL6
1.0331e-274	1.41049	2.65828	0.391	0.003	4.9962e-270	3	HLA-DMB
9.29093e-38	1.40752	2.65281	0.947	0.896	4.49319e-33	3	NFKBIA
1.39701e-150	1.40472	2.64766	0.444	0.023	6.75608e-146	3	ADGRE2
3.74658e-240	1.40066	2.64023	0.325	0.002	1.81188e-235	3	FPR3
1.56303e-60	1.39202	2.62447	0.517	0.096	7.55896e-56	3	NR4A1
3.70848e-25	1.38786	2.61691	0.788	0.517	1.79346e-20	3	MT-ND3
6.60475e-58	1.38519	2.61206	0.503	0.1	3.19412e-53	3	STX11
9.48548e-63	1.3811	2.60467	0.411	0.06	4.58727e-58	3	RUNX3
2.69313e-43	1.3807	2.60395	0.437	0.095	1.30242e-38	3	BCL3
1.30653e-34	1.37719	2.59761	0.45	0.119	6.31853e-30	3	IDS
1.1332e-202	1.37519	2.59403	0.411	0.011	5.48026e-198	3	ADAM8
4.83227e-167	1.37502	2.59372	0.437	0.019	2.33693e-162	3	RBM47
1.52369e-50	1.36918	2.58323	0.43	0.08	7.36872e-46	3	HECA
1.8661e-190	1.35934	2.56568	0.404	0.012	9.02463e-186	3	SNX10
6.11927e-188	1.35893	2.56494	0.364	0.009	2.95934e-183	3	CD52
2.31505e-172	1.35608	2.55988	0.397	0.014	1.11958e-167	3	STXBP2
4.96844e-149	1.35565	2.55913	0.338	0.011	2.40279e-144	3	SLC16A10
1.54067e-31	1.3546	2.55726	0.371	0.088	7.45085e-27	3	INTS6
2.79933e-29	1.35238	2.55333	0.781	0.429	1.35378e-24	3	MAP2K3
1.83483e-114	1.34944	2.54813	0.285	0.011	8.87341e-110	3	TUT7
2.69794e-25	1.34881	2.54703	0.861	0.768	1.30475e-20	3	MT-CO1
4.48437e-96	1.34756	2.54481	0.556	0.072	2.16869e-91	3	CTSH
2.2642e-286	1.34574	2.5416	0.384	0.002	1.09499e-281	3	LILRB2
2.09307e-62	1.34193	2.5349	0.404	0.058	1.01223e-57	3	MALT1
4.94656e-143	1.3336	2.52031	0.43	0.024	2.39221e-138	3	RASGEF1B
1.10324e-32	1.33343	2.52001	0.722	0.343	5.33536e-28	3	TSPO
1.11909e-25	1.32874	2.51182	0.874	0.819	5.41205e-21	3	PNRC1
1.42957e-71	1.3279	2.51038	0.57	0.097	6.91355e-67	3	MBNL1
2.20624e-139	1.32588	2.50685	0.278	0.007	1.06696e-134	3	RGS1
1.22026e-37	1.32492	2.50518	0.503	0.143	5.9013e-33	3	CAPG
5.34162e-248	1.32053	2.49759	0.424	0.007	2.58326e-243	3	PIK3AP1
1.14648e-96	1.31806	2.49331	0.338	0.022	5.54451e-92	3	ERBIN
2.62548e-43	1.31724	2.49188	0.437	0.096	1.26971e-38	3	SLC7A5
1.03033e-267	1.31112	2.48133	0.444	0.007	4.98279e-263	3	MS4A7
6.43116e-28	1.31089	2.48094	0.576	0.226	3.11017e-23	3	TNFAIP2
5.61508e-41	1.3041	2.46929	0.589	0.177	2.71551e-36	3	ARL6IP5
3.0629e-246	1.30348	2.46824	0.384	0.005	1.48125e-241	3	CALHM6
2.32428e-52	1.30157	2.46497	0.576	0.143	1.12404e-47	3	CD68
6.31488e-42	1.30091	2.46385	0.589	0.165	3.05394e-37	3	MTRNR2L8
5.21238e-19	1.30013	2.46252	0.609	0.333	2.52076e-14	3	SLC38A2
6.80522e-149	1.3	2.46229	0.285	0.006	3.29107e-144	3	CLEC12A
3.57488e-98	1.29701	2.45719	0.351	0.024	1.72885e-93	3	RNF144B
7.60831e-33	1.29265	2.44978	0.675	0.302	3.67946e-28	3	PPP1R18
5.1872e-225	1.29087	2.44676	0.397	0.007	2.50858e-220	3	CYTIP
4.98963e-19	1.2857	2.438	0.589	0.325	2.41304e-14	3	TNFAIP8
1.60777e-134	1.28219	2.43208	0.351	0.015	7.77532e-130	3	NFKBID
2.81745e-100	1.27707	2.42347	0.325	0.02	1.36254e-95	3	ARHGAP26
3.28579e-149	1.27067	2.41274	0.43	0.022	1.58904e-144	3	PDE4A
1.2953e-17	1.26964	2.41102	0.728	0.594	6.26418e-13	3	HSPD1
1.73384e-59	1.26831	2.4088	0.424	0.066	8.38502e-55	3	MBOAT7
9.59754e-07	1.26168	2.39774	0.311	0.173	0.0464147	3	TRIB1
9.6393e-23	1.25996	2.39489	0.682	0.382	4.66166e-18	3	KLF6
1.56862e-24	1.2589	2.39314	0.874	0.794	7.58602e-20	3	S100A4
1.71281e-23	1.25765	2.39106	0.629	0.31	8.28333e-19	3	WSB1
2.19172e-91	1.25545	2.38741	0.43	0.043	1.05994e-86	3	ALDH2
4.48978e-11	1.25159	2.38103	0.709	0.63	2.1713e-06	3	MARCKS
7.15748e-94	1.25034	2.37898	0.49	0.053	3.46143e-89	3	ATP5MPL
7.50417e-35	1.2501	2.37858	0.536	0.17	3.62909e-30	3	QKI
8.07617e-52	1.24794	2.37501	0.51	0.11	3.90572e-47	3	GLIPR1
5.86734e-169	1.24762	2.3745	0.258	0.003	2.8375e-164	3	SMIM25
1.17298e-38	1.24614	2.37206	0.497	0.134	5.67266e-34	3	ASAH1
2.3213e-56	1.24279	2.36656	0.252	0.023	1.1226e-51	3	CYB5D1
5.42942e-185	1.23797	2.35866	0.278	0.003	2.62572e-180	3	FCGR3A
2.15643e-35	1.23642	2.35614	0.457	0.121	1.04287e-30	3	DENND5A
5.82192e-81	1.23506	2.35391	0.377	0.037	2.81554e-76	3	NKRF
1.13824e-12	1.22765	2.34185	0.278	0.103	5.50466e-08	3	ACSL1
9.01349e-10	1.22486	2.33733	0.351	0.184	4.35901e-05	3	DDX3Y
3.42291e-263	1.2211	2.33124	0.43	0.006	1.65535e-258	3	CPVL
1.9142e-211	1.21931	2.32836	0.364	0.006	9.25727e-207	3	CD4
9.30689e-43	1.21859	2.32718	0.311	0.048	4.50091e-38	3	BTG2
1.58784e-28	1.21523	2.32178	0.45	0.139	7.67893e-24	3	CSRNP1
4.34218e-74	1.20974	2.31296	0.477	0.068	2.09992e-69	3	CCDC88A
2.96327e-28	1.20877	2.3114	0.742	0.417	1.43307e-23	3	LRRFIP1
1.24662e-33	1.20865	2.31122	0.252	0.04	6.02879e-29	3	SMAP2
7.42061e-55	1.20779	2.30983	0.45	0.079	3.58868e-50	3	KMT2C
6.97673e-07	1.20475	2.30497	0.265	0.129	0.0337402	3	EGR1
2.89731e-93	1.20457	2.30468	0.636	0.086	1.40117e-88	3	SNHG29
1.54573e-18	1.20053	2.29824	0.298	0.084	7.47529e-14	3	TSC22D3
2.36076e-19	1.19188	2.28449	0.464	0.186	1.14169e-14	3	MAP4K4
1.45041e-86	1.18798	2.27833	0.51	0.061	7.01432e-82	3	ATP5MD
3.31134e-113	1.18302	2.27052	0.377	0.024	1.6014e-108	3	CASP1
1.18283e-58	1.18245	2.26962	0.318	0.036	5.72028e-54	3	LPCAT1
3.02453e-84	1.18224	2.26928	0.437	0.048	1.46269e-79	3	PLXDC2
1.45926e-20	1.18102	2.26737	0.722	0.432	7.05713e-16	3	ZFP36
5.05538e-207	1.17624	2.25987	0.331	0.004	2.44483e-202	3	CFP
5.26499e-30	1.176	2.25949	0.285	0.055	2.5462e-25	3	PREX1
1.06084e-57	1.1748	2.25761	0.437	0.072	5.13033e-53	3	CEP170
3.55082e-138	1.17221	2.25356	0.351	0.014	1.71721e-133	3	BCAT1
5.38198e-20	1.17149	2.25244	0.762	0.535	2.60278e-15	3	INSIG1
2.37237e-33	1.17091	2.25153	0.384	0.089	1.1473e-28	3	SLC20A1
5.79842e-147	1.17076	2.2513	0.318	0.01	2.80417e-142	3	RAC2
1.88373e-44	1.16817	2.24727	0.252	0.03	9.10992e-40	3	IGKC
2.16952e-22	1.16764	2.24644	0.629	0.323	1.0492e-17	3	IQGAP1
3.86369e-39	1.16453	2.2416	0.437	0.102	1.86852e-34	3	BACH1
1.62128e-40	1.16239	2.23827	0.404	0.083	7.84069e-36	3	KLF4
1.40424e-150	1.16143	2.2368	0.371	0.014	6.79103e-146	3	DMXL2
4.17226e-45	1.16016	2.23483	0.43	0.089	2.01774e-40	3	TES
2.07087e-13	1.15719	2.23022	0.556	0.334	1.0015e-08	3	JMJD1C
1.59338e-46	1.15625	2.22878	0.305	0.043	7.70573e-42	3	CCND2
1.08677e-15	1.15423	2.22565	0.616	0.341	5.25574e-11	3	SOCS3
2.79315e-13	1.15381	2.22501	0.325	0.129	1.3508e-08	3	USP15
9.82997e-278	1.14967	2.21863	0.384	0.003	4.75387e-273	3	CSF1R
1.77674e-61	1.14854	2.21689	0.252	0.021	8.5925e-57	3	NSUN6
2.29767e-17	1.14693	2.21442	0.682	0.418	1.11117e-12	3	DDX3X
2.01509e-152	1.14466	2.21094	0.258	0.004	9.74517e-148	3	IGSF6
5.27196e-31	1.14381	2.20964	0.325	0.068	2.54957e-26	3	ANP32A
9.10095e-26	1.14254	2.20769	0.49	0.167	4.40131e-21	3	ELF1
6.43653e-33	1.1425	2.20764	0.636	0.235	3.11277e-28	3	CACYBP
2.11755e-22	1.14088	2.20515	0.689	0.4	1.02407e-17	3	ARPC1B
3.54838e-10	1.14057	2.20468	0.642	0.474	1.71603e-05	3	CD55
1.30359e-44	1.13991	2.20368	0.437	0.092	6.3043e-40	3	PPT1
1.69797e-215	1.13952	2.20308	0.391	0.008	8.21153e-211	3	MYO1G
1.02021e-49	1.13833	2.20126	0.563	0.134	4.93386e-45	3	SH3BGRL
2.25997e-56	1.13779	2.20044	0.384	0.056	1.09294e-51	3	CKLF
4.73723e-104	1.13712	2.19942	0.391	0.029	2.29097e-99	3	GNA15
2.90258e-64	1.13544	2.19685	0.503	0.078	1.40372e-59	3	ELOB
1.21565e-129	1.13379	2.19434	0.411	0.024	5.879e-125	3	MAN2B1
1.98931e-222	1.1296	2.18797	0.351	0.004	9.6205e-218	3	CD86
1.19627e-47	1.12424	2.17986	0.497	0.109	5.78527e-43	3	FNBP1
1.08968e-31	1.11698	2.16893	0.536	0.177	5.26981e-27	3	PICALM
2.04152e-98	1.11628	2.16787	0.397	0.033	9.87299e-94	3	EPB41L3
9.02053e-178	1.11606	2.16754	0.331	0.007	4.36242e-173	3	AL353135.2
3.57323e-37	1.11322	2.16327	0.305	0.054	1.72805e-32	3	BRAF
1.7196e-10	1.11063	2.1594	0.424	0.221	8.31617e-06	3	ZFP36L2
3.82491e-20	1.11051	2.15922	0.748	0.542	1.84976e-15	3	YWHAZ
1.04708e-41	1.11041	2.15907	0.397	0.081	5.0638e-37	3	KCTD20
1.26878e-98	1.10197	2.14648	0.43	0.038	6.13596e-94	3	MICOS10
7.00145e-82	1.10009	2.14368	0.298	0.021	3.38597e-77	3	GPAT3
1.95342e-14	1.09923	2.14241	0.305	0.107	9.44691e-10	3	CD46
4.61191e-27	1.09881	2.14177	0.854	0.646	2.23037e-22	3	ARPC3
5.80735e-30	1.09759	2.13997	0.404	0.11	2.80849e-25	3	CPEB4
5.85777e-86	1.09526	2.13652	0.318	0.023	2.83288e-81	3	MEF2C
4.41948e-12	1.09462	2.13558	0.583	0.381	2.1373e-07	3	NFKBIZ
6.31529e-73	1.09452	2.13543	0.371	0.039	3.05414e-68	3	TOMM6
2.07912e-25	1.09134	2.13071	0.53	0.207	1.00548e-20	3	TACC1
7.49335e-122	1.0905	2.12948	0.265	0.008	3.62386e-117	3	RASSF2
1.54311e-21	1.09043	2.12937	0.768	0.515	7.46265e-17	3	CALM1
3.57439e-22	1.0903	2.12918	0.808	0.769	1.72861e-17	3	RPS21
1.69725e-240	1.0873	2.12477	0.364	0.004	8.20808e-236	3	ADA2
1.17171e-07	1.08484	2.12114	0.351	0.194	0.00566651	3	IRS2
3.26318e-137	1.08291	2.11831	0.305	0.01	1.5781e-132	3	CARD16
2.91746e-78	1.0815	2.11624	0.318	0.026	1.41091e-73	3	SAMHD1
9.86101e-12	1.07893	2.11247	0.437	0.224	4.76888e-07	3	THBD
7.13618e-33	1.07773	2.11071	0.318	0.064	3.45113e-28	3	FNIP2
2.24342e-45	1.07615	2.1084	0.305	0.044	1.08494e-40	3	CXCL16
1.94664e-183	1.07442	2.10588	0.298	0.004	9.41415e-179	3	DOCK8
6.58958e-20	1.07283	2.10355	0.775	0.552	3.18679e-15	3	DNAJB6
1.85291e-74	1.07273	2.10341	0.45	0.056	8.96085e-70	3	TRIR
1.67279e-101	1.07207	2.10245	0.351	0.023	8.08978e-97	3	PYCARD
9.05309e-09	1.07051	2.10017	0.464	0.292	0.000437817	3	FAM107B
1.13186e-148	1.06904	2.09803	0.298	0.008	5.47378e-144	3	PECAM1
7.44379e-33	1.06874	2.0976	0.49	0.147	3.59989e-28	3	NUFIP2
3.15542e-11	1.06534	2.09266	0.682	0.535	1.52599e-06	3	HNRNPU
6.80181e-27	1.06416	2.09095	0.45	0.142	3.28942e-22	3	RYBP
8.01088e-191	1.06231	2.08827	0.311	0.004	3.87414e-186	3	WAS
2.49027e-79	1.06118	2.08664	0.43	0.048	1.20432e-74	3	ATP5F1B
9.49856e-127	1.05819	2.08232	0.258	0.007	4.5936e-122	3	PRKCB
3.19542e-25	1.05791	2.08191	0.596	0.257	1.54534e-20	3	GRB2
3.65597e-183	1.05571	2.07874	0.305	0.005	1.76806e-178	3	PILRA
5.23215e-63	1.05538	2.07827	0.311	0.032	2.53032e-58	3	RXRA
1.89185e-65	1.05508	2.07784	0.358	0.041	9.14917e-61	3	GPCPD1
1.37674e-12	1.05371	2.07586	0.649	0.475	6.65806e-08	3	CHMP1B
8.97135e-38	1.05071	2.07155	0.444	0.105	4.33863e-33	3	KCTD12
7.43293e-19	1.05028	2.07093	0.457	0.186	3.59464e-14	3	NCOA4
1.94671e-89	1.04754	2.067	0.47	0.05	9.41446e-85	3	ATP5MF
4.06918e-20	1.04471	2.06295	0.483	0.205	1.9679e-15	3	CHORDC1
1.18264e-28	1.03984	2.056	0.384	0.104	5.71935e-24	3	STK4
6.72033e-21	1.03875	2.05445	0.424	0.149	3.25002e-16	3	ZYX
1.45696e-22	1.03493	2.04901	0.258	0.059	7.046e-18	3	PELI1
2.09142e-175	1.03061	2.04289	0.318	0.006	1.01143e-170	3	AC016831.5
3.52752e-15	1.02988	2.04186	0.583	0.333	1.70594e-10	3	DNTTIP2
3.7306e-46	1.02975	2.04167	0.344	0.056	1.80415e-41	3	EDEM1
1.0194e-19	1.0258	2.03609	0.828	0.919	4.9299e-15	3	RPS29
3.76781e-106	1.02462	2.03442	0.278	0.012	1.82215e-101	3	PTAFR
1.87159e-37	1.02222	2.03105	0.649	0.217	9.05119e-33	3	GADD45B
4.30988e-27	1.02112	2.02949	0.887	0.703	2.0843e-22	3	ACTG1
1.43852e-08	1.02023	2.02825	0.636	0.469	0.000695683	3	ACTR3
2.45283e-62	1.01985	2.02771	0.351	0.042	1.18622e-57	3	ZSWIM6
9.08993e-29	1.01409	2.01963	0.503	0.167	4.39598e-24	3	GLS
1.48773e-38	1.01103	2.01535	0.364	0.071	7.19479e-34	3	RNF213
4.1203e-63	1.007	2.00973	0.351	0.041	1.99262e-58	3	SNAI1
6.52625e-51	1.00572	2.00795	0.258	0.028	3.15616e-46	3	DNAJA4
6.39974e-70	1.00438	2.00608	0.397	0.048	3.09498e-65	3	ETV6
4.92238e-18	1.00271	2.00376	0.45	0.181	2.38051e-13	3	PLSCR1
1.45001e-19	1.00261	2.00363	0.848	0.783	7.01238e-15	3	MT-ND4
4.27059e-12	1.00077	2.00107	0.503	0.271	2.0653e-07	3	SGK1
3.43536e-09	0.99948	1.99928	0.417	0.246	0.000166137	3	UBE2R2
1.69217e-162	0.999155	1.99883	0.272	0.004	8.18351e-158	3	FGR
5.83803e-42	0.99563	1.99395	0.404	0.079	2.82333e-37	3	BHLHE40
1.16136e-16	0.993165	1.99055	0.709	0.456	5.61646e-12	3	CAP1
4.643e-132	0.993096	1.99045	0.291	0.009	2.2454e-127	3	IRF8
9.23656e-21	0.988005	1.98344	0.325	0.096	4.4669e-16	3	RANBP2
7.1516e-43	0.986497	1.98137	0.477	0.109	3.45859e-38	3	YTHDF3
4.32001e-23	0.985508	1.98001	0.477	0.179	2.0892e-18	3	ZBTB7A
3.2402e-12	0.985189	1.97957	0.47	0.232	1.56699e-07	3	MAFB
2.15643e-21	0.984406	1.9785	0.517	0.216	1.04287e-16	3	TAPBP
2.60983e-13	0.983585	1.97737	0.656	0.433	1.26214e-08	3	APLP2
2.57204e-15	0.978855	1.9709	0.298	0.099	1.24386e-10	3	PTX3
1.39509e-60	0.977678	1.96929	0.377	0.05	6.74679e-56	3	GNS
7.23308e-09	0.977387	1.9689	0.642	0.514	0.000349799	3	ETS2
1.03645e-26	0.977175	1.96861	0.384	0.105	5.01238e-22	3	MYO9B
3.28207e-16	0.973594	1.96373	0.735	0.501	1.58724e-11	3	PGK1
6.02049e-65	0.973322	1.96336	0.384	0.047	2.91157e-60	3	ATP5PD
3.34621e-167	0.967522	1.95548	0.252	0.003	1.61826e-162	3	CD36
3.67611e-14	0.966375	1.95393	0.391	0.16	1.7778e-09	3	CASP4
3.45574e-231	0.965767	1.9531	0.325	0.002	1.67123e-226	3	RNASE6
5.94144e-18	0.96562	1.9529	0.662	0.351	2.87334e-13	3	DDX17
2.65718e-71	0.964847	1.95186	0.358	0.037	1.28504e-66	3	ELOC
3.51054e-58	0.963316	1.94979	0.338	0.042	1.69773e-53	3	RAPGEF1
8.37663e-72	0.963242	1.94969	0.305	0.026	4.05102e-67	3	RNF19B
2.17611e-127	0.961365	1.94715	0.298	0.01	1.05239e-122	3	SEMA6B
4.55262e-25	0.960941	1.94658	0.53	0.193	2.20169e-20	3	MYH9
1.70332e-118	0.960659	1.9462	0.325	0.015	8.23742e-114	3	FERMT3
1.31185e-14	0.958855	1.94377	0.278	0.095	6.34425e-10	3	TRIM25
1.42983e-51	0.955629	1.93942	0.265	0.029	6.91482e-47	3	DPYD
1.55048e-49	0.954872	1.93841	0.364	0.056	7.4983e-45	3	CD302
4.43938e-49	0.953291	1.93629	0.252	0.027	2.14693e-44	3	RASSF3
1.39778e-28	0.953237	1.93621	0.364	0.092	6.75982e-24	3	B4GALT5
5.31914e-201	0.952058	1.93463	0.311	0.004	2.57239e-196	3	NCKAP1L
1.73442e-42	0.952057	1.93463	0.291	0.042	8.38781e-38	3	EVI2A
4.81968e-10	0.951735	1.9342	0.45	0.25	2.33085e-05	3	YME1L1
2.23147e-15	0.950811	1.93296	0.49	0.244	1.07916e-10	3	DYNC1H1
3.77713e-21	0.950064	1.93196	0.616	0.297	1.82666e-16	3	AHNAK
1.02356e-23	0.949958	1.93182	0.43	0.139	4.95003e-19	3	RNF130
2.03978e-56	0.947529	1.92857	0.424	0.064	9.86459e-52	3	ATP5ME
4.68756e-17	0.947276	1.92823	0.868	0.741	2.26695e-12	3	MT-CO3
7.39775e-14	0.944384	1.92437	0.848	0.673	3.57762e-09	3	ITM2B
8.01872e-107	0.939329	1.91764	0.278	0.012	3.87793e-102	3	SEPTIN6
4.88075e-38	0.937038	1.91459	0.417	0.095	2.36038e-33	3	METRNL
4.72256e-17	0.935974	1.91318	0.815	0.937	2.28388e-12	3	RPL37
3.76729e-27	0.932537	1.90863	0.298	0.068	1.8219e-22	3	NAF1
5.48884e-64	0.928503	1.9033	0.43	0.058	2.65446e-59	3	ATP5F1D
6.3805e-47	0.927537	1.90203	0.993	0.997	3.08567e-42	3	TPT1
3.10117e-30	0.927043	1.90138	0.331	0.073	1.49976e-25	3	MED13L
3.42202e-122	0.925829	1.89978	0.318	0.014	1.65492e-117	3	LGALS9
1.71973e-25	0.918867	1.89063	0.252	0.051	8.3168e-21	3	KLF2
9.79939e-11	0.91775	1.88917	0.649	0.444	4.73908e-06	3	DAZAP2
2.08505e-16	0.914461	1.88486	0.364	0.133	1.00835e-11	3	ACAP2
1.12834e-10	0.913967	1.88422	0.556	0.344	5.45679e-06	3	ZC3H12A
8.31687e-11	0.913383	1.88346	0.437	0.236	4.02212e-06	3	PTPRE
9.90269e-14	0.912697	1.88256	0.344	0.136	4.78904e-09	3	CHD4
1.22144e-151	0.912166	1.88187	0.305	0.008	5.90703e-147	3	C1orf162
9.14988e-10	0.911367	1.88083	0.371	0.179	4.42498e-05	3	RTN3
4.93245e-27	0.906874	1.87498	0.325	0.076	2.38538e-22	3	EP300
1.92745e-19	0.906189	1.87409	0.384	0.132	9.32133e-15	3	PTBP3
1.33458e-68	0.903792	1.87098	0.391	0.045	6.45415e-64	3	LINC01578
2.96119e-20	0.903114	1.8701	0.417	0.145	1.43206e-15	3	WDR26
1.94649e-22	0.902724	1.86959	0.298	0.076	9.4134e-18	3	TLE3
1.27448e-13	0.902473	1.86927	0.417	0.189	6.16349e-09	3	NIPBL
4.57205e-158	0.897993	1.86347	0.265	0.004	2.21109e-153	3	DOCK2
7.22031e-16	0.897528	1.86287	0.305	0.106	3.49182e-11	3	ATF5
2.4016e-28	0.894301	1.85871	0.272	0.054	1.16144e-23	3	IL13RA1
1.53236e-52	0.891051	1.85453	0.344	0.047	7.41062e-48	3	ATP5MC3
2.34027e-49	0.884339	1.84592	0.344	0.051	1.13178e-44	3	MOB3A
2.59096e-11	0.884326	1.8459	0.477	0.275	1.25301e-06	3	AHR
1.1541e-51	0.883475	1.84481	0.351	0.05	5.58134e-47	3	EMILIN2
1.80436e-30	0.883245	1.84452	0.927	0.912	8.72609e-26	3	OAZ1
6.25731e-17	0.882801	1.84395	0.444	0.179	3.0261e-12	3	MYADM
6.36136e-18	0.882133	1.8431	0.669	0.393	3.07642e-13	3	MSN
8.78784e-180	0.88085	1.84146	0.285	0.004	4.24989e-175	3	DOK2
2.50645e-73	0.87783	1.83761	0.272	0.019	1.21215e-68	3	MPP1
4.36889e-12	0.876716	1.83619	0.424	0.208	2.11284e-07	3	SH3KBP1
7.18135e-09	0.875082	1.83411	0.636	0.447	0.000347297	3	ID2
1.05117e-60	0.874242	1.83304	0.265	0.023	5.08357e-56	3	MAP3K20
1.31739e-14	0.873863	1.83256	0.311	0.114	6.37101e-10	3	ZNF331
2.49194e-08	0.868633	1.82593	0.384	0.202	0.00120513	3	RNF13
1.48917e-10	0.867241	1.82417	0.497	0.284	7.20175e-06	3	RAB21
5.30051e-44	0.866125	1.82276	0.377	0.067	2.56338e-39	3	VPS13C
2.04167e-07	0.86242	1.81809	0.616	0.475	0.00987374	3	HIF1A
1.89164e-20	0.862296	1.81793	0.43	0.156	9.14818e-16	3	CSTA
1.16e-36	0.860484	1.81565	0.291	0.049	5.6099e-32	3	SIPA1L1
4.05638e-13	0.858912	1.81367	0.543	0.297	1.96171e-08	3	TLN1
1.15872e-34	0.856043	1.81007	0.258	0.04	5.60366e-30	3	F13A1
6.08923e-26	0.855547	1.80944	0.318	0.076	2.94481e-21	3	ZMIZ1
1.26692e-16	0.855385	1.80924	0.272	0.08	6.12694e-12	3	RLF
1.25491e-21	0.854552	1.8082	0.278	0.068	6.06888e-17	3	GBP2
5.81952e-27	0.854212	1.80777	0.331	0.081	2.81438e-22	3	OTUD1
4.75522e-13	0.853042	1.80631	0.861	0.874	2.29967e-08	3	CD44
2.62905e-21	0.848294	1.80037	0.868	0.976	1.27143e-16	3	RPS28
9.05872e-60	0.848097	1.80012	0.325	0.036	4.38089e-55	3	ATP5F1C
6.47788e-62	0.844789	1.796	0.404	0.054	3.13277e-57	3	SEPTIN2
4.30178e-24	0.840043	1.7901	0.424	0.134	2.08038e-19	3	ZBTB1
4.52668e-127	0.839637	1.7896	0.252	0.006	2.18915e-122	3	CLEC4A
9.88833e-18	0.837082	1.78643	0.411	0.155	4.7821e-13	3	TGFB1
6.11442e-19	0.837078	1.78643	0.291	0.083	2.95699e-14	3	HIPK3
2.50195e-54	0.83409	1.78273	0.265	0.027	1.20997e-49	3	SSH2
1.04579e-37	0.833869	1.78246	0.272	0.041	5.05754e-33	3	TCIRG1
1.963e-11	0.829647	1.77725	0.272	0.101	9.49325e-07	3	ITSN2
9.494e-21	0.827201	1.77424	0.351	0.109	4.59139e-16	3	NUP62
4.57352e-16	0.824782	1.77127	0.417	0.169	2.2118e-11	3	JARID2
1.46216e-71	0.824305	1.77068	0.344	0.033	7.07117e-67	3	SELENOH
4.49359e-14	0.823935	1.77023	0.272	0.091	2.17314e-09	3	NBPF19
7.07364e-20	0.821763	1.76757	0.868	0.846	3.42088e-15	3	PABPC1
2.21065e-51	0.817912	1.76285	0.444	0.074	1.06909e-46	3	SNHG6
1.3538e-23	0.817578	1.76244	0.437	0.143	6.5471e-19	3	TPP1
9.5663e-11	0.8173	1.76211	0.755	0.665	4.62636e-06	3	CST3
6.60425e-09	0.809225	1.75227	0.444	0.237	0.000319388	3	PTEN
9.11693e-110	0.808939	1.75192	0.272	0.01	4.40904e-105	3	SEPTIN9
5.93191e-11	0.807793	1.75053	0.689	0.53	2.86873e-06	3	MGAT1
1.50025e-25	0.802069	1.7436	0.404	0.115	7.25535e-21	3	WIPF1
6.71909e-70	0.800914	1.7422	0.311	0.027	3.24942e-65	3	SNHG16
6.84564e-17	0.799441	1.74043	0.616	0.33	3.31062e-12	3	FXYD5
2.26629e-23	0.798303	1.73905	0.57	0.216	1.096e-18	3	MT-ND4L
3.95354e-20	0.797695	1.73832	0.291	0.077	1.91197e-15	3	CNN2
1.46035e-07	0.795574	1.73577	0.589	0.419	0.0070624	3	BIRC3
1.27357e-45	0.79235	1.73189	0.318	0.045	6.15913e-41	3	SNHG32
3.39706e-17	0.791423	1.73078	0.483	0.21	1.64285e-12	3	FCGRT
4.81116e-175	0.791286	1.73062	0.252	0.002	2.32672e-170	3	CIITA
1.28987e-48	0.791063	1.73035	0.377	0.058	6.23793e-44	3	ATP5PF
9.17634e-99	0.788049	1.72674	0.265	0.012	4.43777e-94	3	SELENOT
1.09655e-12	0.787393	1.72595	0.411	0.189	5.30301e-08	3	PCF11
2.55145e-129	0.784262	1.72221	0.258	0.006	1.23391e-124	3	KCNN4
2.04898e-35	0.783935	1.72182	0.371	0.078	9.90909e-31	3	PLEC
2.14242e-11	0.783543	1.72135	0.556	0.332	1.0361e-06	3	FKBP4
1.79518e-34	0.782248	1.71981	0.371	0.081	8.68166e-30	3	SH2B3
3.85254e-25	0.780152	1.71731	0.258	0.053	1.86312e-20	3	GLIPR2
3.50001e-29	0.777919	1.71466	0.338	0.077	1.69264e-24	3	LASP1
7.11503e-12	0.774217	1.71026	0.298	0.115	3.4409e-07	3	NUP58
1.12131e-66	0.772612	1.70836	0.278	0.023	5.42277e-62	3	RAB5IF
4.38906e-82	0.772054	1.7077	0.265	0.016	2.1226e-77	3	RASSF4
3.56287e-54	0.77111	1.70658	0.291	0.032	1.72304e-49	3	STMP1
1.40103e-13	0.770458	1.70581	0.477	0.231	6.77553e-09	3	ROCK1
9.88541e-82	0.76949	1.70467	0.258	0.015	4.78068e-77	3	FAM102B
8.05517e-14	0.76661	1.70127	0.517	0.271	3.89556e-09	3	MTPN
2.06906e-09	0.76641	1.70103	0.616	0.427	0.000100062	3	MIF
9.63354e-129	0.765567	1.70004	0.258	0.006	4.65888e-124	3	GRK2
4.22346e-08	0.765173	1.69957	0.291	0.137	0.00204251	3	TAOK1
9.89399e-16	0.764348	1.6986	0.384	0.148	4.78483e-11	3	ITGAV
2.43147e-52	0.764103	1.69831	0.411	0.063	1.17588e-47	3	NOP53
2.24548e-12	0.76403	1.69823	0.325	0.129	1.08594e-07	3	ARIH1
7.18682e-13	0.755349	1.68804	0.298	0.112	3.47562e-08	3	TOB2
1.85581e-17	0.754876	1.68749	0.662	0.354	8.97487e-13	3	HSPB1
8.78871e-15	0.752652	1.68489	0.881	0.833	4.25031e-10	3	HNRNPA2B1
5.35941e-07	0.745147	1.67614	0.457	0.292	0.0259187	3	RBPJ
2.34905e-11	0.744482	1.67537	0.265	0.098	1.13603e-06	3	IL6R
1.49954e-10	0.744388	1.67526	0.384	0.182	7.25191e-06	3	STAG2
5.10584e-14	0.741536	1.67196	0.854	0.966	2.46924e-09	3	TMSB10
1.88654e-15	0.735334	1.66478	0.536	0.259	9.1235e-11	3	CLK1
1.81056e-26	0.735114	1.66453	0.371	0.098	8.75603e-22	3	TAF10
9.74026e-29	0.733696	1.66289	0.265	0.05	4.71048e-24	3	PLEKHO2
1.13875e-66	0.732381	1.66138	0.272	0.022	5.50712e-62	3	ATP5PB
2.13882e-11	0.729182	1.6577	0.543	0.329	1.03435e-06	3	MOB1A
2.07465e-44	0.725467	1.65344	0.325	0.049	1.00332e-39	3	ZDHHC20
1.82922e-41	0.725137	1.65306	0.285	0.041	8.84629e-37	3	BMP2K
1.19489e-08	0.72404	1.6518	0.57	0.36	0.000577861	3	DDIT4
1.76854e-15	0.719541	1.64666	0.397	0.161	8.55281e-11	3	ARHGEF2
5.45079e-34	0.718947	1.64598	0.258	0.041	2.63606e-29	3	CERK
3.77265e-56	0.715087	1.64158	0.371	0.049	1.82449e-51	3	COPS9
2.92794e-11	0.713669	1.63997	0.384	0.185	1.41598e-06	3	RGS10
3.11128e-19	0.712606	1.63876	0.311	0.092	1.50465e-14	3	GNAQ
5.23572e-13	0.711847	1.6379	0.364	0.15	2.53205e-08	3	LINC-PINT
1.69147e-07	0.711417	1.63741	0.55	0.38	0.00818014	3	KMT2E
5.77041e-26	0.710582	1.63646	0.298	0.067	2.79063e-21	3	RB1
3.72163e-14	0.705116	1.63028	0.358	0.143	1.79982e-09	3	RAB8B
1.45717e-28	0.703771	1.62876	0.272	0.053	7.047e-24	3	RAP2B
1.14158e-15	0.702505	1.62733	0.305	0.102	5.52079e-11	3	SPTY2D1
3.51554e-19	0.701523	1.62622	0.265	0.068	1.70015e-14	3	MEF2D
2.7721e-16	0.699577	1.62403	0.397	0.155	1.34062e-11	3	NFAT5
3.47502e-29	0.699166	1.62357	0.265	0.049	1.68056e-24	3	TRIM38
2.25642e-15	0.69878	1.62313	0.298	0.098	1.09123e-10	3	RBM4
1.83747e-09	0.698411	1.62272	0.272	0.111	8.88617e-05	3	BOD1L1
4.12574e-53	0.698071	1.62233	0.305	0.036	1.99525e-48	3	ZNF385A
6.48659e-41	0.697008	1.62114	0.298	0.044	3.13698e-36	3	SELENOF
9.06566e-11	0.696976	1.6211	0.331	0.146	4.38425e-06	3	CREBBP
2.39268e-12	0.696864	1.62098	0.298	0.114	1.15712e-07	3	MED13
5.43871e-07	0.690827	1.61421	0.371	0.212	0.0263022	3	SLC6A6
3.12736e-43	0.690078	1.61337	0.371	0.062	1.51242e-38	3	GAS5
5.49463e-25	0.689389	1.6126	0.331	0.084	2.65726e-20	3	CUX1
4.15e-12	0.689111	1.61229	0.331	0.138	2.00698e-07	3	TAOK3
1.36142e-14	0.683176	1.60567	0.285	0.096	6.58396e-10	3	KDM2A
6.98549e-10	0.681452	1.60375	0.788	0.684	3.37825e-05	3	PCBP1
3.58866e-24	0.680586	1.60279	0.291	0.067	1.73551e-19	3	C17orf49
8.794e-25	0.676157	1.59788	0.285	0.064	4.25286e-20	3	TSC22D2
1.1008e-30	0.675312	1.59694	0.318	0.064	5.32358e-26	3	MRPS24
5.45996e-23	0.674353	1.59588	0.298	0.075	2.64049e-18	3	DIAPH1
6.51888e-07	0.672785	1.59415	0.305	0.166	0.0315259	3	ERN1
2.64154e-10	0.672675	1.59403	0.563	0.364	1.27747e-05	3	GRN
2.99893e-23	0.672603	1.59395	0.318	0.079	1.45031e-18	3	BST2
1.24415e-07	0.671399	1.59262	0.371	0.203	0.00601684	3	SLC5A3
6.90943e-13	0.669985	1.59106	0.391	0.172	3.34147e-08	3	PDXK
5.189e-16	0.669805	1.59086	0.364	0.132	2.50945e-11	3	MACF1
2.4373e-14	0.669663	1.5907	0.291	0.097	1.1787e-09	3	ADGRE5
2.12029e-07	0.667153	1.58794	0.265	0.127	0.010254	3	ANTXR2
6.19346e-09	0.6667	1.58744	0.397	0.218	0.000299522	3	PNP
1.58973e-18	0.666326	1.58703	0.278	0.076	7.68809e-14	3	ADAM10
4.07633e-12	0.66514	1.58572	0.371	0.162	1.97135e-07	3	ACSL4
1.81508e-07	0.662477	1.5828	0.311	0.159	0.00877793	3	CREBRF
1.25474e-07	0.662317	1.58262	0.483	0.3	0.00606807	3	SCAF11
5.65209e-11	0.661786	1.58204	0.258	0.098	2.73341e-06	3	OGT
3.67285e-11	0.660824	1.58099	0.404	0.197	1.77623e-06	3	ITGA5
1.2312e-38	0.660809	1.58097	0.265	0.038	5.95422e-34	3	CBX4
4.65264e-51	0.660725	1.58088	0.331	0.043	2.25006e-46	3	ATP5PO
3.95492e-10	0.658726	1.57869	0.311	0.133	1.91264e-05	3	PARP14
6.89876e-14	0.658328	1.57825	0.305	0.107	3.33631e-09	3	DNM2
1.04385e-09	0.658164	1.57807	0.272	0.113	5.04815e-05	3	ATXN1
6.5034e-12	0.655759	1.57544	0.55	0.306	3.14511e-07	3	GNB1
9.22412e-27	0.651967	1.57131	0.265	0.053	4.46087e-22	3	LTA4H
2.69738e-29	0.651034	1.57029	0.285	0.054	1.30448e-24	3	AL627171.2
1.21632e-11	0.650492	1.5697	0.272	0.101	5.88224e-07	3	ITPR2
6.67696e-12	0.64789	1.56687	0.616	0.38	3.22905e-07	3	GNAS
4.65416e-11	0.641129	1.55955	0.344	0.152	2.2508e-06	3	DEDD2
1.2565e-15	0.636896	1.55498	0.265	0.081	6.07655e-11	3	DCP2
6.09543e-12	0.636264	1.5543	0.325	0.135	2.94781e-07	3	C16orf72
2.38287e-08	0.633083	1.55088	0.424	0.238	0.00115238	3	CLTC
1.71898e-146	0.631409	1.54908	0.258	0.005	8.31315e-142	3	GPR132
5.6178e-56	0.631194	1.54885	0.265	0.026	2.71682e-51	3	PRKACA
1.35163e-08	0.629317	1.54683	0.477	0.275	0.000653661	3	RAP1A
2.28881e-26	0.628667	1.54614	0.305	0.069	1.10689e-21	3	CYTH1
7.02312e-07	0.624698	1.54189	0.49	0.322	0.0339645	3	RHOG
3.02976e-13	0.624651	1.54184	0.285	0.1	1.46522e-08	3	TAB2
4.78041e-09	0.621795	1.53879	0.556	0.341	0.000231185	3	RAB31
6.64527e-07	0.617483	1.5342	0.364	0.206	0.0321372	3	JMJD6
4.66452e-16	0.616047	1.53267	0.272	0.081	2.25581e-11	3	USF2
9.54354e-11	0.615958	1.53258	0.384	0.18	4.61535e-06	3	WNK1
2.97579e-08	0.613695	1.53017	0.53	0.337	0.00143912	3	PPP1CB
1.21388e-12	0.61316	1.52961	0.331	0.134	5.87047e-08	3	THAP2
7.35603e-11	0.611686	1.52804	0.331	0.137	3.55745e-06	3	RGCC
3.82034e-33	0.604992	1.52097	0.325	0.061	1.84756e-28	3	SEM1
7.64649e-12	0.604628	1.52059	0.291	0.11	3.69792e-07	3	RPS6KA3
2.1528e-09	0.604235	1.52017	0.563	0.351	0.000104112	3	TRA2B
3.25214e-21	0.603725	1.51964	0.265	0.063	1.57277e-16	3	ANKHD1
7.99712e-09	0.597894	1.51351	0.543	0.337	0.000386749	3	ARL6IP1
3.96706e-20	0.596953	1.51252	0.258	0.063	1.91851e-15	3	SHKBP1
1.29372e-09	0.595667	1.51117	0.377	0.178	6.25655e-05	3	VPS35
2.66347e-11	0.594046	1.50947	0.828	0.727	1.28808e-06	3	MT-ND1
4.68996e-10	0.59369	1.5091	0.272	0.113	2.26811e-05	3	LATS2
6.05424e-14	0.591595	1.50691	0.298	0.102	2.92789e-09	3	HIPK2
3.88961e-21	0.588016	1.50318	0.258	0.061	1.88106e-16	3	HIPK1
1.3569e-07	0.587748	1.5029	0.377	0.201	0.00656208	3	PAFAH1B2
7.99832e-10	0.587637	1.50278	0.371	0.178	3.86807e-05	3	STK17B
2.2885e-13	0.584911	1.49995	0.311	0.114	1.10674e-08	3	PJA2
6.02569e-16	0.5828	1.49775	0.854	0.969	2.91409e-11	3	UBA52
6.6229e-37	0.577186	1.49194	0.305	0.049	3.2029e-32	3	NORAD
1.92136e-11	0.571415	1.48598	0.821	0.883	9.29187e-07	3	RPL38
9.20594e-08	0.571283	1.48584	0.391	0.215	0.00445208	3	HSPA4
3.76701e-08	0.569237	1.48374	0.344	0.176	0.00182176	3	SPEN
3.25859e-08	0.567692	1.48215	0.464	0.27	0.00157589	3	CIB1
6.73495e-20	0.559754	1.47402	0.278	0.073	3.25709e-15	3	MFSD1
5.90436e-10	0.556948	1.47115	0.358	0.163	2.85541e-05	3	ATP6AP1
4.24844e-41	0.55222	1.46634	0.272	0.036	2.05459e-36	3	CIAO2B
4.7831e-11	0.550403	1.4645	0.252	0.09	2.31315e-06	3	OSTF1
2.97128e-10	0.549378	1.46345	0.265	0.107	1.43694e-05	3	FAM120A
1.50413e-08	0.547894	1.46195	0.556	0.342	0.00072741	3	COMMD6
3.35975e-11	0.538197	1.45216	0.834	0.872	1.62481e-06	3	PFDN5
1.99648e-08	0.534046	1.44798	0.252	0.107	0.000965519	3	LYST
5.17864e-07	0.534018	1.44796	0.417	0.245	0.0250444	3	RUNX1
6.324e-07	0.531277	1.44521	0.291	0.143	0.0305835	3	ZNF106
9.75396e-11	0.530998	1.44493	0.364	0.168	4.71711e-06	3	PTPN1
2.83385e-07	0.530479	1.44441	0.351	0.192	0.0137048	3	FLOT1
1.95802e-25	0.526962	1.44089	0.258	0.051	9.46917e-21	3	UBE2V1
8.51271e-09	0.515974	1.42996	0.43	0.236	0.000411683	3	NDUFB1
5.71672e-12	0.507499	1.42158	0.397	0.178	2.76466e-07	3	CAPNS1
1.30515e-23	0.506943	1.42104	0.272	0.06	6.31182e-19	3	MKNK2
8.44636e-07	0.496503	1.41079	0.344	0.183	0.0408474	3	PET100
6.4743e-14	0.495218	1.40953	0.868	0.982	3.13104e-09	3	RPL30
3.34583e-21	0.493454	1.40781	0.358	0.103	1.61808e-16	3	TRPS1
2.04749e-07	0.49327	1.40763	0.272	0.126	0.00990185	3	FOXN3
1.21563e-09	0.492685	1.40706	0.417	0.217	5.87891e-05	3	EIF2S3
1.47016e-24	0.475149	1.39006	0.285	0.06	7.10983e-20	3	SEPTIN7
1.15456e-09	0.467405	1.38262	0.298	0.129	5.58358e-05	3	SCO2
1.41248e-08	0.465764	1.38105	0.868	0.972	0.000683088	3	RPS11
1.73254e-12	0.462499	1.37793	0.901	0.994	8.37872e-08	3	RPL41
2.56368e-08	0.456828	1.37252	0.305	0.139	0.00123982	3	PLK3
4.44756e-12	0.453173	1.36905	0.861	0.986	2.15088e-07	3	RPL39
2.78983e-10	0.451923	1.36786	0.881	0.986	1.34919e-05	3	RPS24
3.41698e-11	0.446704	1.36292	0.377	0.169	1.65249e-06	3	CD81
3.43587e-07	0.440891	1.35744	0.682	0.493	0.0166162	3	RBM3
1.91334e-10	0.429	1.3463	0.318	0.134	9.25312e-06	3	SMG1
2.90288e-13	0.413422	1.33184	0.272	0.088	1.40386e-08	3	SEC24A
1.44858e-07	0.39785	1.31754	0.298	0.145	0.00700546	3	NCOR2
1.59787e-10	0.39626	1.31609	0.934	0.956	7.72748e-06	3	HLA-B
7.7708e-07	0.389804	1.31022	0.265	0.126	0.0375804	3	ERGIC1
4.92611e-16	0.386824	1.30751	0.265	0.074	2.38232e-11	3	MT-ATP8
4.16908e-07	0.379409	1.30081	0.854	0.944	0.0201621	3	VIM
2.74259e-07	0.368772	1.29125	0.815	0.924	0.0132634	3	RPL22
5.94641e-58	0.340693	1.26636	0.57	0.104	2.87574e-53	3	PLCG2
5.47089e-08	0.278906	1.21327	0.96	0.991	0.00264578	3	RPS9
6.11105e-08	0.265995	1.20247	0.947	0.991	0.00295537	3	RPS27
1.10702e-06	0.925939	1.89992	0.338	0.192	0.0535365	3	CCL20
1.27123e-06	0.830325	1.77809	0.331	0.189	0.0614777	3	ARL4C
1.2868e-06	0.407821	1.32668	0.331	0.177	0.0622312	3	CRTAP
1.30181e-06	0.427428	1.34483	0.841	0.757	0.0629566	3	MT-CYB
1.31167e-06	0.844609	1.79578	0.457	0.301	0.0634339	3	UBE2S
1.36531e-06	0.635709	1.5537	0.305	0.159	0.0660277	3	PSMA3-AS1
1.43848e-06	0.690296	1.61361	0.768	0.835	0.0695665	3	RPS26
1.71582e-06	0.581463	1.49637	0.298	0.159	0.0829786	3	IRAK2
1.87352e-06	0.468609	1.38378	0.675	0.555	0.0906052	3	TOMM7
1.96975e-06	0.599971	1.51569	0.397	0.236	0.095259	3	PTPN12
3.11465e-06	1.03155	2.04421	0.477	0.332	0.150628	3	ZNF267
3.13388e-06	0.505346	1.41946	0.709	0.585	0.151558	3	COX7C
3.56285e-06	0.481331	1.39603	0.715	0.629	0.172303	3	CDKN1A
3.70021e-06	0.531378	1.44531	0.285	0.149	0.178946	3	PPP3CA
4.41908e-06	0.44742	1.3636	0.311	0.173	0.213711	3	SESTD1
4.83589e-06	0.380626	1.30191	0.285	0.146	0.233869	3	TRIP12
4.87249e-06	0.530433	1.44436	0.51	0.351	0.235638	3	SF3B1
7.17142e-06	0.4939	1.40825	0.252	0.13	0.346817	3	FBXO11
7.59183e-06	0.363526	1.28657	0.325	0.18	0.367149	3	TGOLN2
7.64889e-06	0.735609	1.6651	0.338	0.197	0.369908	3	OGFRL1
7.73077e-06	0.474192	1.38914	0.47	0.316	0.373868	3	PRPF40A
8.31943e-06	0.593969	1.50939	0.397	0.245	0.402336	3	ATG3
9.6335e-06	0.812508	1.75626	0.437	0.305	0.465886	3	PFKFB3
9.65952e-06	0.932766	1.90893	0.477	0.326	0.467144	3	C15orf48
1.00456e-05	0.52315	1.43709	0.457	0.301	0.485817	3	ABCA1
1.04051e-05	0.745289	1.67631	0.338	0.202	0.503199	3	SH3BP5
1.09439e-05	0.357589	1.28128	0.285	0.153	0.52926	3	PTPN2
1.15506e-05	0.393075	1.31319	0.291	0.155	0.558601	3	USP12
1.19959e-05	0.432766	1.34982	0.278	0.147	0.580133	3	SMS
1.24548e-05	0.367912	1.29048	0.285	0.151	0.602325	3	LHFPL2
1.64789e-05	0.64679	1.56568	0.722	0.637	0.796938	3	ARPC5
1.82732e-05	0.864193	1.82032	0.364	0.235	0.883709	3	FNDC3B
1.8623e-05	0.48681	1.40134	0.311	0.182	0.900627	3	KLHL21
1.93818e-05	0.316688	1.24547	0.483	0.297	0.937325	3	RSRP1
1.999e-05	0.364902	1.28779	0.894	0.932	0.966737	3	MYL6
2.37594e-05	0.311812	1.24127	0.417	0.257	1	3	MRPL18
2.5364e-05	0.476614	1.39147	0.325	0.186	1	3	MYLIP
2.68774e-05	0.438088	1.35481	0.311	0.184	1	3	AGO2
2.78174e-05	0.654701	1.57429	0.536	0.442	1	3	PRNP
3.47677e-05	0.447097	1.36329	0.351	0.206	1	3	BLOC1S1
3.59057e-05	0.469533	1.38466	0.47	0.348	1	3	EIF4B
3.84015e-05	0.437857	1.35459	0.47	0.337	1	3	YY1
3.96623e-05	0.409759	1.32846	0.49	0.723	1	3	BASP1
4.13855e-05	0.805272	1.74748	0.51	0.396	1	3	EIF4A3
4.15069e-05	0.564718	1.4791	0.695	0.559	1	3	HNRNPA3
4.3564e-05	0.362618	1.28576	0.278	0.154	1	3	SUPT5H
4.43594e-05	0.361545	1.2848	0.834	0.878	1	3	PSAP
4.48576e-05	0.428838	1.34615	0.258	0.139	1	3	ATF6
4.98907e-05	0.348729	1.27344	0.272	0.151	1	3	RIOK3
5.41068e-05	0.551522	1.46563	0.55	0.405	1	3	TOP1
6.97862e-05	0.550853	1.46495	0.258	0.145	1	3	PPP4R3A
7.50701e-05	0.366421	1.28915	0.311	0.186	1	3	BPTF
7.62491e-05	0.614192	1.5307	0.543	0.422	1	3	BAZ1A
7.73542e-05	0.368419	1.29094	0.55	0.397	1	3	HNRNPH1
7.757e-05	0.479373	1.39414	0.51	0.382	1	3	CAST
7.79833e-05	0.581502	1.49641	0.57	0.437	1	3	JAK1
8.89356e-05	0.408654	1.32745	0.417	0.265	1	3	PLP2
8.90041e-05	0.466695	1.38194	0.384	0.259	1	3	YWHAG
9.2278e-05	0.359886	1.28332	0.291	0.17	1	3	ZBTB43
9.85314e-05	0.403521	1.32273	0.325	0.19	1	3	PLIN3
0.000101617	0.370278	1.2926	0.311	0.186	1	3	KPNA4
0.000101674	0.385764	1.30655	0.808	0.785	1	3	EIF4A1
0.000102638	0.460946	1.37644	0.278	0.163	1	3	HNRNPUL1
0.000109974	0.393105	1.31322	0.391	0.249	1	3	AFF4
0.000123715	0.552013	1.46613	0.331	0.205	1	3	ABI1
0.000129626	0.359518	1.283	0.702	0.563	1	3	MT-ND5
0.000131848	0.350481	1.27499	0.338	0.21	1	3	RNF145
0.000141336	0.494295	1.40863	0.775	0.676	1	3	BRI3
0.000156575	0.391334	1.31161	0.278	0.161	1	3	SIRPA
0.000161467	0.491032	1.40545	0.47	0.35	1	3	PLEKHB2
0.000170874	0.759951	1.69343	0.523	0.401	1	3	C4orf3
0.000184244	0.430832	1.34801	0.642	0.545	1	3	GNG5
0.000202519	0.530135	1.44406	0.636	0.579	1	3	HSPE1
0.000244601	0.692862	1.61649	0.517	0.417	1	3	ICAM1
0.000274795	0.368095	1.29065	0.258	0.155	1	3	DUSP3
0.000287914	0.597942	1.51356	0.53	0.407	1	3	GNB2
0.000288016	0.451561	1.36752	0.258	0.154	1	3	USP3
0.000314392	0.287896	1.22086	0.278	0.164	1	3	TRA2A
0.000317595	0.548705	1.46277	0.325	0.206	1	3	GLRX
0.000357088	0.399022	1.31861	0.391	0.27	1	3	DPYSL2
0.000374702	0.411416	1.32999	0.411	0.277	1	3	NFKB2
0.000410878	0.440191	1.35678	0.311	0.193	1	3	USP34
0.000511605	0.506694	1.42079	0.305	0.189	1	3	CDC42SE1
0.000579476	0.336393	1.2626	0.404	0.275	1	3	C6orf62
0.000769149	0.281268	1.21526	0.722	0.651	1	3	ANXA1
0.000778818	0.440732	1.35729	0.662	0.588	1	3	NPC2
0.000870468	0.441303	1.35783	0.272	0.171	1	3	KDM5A
0.000923346	0.448315	1.36445	0.371	0.256	1	3	HNRNPD
0.000955147	0.623009	1.54008	0.517	0.396	1	3	CAPZA1
0.00108481	0.403158	1.3224	0.318	0.217	1	3	CELF1
0.00115198	0.357946	1.2816	0.536	0.419	1	3	LAMTOR4
0.00124296	0.491983	1.40638	0.285	0.187	1	3	PMAIP1
0.00125277	0.436088	1.35293	0.722	0.668	1	3	TYMP
0.00128034	0.429586	1.34685	0.291	0.199	1	3	COPA
0.00140089	0.398685	1.31831	0.364	0.258	1	3	RIT1
0.00140252	0.474309	1.38925	0.45	0.325	1	3	WASF2
0.00155759	0.469371	1.38451	0.278	0.183	1	3	KLF10
0.00160268	0.261103	1.19839	0.384	0.253	1	3	TMOD3
0.00164939	0.307656	1.2377	0.285	0.185	1	3	HOOK3
0.00181117	0.308751	1.23863	0.371	0.259	1	3	FXR1
0.00190536	0.329181	1.2563	0.278	0.181	1	3	UBE2H
0.00207179	0.323695	1.25153	0.272	0.175	1	3	PGD
0.00218087	0.651923	1.57126	0.331	0.234	1	3	CDC42EP3
0.00250768	0.501631	1.41581	0.258	0.175	1	3	FNDC3A
0.00256585	0.283711	1.21732	0.291	0.188	1	3	NXF1
0.00262404	0.311542	1.24103	0.391	0.28	1	3	KHDRBS1
0.00305422	0.281695	1.21562	0.47	0.343	1	3	RBM25
0.00305428	0.341723	1.26727	0.55	0.44	1	3	CDC37
0.00306299	0.432718	1.34977	0.411	0.303	1	3	LAMP2
0.003437	0.655855	1.57555	0.404	0.296	1	3	WAC
0.00358555	0.62041	1.53731	0.305	0.221	1	3	PHF20L1
0.00368577	0.506158	1.42026	0.318	0.215	1	3	PPP1R12A
0.0036942	0.650938	1.57019	0.464	0.378	1	3	ETF1
0.00370523	0.763162	1.69721	0.45	0.338	1	3	RNF149
0.00376318	0.310319	1.23998	0.265	0.172	1	3	LYPLA1
0.00383021	0.43621	1.35305	0.278	0.195	1	3	NOTCH2
0.0039813	0.272391	1.20781	0.298	0.206	1	3	IPO7
0.00513312	0.384965	1.30583	0.497	0.402	1	3	ANKRD12
0.00522266	0.27974	1.21398	0.298	0.21	1	3	ANKLE2
0.0056182	0.407379	1.32627	0.272	0.191	1	3	ACTN4
0.00611828	0.331209	1.25807	0.51	0.438	1	3	UPP1
0.0069291	0.393126	1.31324	0.364	0.275	1	3	STIP1
0.00824138	0.493378	1.40774	0.424	0.329	1	3	MAPRE1
0.00872579	0.541324	1.45531	0.47	0.377	1	3	BRD2
0.00921413	0.282692	1.21646	0.47	0.383	1	3	NDUFA1
0.00930253	0.31652	1.24532	0.397	0.303	1	3	PDE4DIP
