# Supplementary material for: Functionally distinct cancer-associated fibroblast subpopulations establish a tumor promoting environment in squamous cell carcinoma
Source: Nat Commun. 2023 Sep 5;14:5413. doi: 10.1038/s41467-023-41141-9 (PMC10480447; doi:10.1038/s41467-023-41141-9)
Supplement: Supplementary file 9 — Supplementary Data 6 [file 41467_2023_41141_MOESM9_ESM.xlsx]

## Sheet: Cluster 0
Supplementary Data 6. Gene expression in each BCC CAF cluster (high expression of FAP, ACTA2 & cSCC-related CAF marker genes). Statistical analyses were performed using the Wilcoxon Rank Sum test (p_val) and Bonferroni correction was used for p-value adjustment (p_val_adj).
p_val	avg_log2FC	fold change	pct.1	pct.2	p_val_adj	cluster	gene
2.66362e-69	1.75467	3.3745	0.347	0.062	1.28815e-64	0	MT1G
4.26694e-106	1.52668	2.88122	0.813	0.441	2.06353e-101	0	PLIN2
2.07971e-94	1.50413	2.83653	0.752	0.361	1.00577e-89	0	MT1X
3.39199e-91	1.38998	2.62075	0.835	0.528	1.6404e-86	0	TUBA1A
2.77e-99	1.35273	2.55396	0.864	0.536	1.3396e-94	0	MT1E
1.07218e-145	1.34575	2.54163	0.96	0.769	5.18516e-141	0	TUBB
5.66441e-121	1.34097	2.53321	0.865	0.477	2.73937e-116	0	NBL1
9.47029e-86	1.31802	2.49324	0.731	0.38	4.57993e-81	0	GNG11
1.18558e-92	1.30725	2.4747	0.596	0.192	5.73359e-88	0	MT1M
6.88989e-71	1.21617	2.3233	0.549	0.215	3.33202e-66	0	CYGB
3.86537e-73	1.18754	2.27764	0.832	0.54	1.86933e-68	0	AKR1B1
1.40311e-57	1.0617	2.0874	0.644	0.334	6.78556e-53	0	CYP1B1
1.39355e-64	1.03199	2.04485	0.426	0.114	6.73935e-60	0	MT1F
2.0864e-79	0.995513	1.99379	0.964	0.871	1.009e-74	0	MT2A
3.25925e-57	0.989233	1.98513	0.527	0.212	1.57621e-52	0	DDIT4
7.7295e-45	0.972308	1.96198	0.433	0.167	3.73806e-40	0	TMEM119
1.92188e-84	0.968965	1.95744	0.934	0.769	9.2944e-80	0	CD59
1.06315e-60	0.956246	1.94026	0.7	0.362	5.14152e-56	0	NQO1
5.7492e-40	0.952201	1.93482	0.448	0.203	2.78037e-35	0	SMOX
4.77786e-64	0.924495	1.89802	0.76	0.435	2.31062e-59	0	TMEM165
5.97096e-71	0.916708	1.8878	0.767	0.446	2.88762e-66	0	AP2S1
6.96205e-64	0.906635	1.87467	0.655	0.312	3.36692e-59	0	SQRDL
8.44233e-32	0.876511	1.83593	0.585	0.351	4.0828e-27	0	AKR1C1
5.46716e-66	0.875597	1.83477	0.626	0.249	2.64397e-61	0	WNT5A
1.35501e-51	0.864165	1.82029	0.798	0.553	6.55297e-47	0	CTSB
5.26871e-48	0.85247	1.80559	0.578	0.295	2.548e-43	0	ANPEP
5.16962e-51	0.851681	1.8046	0.677	0.381	2.50008e-46	0	TALDO1
4.75495e-38	0.84908	1.80135	0.468	0.223	2.29954e-33	0	SLC39A8
1.86653e-51	0.833214	1.78165	0.691	0.397	9.02671e-47	0	H1FX
8.36316e-39	0.829625	1.77722	0.32	0.1	4.04451e-34	0	LRRN3
1.19362e-72	0.826783	1.77373	0.925	0.719	5.77245e-68	0	CALD1
9.41419e-59	0.825947	1.7727	0.797	0.5	4.5528e-54	0	GYPC
1.41126e-13	0.820475	1.76599	0.37	0.235	6.82502e-09	0	NMB
4.88757e-51	0.806097	1.74848	0.501	0.204	2.36368e-46	0	A4GALT
8.48211e-40	0.797811	1.73846	0.314	0.093	4.10203e-35	0	CHN1
1.14462e-39	0.788546	1.72733	0.498	0.238	5.53548e-35	0	SLC7A11
8.68089e-45	0.788505	1.72728	0.678	0.412	4.19817e-40	0	GPX1
4.55993e-54	0.765826	1.70034	0.846	0.606	2.20523e-49	0	TWIST2
7.90523e-49	0.765796	1.70031	0.463	0.172	3.82305e-44	0	LOXL2
4.69605e-40	0.745362	1.67639	0.594	0.318	2.27106e-35	0	H1F0
2.61865e-34	0.724661	1.65251	0.664	0.429	1.26641e-29	0	PDPN
5.80195e-49	0.721018	1.64834	0.581	0.282	2.80588e-44	0	ATP5G3
3.40516e-43	0.71885	1.64587	0.402	0.145	1.64677e-38	0	PRKCDBP
7.64376e-38	0.713717	1.64002	0.575	0.326	3.6966e-33	0	WIPI1
1.06851e-74	0.711548	1.63756	0.999	0.996	5.16741e-70	0	FTH1
1.30565e-42	0.705559	1.63078	0.914	0.784	6.31426e-38	0	CTSL
6.07013e-36	0.704501	1.62958	0.652	0.404	2.93557e-31	0	DNAJB9
3.85531e-44	0.703966	1.62898	0.734	0.487	1.86447e-39	0	CAPZB
2.41185e-20	0.69954	1.62399	0.351	0.187	1.1664e-15	0	RASD1
5.90581e-40	0.696238	1.62027	0.469	0.207	2.85611e-35	0	CD82
2.47726e-42	0.689994	1.61328	0.406	0.148	1.19803e-37	0	G6PD
1.35369e-45	0.684584	1.60724	0.673	0.39	6.54656e-41	0	SCAND1
5.59662e-44	0.681768	1.6041	0.768	0.52	2.70658e-39	0	RAB13
4.07289e-32	0.681196	1.60347	0.677	0.424	1.96969e-27	0	PTGES
2.29369e-40	0.6771	1.59892	0.777	0.522	1.10925e-35	0	NUPR1
1.14371e-40	0.677047	1.59886	0.615	0.334	5.5311e-36	0	FKBP2
1.39561e-39	0.67611	1.59783	0.741	0.531	6.74933e-35	0	PSMB7
1.02887e-52	0.669174	1.59016	0.891	0.695	4.9757e-48	0	TPI1
8.70768e-32	0.667864	1.58872	0.379	0.163	4.21112e-27	0	CHST2
4.37718e-45	0.665722	1.58636	0.736	0.459	2.11685e-40	0	PSMB5
3.22397e-48	0.661329	1.58154	0.841	0.603	1.55915e-43	0	MMP14
2.19138e-43	0.658532	1.57848	0.867	0.665	1.05977e-38	0	SELM
3.29533e-42	0.653558	1.57304	0.584	0.3	1.59365e-37	0	PPP1CA
1.11977e-33	0.64952	1.56865	0.538	0.297	5.41532e-29	0	METTL9
1.55407e-29	0.648955	1.56803	0.678	0.454	7.51561e-25	0	THBS2
5.2186e-30	0.647265	1.5662	0.277	0.093	2.52377e-25	0	FAM43A
5.79559e-36	0.647018	1.56593	0.665	0.413	2.8028e-31	0	ATP2B1
4.96625e-24	0.646775	1.56566	0.342	0.16	2.40173e-19	0	RIN2
3.96352e-34	0.646275	1.56512	0.443	0.208	1.9168e-29	0	RIPK2
8.96082e-28	0.644925	1.56366	0.31	0.125	4.33354e-23	0	COL8A1
5.28105e-37	0.642273	1.56079	0.44	0.186	2.55397e-32	0	YPEL3
6.67948e-32	0.640719	1.55911	0.476	0.243	3.23027e-27	0	HTATIP2
7.77781e-36	0.632464	1.55021	0.657	0.395	3.76143e-31	0	TNIP1
7.75782e-38	0.628609	1.54607	0.732	0.471	3.75176e-33	0	TMED9
2.89984e-36	0.622214	1.53924	0.495	0.238	1.40239e-31	0	EI24
4.84328e-38	0.621888	1.53889	0.371	0.138	2.34226e-33	0	KLHDC3
8.05492e-37	0.621153	1.5381	0.357	0.132	3.89544e-32	0	TMEM189
4.35963e-35	0.617129	1.53382	0.56	0.284	2.10836e-30	0	LPXN
7.41472e-32	0.614801	1.53135	0.696	0.452	3.58583e-27	0	VIMP
1.06825e-32	0.61425	1.53076	0.579	0.32	5.16618e-28	0	ARRDC3
2.07749e-32	0.613308	1.52976	0.527	0.283	1.0047e-27	0	EVA1A
6.16621e-24	0.612242	1.52863	0.433	0.236	2.98204e-19	0	LRRC32
4.56735e-76	0.611234	1.52756	0.994	0.981	2.20882e-71	0	GAPDH
9.52635e-34	0.608693	1.52488	0.479	0.23	4.60704e-29	0	GPR68
3.78182e-35	0.607416	1.52353	0.679	0.437	1.82893e-30	0	NDUFC2
2.89825e-35	0.606806	1.52288	0.389	0.157	1.40162e-30	0	ARMC9
1.22598e-29	0.605542	1.52155	0.385	0.175	5.92897e-25	0	MPG
1.87606e-36	0.602375	1.51821	0.664	0.399	9.0728e-32	0	AP2M1
2.31135e-45	0.600941	1.51671	0.835	0.583	1.11779e-40	0	BRK1
2.03026e-45	0.597816	1.51342	0.869	0.615	9.81855e-41	0	GSTO1
1.09349e-33	0.595519	1.51102	0.529	0.275	5.28825e-29	0	BNIP3
4.34996e-34	0.594465	1.50991	0.587	0.322	2.10369e-29	0	C14orf166
1.66485e-25	0.592584	1.50794	0.622	0.414	8.05139e-21	0	TMEM123
3.92698e-33	0.592343	1.50769	0.525	0.269	1.89913e-28	0	SLC39A1
2.20643e-32	0.590376	1.50564	0.396	0.173	1.06705e-27	0	MRPL34
2.89836e-35	0.584986	1.50002	0.5	0.241	1.40168e-30	0	UQCRC1
4.23094e-34	0.583914	1.49891	0.673	0.429	2.04612e-29	0	RNF7
1.08936e-31	0.583255	1.49823	0.71	0.471	5.26827e-27	0	PHLDA1
9.72994e-43	0.582808	1.49776	0.891	0.708	4.7055e-38	0	ALDOA
2.40586e-33	0.582025	1.49695	0.504	0.248	1.1635e-28	0	RAB31
1.96463e-28	0.580524	1.49539	0.392	0.18	9.50116e-24	0	ANXA11
1.64836e-38	0.580472	1.49534	0.62	0.337	7.97161e-34	0	ATP5G2
1.13532e-33	0.579812	1.49465	0.466	0.222	5.49054e-29	0	ILK
2.75632e-31	0.578084	1.49286	0.438	0.208	1.33299e-26	0	ADH5
1.54121e-29	0.576561	1.49129	0.539	0.305	7.45344e-25	0	ATP5A1
7.45021e-37	0.575451	1.49014	0.292	0.084	3.603e-32	0	ABTB1
2.08924e-33	0.575147	1.48983	0.759	0.526	1.01038e-28	0	SNX9
2.77038e-37	0.573258	1.48788	0.797	0.583	1.33978e-32	0	TMEM50A
1.39227e-21	0.570834	1.48538	0.309	0.144	6.73317e-17	0	GLRX
2.01938e-29	0.56918	1.48368	0.568	0.334	9.76595e-25	0	PSMC5
1.23187e-32	0.568274	1.48275	0.676	0.425	5.95746e-28	0	TKT
2.61523e-31	0.567966	1.48243	0.641	0.396	1.26475e-26	0	AURKAIP1
3.31949e-39	0.567835	1.4823	0.59	0.3	1.60534e-34	0	ATP5D
3.59658e-25	0.566192	1.48061	0.482	0.267	1.73934e-20	0	SNAI2
3.54208e-39	0.566111	1.48053	0.885	0.687	1.71299e-34	0	CLIC1
3.98285e-31	0.561346	1.47565	0.914	0.802	1.92615e-26	0	LDHA
2.11329e-32	0.560431	1.47471	0.751	0.526	1.02201e-27	0	NDUFS5
3.42191e-12	0.560169	1.47444	0.31	0.185	1.65487e-07	0	C15orf48
1.24499e-27	0.55891	1.47316	0.599	0.382	6.02089e-23	0	AUP1
1.2133e-35	0.558268	1.4725	0.627	0.358	5.86765e-31	0	RPS19BP1
8.0978e-17	0.557978	1.4722	0.461	0.302	3.91618e-12	0	COL4A1
2.34463e-31	0.557093	1.4713	0.752	0.516	1.13389e-26	0	ATP5B
1.54019e-30	0.552186	1.46631	0.462	0.224	7.4485e-26	0	STEAP1
6.95841e-44	0.545968	1.46	0.946	0.843	3.36516e-39	0	PKM
1.095e-29	0.545196	1.45922	0.419	0.19	5.29552e-25	0	SLC44A1
1.68116e-28	0.542869	1.45687	0.327	0.128	8.13024e-24	0	TMEM204
1.98908e-30	0.541526	1.45551	0.47	0.238	9.61941e-26	0	SSNA1
1.40536e-30	0.538084	1.45204	0.805	0.587	6.79644e-26	0	SSR2
8.82089e-23	0.537226	1.45118	0.641	0.424	4.26587e-18	0	CTSD
1.04123e-30	0.537154	1.45111	0.705	0.458	5.03551e-26	0	SARAF
2.42263e-23	0.536775	1.45073	0.344	0.166	1.17161e-18	0	CISD1
1.72632e-25	0.536114	1.45006	0.621	0.412	8.34865e-21	0	CLMP
3.61359e-27	0.535451	1.4494	0.342	0.148	1.74757e-22	0	TAP1
6.63019e-17	0.535163	1.44911	0.421	0.259	3.20642e-12	0	COL4A2
5.84355e-27	0.533164	1.4471	0.614	0.393	2.826e-22	0	ANAPC11
7.06406e-25	0.532658	1.44659	0.421	0.217	3.41625e-20	0	RNF24
1.70249e-18	0.53208	1.44601	0.484	0.306	8.23341e-14	0	MANF
2.30565e-28	0.529567	1.4435	0.491	0.251	1.11504e-23	0	PDGFRB
6.39455e-35	0.527272	1.4412	0.922	0.812	3.09247e-30	0	TUBA1B
7.44395e-29	0.525034	1.43897	0.673	0.437	3.59997e-24	0	PSMA4
1.15491e-21	0.521625	1.43557	0.434	0.239	5.58527e-17	0	SLC16A3
1.97767e-30	0.520788	1.43474	0.671	0.419	9.56423e-26	0	2015-09-01
3.88633e-27	0.520116	1.43407	0.478	0.261	1.87947e-22	0	PSMD4
5.77745e-25	0.520109	1.43406	0.276	0.107	2.79403e-20	0	CNIH3
9.60114e-25	0.518484	1.43245	0.5	0.292	4.64321e-20	0	EMC7
1.53718e-24	0.51763	1.4316	0.681	0.481	7.43395e-20	0	ZFAND5
3.23762e-26	0.517599	1.43157	0.471	0.258	1.56574e-21	0	SNRPC
7.05223e-27	0.515814	1.4298	0.654	0.444	3.41053e-22	0	PSMB3
5.3063e-26	0.515551	1.42954	0.561	0.345	2.56618e-21	0	PSMB2
5.83312e-26	0.514292	1.42829	0.425	0.222	2.82096e-21	0	SDHC
5.67987e-25	0.513146	1.42716	0.281	0.112	2.74684e-20	0	TDP2
4.13379e-26	0.512578	1.4266	0.498	0.28	1.99914e-21	0	ATP5C1
1.74381e-31	0.510271	1.42432	0.638	0.377	8.43323e-27	0	GADD45GIP1
8.19019e-26	0.507576	1.42166	0.42	0.209	3.96086e-21	0	CDIPT
8.64272e-28	0.507109	1.4212	0.772	0.555	4.17971e-23	0	RPS27L
1.02914e-23	0.505308	1.41943	0.507	0.295	4.97704e-19	0	IER3IP1
2.04532e-23	0.500707	1.41491	0.539	0.326	9.89137e-19	0	PSMD2
2.73921e-30	0.499454	1.41368	0.342	0.135	1.32471e-25	0	RTFDC1
5.98434e-27	0.495712	1.41002	0.296	0.117	2.89409e-22	0	TOR1A
1.33752e-23	0.495074	1.40939	0.352	0.163	6.46836e-19	0	POU2F2
1.74899e-25	0.4941	1.40844	0.394	0.192	8.45827e-21	0	NR1H2
1.34302e-26	0.493444	1.4078	0.307	0.123	6.49497e-22	0	UBALD2
7.01175e-27	0.492466	1.40685	0.568	0.333	3.39095e-22	0	SMIM3
1.09918e-15	0.49189	1.40629	0.269	0.132	5.31574e-11	0	GAS1
1.02391e-25	0.491417	1.40582	0.503	0.292	4.95173e-21	0	YIPF3
1.06886e-28	0.490598	1.40503	0.685	0.445	5.16909e-24	0	UBXN1
6.86771e-24	0.490159	1.4046	0.632	0.418	3.32129e-19	0	COX5B
3.83532e-24	0.487157	1.40168	0.416	0.222	1.8548e-19	0	NCOR1
1.82074e-27	0.487064	1.40159	0.369	0.163	8.80528e-23	0	NDUFS2
4.20277e-24	0.486086	1.40064	0.747	0.558	2.0325e-19	0	TMED2
5.60111e-26	0.486083	1.40064	0.699	0.492	2.70875e-21	0	NOP10
4.83175e-20	0.483812	1.39843	0.629	0.444	2.33668e-15	0	HMGA1
7.66437e-22	0.482883	1.39753	0.424	0.234	3.70656e-17	0	SELT
1.51709e-20	0.482236	1.39691	0.344	0.172	7.33678e-16	0	TFAP2C
4.15224e-20	0.481763	1.39645	0.516	0.323	2.00806e-15	0	LRP10
4.52325e-35	0.481668	1.39636	0.901	0.736	2.18749e-30	0	GPX4
3.15179e-26	0.479975	1.39472	0.468	0.252	1.52424e-21	0	MRPL27
9.51275e-14	0.479117	1.39389	0.323	0.185	4.60046e-09	0	SDF2L1
7.59124e-25	0.479103	1.39388	0.39	0.193	3.6712e-20	0	WIPI2
2.01756e-25	0.478689	1.39348	0.6	0.37	9.75712e-21	0	NDUFB10
7.06266e-18	0.477001	1.39185	0.448	0.271	3.41557e-13	0	DSEL
2.88527e-23	0.474891	1.38981	0.479	0.28	1.39535e-18	0	MRPL14
6.54444e-23	0.474438	1.38938	0.464	0.265	3.16496e-18	0	EIF4E2
3.58907e-20	0.47108	1.38615	0.486	0.301	1.73571e-15	0	PYURF
1.37473e-30	0.46937	1.38451	0.882	0.735	6.64833e-26	0	HINT1
4.1752e-19	0.46937	1.3845	0.381	0.211	2.01917e-14	0	CARD19
4.86794e-20	0.467576	1.38278	0.466	0.288	2.35418e-15	0	EMC3
4.35524e-22	0.467066	1.3823	0.421	0.227	2.10624e-17	0	ARSG
5.54137e-20	0.465529	1.38082	0.369	0.196	2.67986e-15	0	NTAN1
3.95089e-13	0.465263	1.38057	0.384	0.235	1.91069e-08	0	IL11
7.10577e-21	0.463993	1.37935	0.328	0.156	3.43642e-16	0	SH3KBP1
2.80022e-14	0.463484	1.37887	0.292	0.16	1.35422e-09	0	PLAT
2.44731e-21	0.462787	1.3782	0.322	0.152	1.18355e-16	0	MVP
6.84386e-24	0.461162	1.37665	0.797	0.608	3.30976e-19	0	MTDH
4.33134e-24	0.459375	1.37495	0.585	0.354	2.09468e-19	0	FAM96B
1.56452e-25	0.458639	1.37425	0.616	0.379	7.56618e-21	0	MLF2
4.37808e-22	0.457256	1.37293	0.49	0.291	2.11728e-17	0	EMC4
2.24997e-26	0.455271	1.37104	0.4	0.191	1.08811e-21	0	EDNRA
7.06557e-20	0.45416	1.36998	0.651	0.464	3.41698e-15	0	PSMD7
9.29366e-22	0.453141	1.36902	0.306	0.136	4.49451e-17	0	COL5A3
1.53961e-20	0.451595	1.36755	0.594	0.4	7.44569e-16	0	ISCU
5.24949e-23	0.451339	1.36731	0.414	0.217	2.53871e-18	0	LINC01420
2.66648e-27	0.451165	1.36714	0.842	0.658	1.28954e-22	0	IGFBP4
3.5152e-21	0.450841	1.36684	0.392	0.208	1.69998e-16	0	NDUFB6
5.49453e-20	0.450689	1.36669	0.512	0.322	2.65721e-15	0	NAA20
3.48591e-22	0.44984	1.36589	0.651	0.449	1.68582e-17	0	PSMA1
1.56591e-21	0.449602	1.36566	0.459	0.263	7.57289e-17	0	TNFRSF1A
7.71673e-18	0.449198	1.36528	0.484	0.305	3.73189e-13	0	ACADVL
2.35168e-22	0.44905	1.36514	0.619	0.415	1.1373e-17	0	COX5A
2.69202e-21	0.446264	1.36251	0.365	0.183	1.30189e-16	0	TCEAL8
2.44295e-19	0.44604	1.3623	0.7	0.529	1.18144e-14	0	ARPC5
4.92173e-24	0.445996	1.36225	0.53	0.303	2.3802e-19	0	ATP6V1E1
4.03949e-20	0.445376	1.36167	0.424	0.237	1.95354e-15	0	ATP5H
2.49648e-23	0.445296	1.36159	0.607	0.383	1.20732e-18	0	JTB
4.0806e-16	0.444221	1.36058	0.564	0.399	1.97342e-11	0	TUFM
3.10231e-23	0.443578	1.35997	0.556	0.346	1.50031e-18	0	NDUFV2
1.37556e-19	0.442226	1.3587	0.442	0.257	6.65234e-15	0	ORMDL1
2.28772e-33	0.440867	1.35742	0.934	0.805	1.10637e-28	0	TPM4
7.29707e-19	0.440601	1.35717	0.54	0.357	3.52894e-14	0	2007-09-01
1.14028e-24	0.440538	1.35711	0.802	0.599	5.51452e-20	0	MYDGF
4.24071e-20	0.438905	1.35558	0.251	0.104	2.05085e-15	0	POPDC3
3.25489e-23	0.438424	1.35512	0.309	0.131	1.5741e-18	0	PLEKHA5
4.50614e-22	0.43828	1.35499	0.641	0.445	2.17921e-17	0	LAMTOR1
7.72683e-25	0.437099	1.35388	0.709	0.488	3.73677e-20	0	CTHRC1
3.41867e-23	0.435979	1.35283	0.276	0.11	1.6533e-18	0	TEX264
3.73955e-18	0.4357	1.35257	0.67	0.5	1.80848e-13	0	MPZL1
7.35125e-24	0.435621	1.35249	0.694	0.463	3.55514e-19	0	BNIP3L
9.87547e-18	0.434239	1.3512	0.585	0.412	4.77588e-13	0	MGAT1
6.97525e-27	0.433875	1.35086	0.919	0.794	3.3733e-22	0	HLA-E
2.1615e-16	0.432974	1.35001	0.452	0.28	1.04532e-11	0	PID1
4.8343e-22	0.431877	1.34899	0.31	0.139	2.33792e-17	0	C6orf1
1.13083e-20	0.431309	1.34846	0.643	0.44	5.4688e-16	0	PSMB6
4.95709e-25	0.429423	1.34669	0.74	0.529	2.3973e-20	0	ARPC3
1.6899e-19	0.428944	1.34625	0.491	0.301	8.17255e-15	0	LMAN2
2.63283e-18	0.428129	1.34549	0.535	0.355	1.27326e-13	0	NDUFS6
2.0025e-17	0.427921	1.34529	0.268	0.128	9.68431e-13	0	BMP2
3.16218e-19	0.427788	1.34517	0.502	0.308	1.52926e-14	0	PPP4C
2.01333e-17	0.427173	1.3446	0.445	0.281	9.73667e-13	0	STOML2
1.71494e-18	0.426918	1.34436	0.288	0.138	8.29364e-14	0	ARRDC2
4.32985e-21	0.426053	1.34355	0.352	0.173	2.09396e-16	0	NDUFA8
9.02546e-12	0.425628	1.34316	0.437	0.296	4.3648e-07	0	CTNNB1
3.50567e-18	0.425184	1.34274	0.642	0.444	1.69538e-13	0	PSMC1
6.21621e-21	0.425038	1.34261	0.481	0.286	3.00622e-16	0	MRPL41
1.16395e-26	0.424234	1.34186	0.947	0.882	5.62896e-22	0	LGALS3
8.49722e-22	0.423913	1.34156	0.291	0.126	4.10934e-17	0	COA3
1.30022e-22	0.423683	1.34135	0.288	0.123	6.28799e-18	0	LSM10
1.62499e-19	0.423665	1.34133	0.474	0.282	7.85862e-15	0	CDC42EP2
3.07019e-17	0.423182	1.34088	0.48	0.31	1.48477e-12	0	MAF1
8.53521e-21	0.423125	1.34083	0.657	0.447	4.12771e-16	0	SUMO1
3.77654e-17	0.421119	1.33897	0.628	0.454	1.82637e-12	0	VCP
6.79824e-18	0.420725	1.3386	0.323	0.165	3.2877e-13	0	PINK1
6.41249e-18	0.420231	1.33814	0.445	0.267	3.10114e-13	0	SERINC3
1.34081e-12	0.419381	1.33735	0.735	0.605	6.48427e-08	0	SFRP2
6.52515e-19	0.419368	1.33734	0.366	0.194	3.15563e-14	0	VDAC3
2.30295e-18	0.418882	1.33689	0.361	0.193	1.11373e-13	0	CISD2
2.58082e-17	0.417932	1.33601	0.689	0.505	1.24811e-12	0	CLEC2B
2.90984e-17	0.417374	1.33549	0.312	0.162	1.40723e-12	0	STAT1
2.67626e-18	0.416594	1.33477	0.269	0.126	1.29427e-13	0	OSGIN2
5.69244e-16	0.415923	1.33415	0.459	0.297	2.75292e-11	0	TMEM147
1.25808e-11	0.415542	1.3338	0.327	0.208	6.08419e-07	0	CTSS
2.33803e-19	0.41532	1.33359	0.361	0.189	1.1307e-14	0	TPGS1
1.58373e-21	0.414292	1.33264	0.754	0.563	7.6591e-17	0	PRELID1
7.37114e-19	0.41227	1.33078	0.344	0.18	3.56476e-14	0	ECH1
1.0491e-07	0.411603	1.33016	0.448	0.338	0.00507354	0	MMP10
2.10158e-18	0.41127	1.32986	0.31	0.156	1.01635e-13	0	MTCH2
9.70191e-18	0.410541	1.32918	0.427	0.257	4.69194e-13	0	MYO1B
1.78421e-16	0.40851	1.32731	0.433	0.263	8.62859e-12	0	STUB1
3.95479e-16	0.408181	1.32701	0.511	0.346	1.91258e-11	0	BAX
4.13587e-19	0.407452	1.32634	0.389	0.213	2.00015e-14	0	HEBP1
9.85716e-17	0.407409	1.3263	0.308	0.157	4.76702e-12	0	CDK2AP2
3.86072e-18	0.407279	1.32618	0.351	0.189	1.86708e-13	0	C11orf31
1.31646e-19	0.407201	1.32611	0.505	0.306	6.36654e-15	0	ARPC1B
1.8275e-21	0.40687	1.32581	0.628	0.424	8.83795e-17	0	RNH1
1.20524e-18	0.406485	1.32545	0.404	0.224	5.82864e-14	0	FBXW5
7.71113e-19	0.406461	1.32543	0.64	0.457	3.72918e-14	0	NEDD8
4.04711e-23	0.405683	1.32472	0.892	0.773	1.95722e-18	0	CD44
4.37036e-22	0.405261	1.32433	0.771	0.597	2.11355e-17	0	PGAM1
5.3425e-16	0.40463	1.32375	0.622	0.446	2.58368e-11	0	PSMA3
3.04616e-17	0.403443	1.32266	0.391	0.223	1.47315e-12	0	COMT
3.1509e-17	0.402532	1.32183	0.609	0.443	1.52381e-12	0	C1orf43
7.38312e-20	0.402482	1.32178	0.493	0.304	3.57055e-15	0	FAM32A
6.22276e-17	0.402234	1.32155	0.632	0.445	3.00939e-12	0	PTP4A2
1.53838e-14	0.402215	1.32153	0.463	0.31	7.43976e-10	0	SUPT4H1
5.82169e-14	0.401403	1.32079	0.369	0.226	2.81543e-09	0	APEX1
1.02184e-15	0.401225	1.32063	0.429	0.265	4.9417e-11	0	TXNL4A
1.12837e-20	0.400366	1.31984	0.263	0.11	5.4569e-16	0	HAGH
2.68969e-26	0.399056	1.31864	0.892	0.729	1.30076e-21	0	GSTP1
2.99184e-17	0.398463	1.3181	0.334	0.179	1.44689e-12	0	COX14
2.72156e-18	0.397933	1.31762	0.475	0.285	1.31617e-13	0	SFT2D1
1.33733e-15	0.397853	1.31755	0.597	0.432	6.46745e-11	0	PSME1
1.10735e-15	0.397697	1.3174	0.32	0.175	5.35525e-11	0	TMED1
8.70343e-18	0.39704	1.3168	0.5	0.309	4.20906e-13	0	SLC39A7
4.58036e-17	0.396687	1.31648	0.34	0.182	2.21511e-12	0	PPP1R11
3.88487e-15	0.39563	1.31552	0.273	0.14	1.87876e-10	0	MESDC2
7.19876e-16	0.393301	1.3134	0.588	0.412	3.48139e-11	0	S100A16
1.05962e-15	0.393054	1.31317	0.309	0.166	5.12441e-11	0	OXA1L
2.70223e-15	0.39283	1.31297	0.59	0.425	1.30682e-10	0	SURF4
1.13503e-17	0.392768	1.31291	0.362	0.195	5.48913e-13	0	POLR2J3
5.07825e-19	0.392609	1.31277	0.284	0.128	2.45589e-14	0	CBR1
1.66037e-18	0.391886	1.31211	0.395	0.22	8.02971e-14	0	C20orf24
1.10283e-17	0.391683	1.31192	0.406	0.235	5.3334e-13	0	NOSIP
3.63455e-17	0.390949	1.31126	0.688	0.508	1.7577e-12	0	CALU
2.50956e-17	0.390935	1.31124	0.325	0.171	1.21365e-12	0	AIFM2
2.54702e-18	0.390352	1.31071	0.284	0.135	1.23176e-13	0	CLPP
8.60015e-14	0.390226	1.3106	0.292	0.162	4.15912e-09	0	SLC1A5
9.04078e-19	0.389989	1.31038	0.677	0.474	4.37221e-14	0	RPS4Y1
6.3039e-17	0.388641	1.30916	0.546	0.374	3.04863e-12	0	KIF5B
1.53602e-15	0.388573	1.3091	0.382	0.227	7.42833e-11	0	UFD1L
1.01873e-18	0.387648	1.30826	0.651	0.445	4.92667e-14	0	TXNRD1
5.89092e-15	0.386844	1.30753	0.569	0.403	2.84891e-10	0	ATP5J
3.63751e-16	0.386085	1.30684	0.336	0.184	1.75914e-11	0	MEAF6
8.14867e-25	0.384392	1.30531	0.766	0.574	3.94078e-20	0	SRSF3
8.65203e-17	0.384348	1.30527	0.344	0.188	4.18421e-12	0	PIH1D1
1.95116e-17	0.384337	1.30526	0.455	0.275	9.43602e-13	0	TRAPPC3
2.48109e-12	0.384277	1.30521	0.49	0.349	1.19988e-07	0	AP1S2
3.90815e-16	0.384029	1.30498	0.295	0.149	1.89002e-11	0	CRIPT
2.47627e-19	0.383777	1.30475	0.966	0.855	1.19755e-14	0	NEAT1
1.30287e-14	0.38353	1.30453	0.513	0.363	6.30083e-10	0	CAP1
3.22111e-20	0.382984	1.30404	0.785	0.64	1.55776e-15	0	PARK7
1.90923e-17	0.382977	1.30403	0.532	0.342	9.23325e-13	0	TRAM1
8.65409e-17	0.382355	1.30347	0.282	0.139	4.1852e-12	0	ARF3
8.05086e-17	0.380445	1.30174	0.281	0.137	3.89348e-12	0	DPY30
4.14853e-12	0.379709	1.30108	0.513	0.371	2.00627e-07	0	AXL
1.24305e-16	0.379067	1.3005	0.345	0.188	6.01153e-12	0	C16orf45
5.26104e-16	0.378979	1.30042	0.29	0.149	2.54429e-11	0	RPAIN
6.97759e-14	0.378945	1.30039	0.376	0.233	3.37443e-09	0	DERL2
4.07289e-16	0.378149	1.29967	0.555	0.376	1.96969e-11	0	RAB34
1.06527e-13	0.37812	1.29965	0.351	0.211	5.15173e-09	0	SEC13
6.21888e-14	0.377915	1.29946	0.374	0.227	3.00751e-09	0	CFLAR
1.02195e-18	0.37654	1.29822	0.696	0.511	4.94224e-14	0	LAMTOR5
5.27853e-14	0.376067	1.2978	0.582	0.422	2.55275e-09	0	BPGM
2.22195e-15	0.3759	1.29765	0.43	0.27	1.07456e-10	0	UBE2V2
3.05402e-13	0.375849	1.2976	0.667	0.524	1.47696e-08	0	MPC2
7.00032e-18	0.375795	1.29755	0.303	0.15	3.38542e-13	0	SDHA
7.3131e-17	0.37458	1.29646	0.718	0.555	3.53669e-12	0	SH3BGRL3
1.35071e-13	0.374329	1.29624	0.287	0.16	6.53215e-09	0	MRPL4
3.59398e-16	0.374282	1.29619	0.401	0.24	1.73808e-11	0	GTF3C6
2.09169e-14	0.373886	1.29584	0.367	0.222	1.01156e-09	0	SPAG7
9.6329e-15	0.373756	1.29572	0.425	0.261	4.65857e-10	0	SPG21
1.15686e-13	0.372343	1.29445	0.611	0.456	5.59468e-09	0	FKBP1A
1.8348e-13	0.372094	1.29423	0.379	0.232	8.87328e-09	0	PFKFB3
5.32742e-15	0.371343	1.29356	0.259	0.131	2.57639e-10	0	ADPGK
1.117e-15	0.370839	1.2931	0.596	0.429	5.4019e-11	0	SRSF9
3.85292e-15	0.368883	1.29135	0.52	0.342	1.86331e-10	0	ATP5O
6.97442e-18	0.36858	1.29108	0.263	0.121	3.3729e-13	0	DHRSX
7.30447e-18	0.368373	1.2909	0.728	0.554	3.53251e-13	0	C19orf43
5.6069e-11	0.368349	1.29087	0.37	0.25	2.71155e-06	0	NDN
1.16332e-17	0.368145	1.29069	0.799	0.622	5.62593e-13	0	ATP1B3
1.3978e-15	0.367884	1.29046	0.381	0.231	6.75992e-11	0	LSM1
2.76103e-16	0.367735	1.29033	0.29	0.146	1.33526e-11	0	PRPF31
9.22093e-17	0.367679	1.29028	0.479	0.302	4.45933e-12	0	TMEM208
2.34177e-15	0.36708	1.28974	0.572	0.41	1.1325e-10	0	DYNLT1
3.34742e-18	0.366966	1.28964	0.327	0.163	1.61884e-13	0	CTDSP2
1.01616e-15	0.366627	1.28933	0.427	0.26	4.91425e-11	0	IMP3
4.7662e-14	0.365964	1.28874	0.601	0.445	2.30498e-09	0	ARHGDIA
5.4201e-14	0.365458	1.28829	0.438	0.287	2.62121e-09	0	RAB11A
2.03815e-13	0.365449	1.28828	0.363	0.225	9.85668e-09	0	CHPT1
1.63645e-12	0.365238	1.28809	0.402	0.26	7.91406e-08	0	CNIH4
3.57743e-16	0.365165	1.28803	0.367	0.203	1.73008e-11	0	ERLEC1
4.43329e-14	0.365025	1.2879	0.456	0.299	2.14398e-09	0	PDCD6
9.86485e-15	0.363888	1.28689	0.278	0.145	4.77074e-10	0	RNF13
8.63699e-15	0.36353	1.28657	0.411	0.255	4.17694e-10	0	PHB
3.7473e-15	0.362457	1.28561	0.304	0.164	1.81223e-10	0	TXNDC12
9.94415e-14	0.36156	1.28481	0.369	0.224	4.80909e-09	0	SPNS1
2.15094e-14	0.361292	1.28458	0.576	0.417	1.04022e-09	0	MRPL51
2.82718e-14	0.361279	1.28456	0.297	0.162	1.36725e-09	0	LYRM4
1.5059e-35	0.360567	1.28393	0.997	0.971	7.2827e-31	0	PTMA
1.10158e-20	0.360188	1.28359	0.758	0.564	5.32737e-16	0	EID1
8.963e-16	0.359778	1.28323	0.599	0.424	4.33459e-11	0	NDUFB4
4.12134e-14	0.35927	1.28278	0.304	0.168	1.99312e-09	0	C19orf24
5.97219e-16	0.359149	1.28267	0.378	0.218	2.88821e-11	0	PRDX3
1.47274e-14	0.35798	1.28163	0.268	0.14	7.12232e-10	0	SH3GL1
1.09527e-14	0.357607	1.2813	0.547	0.379	5.29683e-10	0	TUBB6
1.99671e-12	0.357137	1.28088	0.333	0.199	9.65627e-08	0	TMEM115
1.6233e-11	0.356908	1.28068	0.557	0.417	7.85045e-07	0	PGK1
2.11531e-14	0.356764	1.28055	0.379	0.223	1.02299e-09	0	NDUFS8
3.4139e-13	0.356611	1.28041	0.296	0.168	1.651e-08	0	LPAR1
6.36924e-17	0.356459	1.28028	0.628	0.422	3.08023e-12	0	TCEB2
1.52048e-16	0.356436	1.28026	0.287	0.139	7.35321e-12	0	SLC35B1
5.45031e-15	0.356249	1.28009	0.425	0.259	2.63582e-10	0	EVA1B
1.6557e-15	0.355926	1.27981	0.418	0.245	8.00715e-11	0	DPYSL2
6.19212e-15	0.35584	1.27973	0.437	0.266	2.99457e-10	0	RER1
3.61029e-15	0.355685	1.27959	0.772	0.635	1.74597e-10	0	SEC11A
2.92122e-19	0.355612	1.27953	0.287	0.128	1.41273e-14	0	COL7A1
3.954e-14	0.355431	1.27937	0.353	0.209	1.91219e-09	0	MRPS36
1.55902e-18	0.35444	1.27849	0.836	0.714	7.53956e-14	0	EDF1
1.68273e-18	0.354161	1.27824	0.849	0.7	8.13784e-14	0	ARPC2
7.754e-12	0.353821	1.27794	0.397	0.267	3.74991e-07	0	JAGN1
6.75951e-16	0.353712	1.27784	0.477	0.299	3.26897e-11	0	POLR2E
2.13194e-12	0.353589	1.27774	0.419	0.275	1.03103e-07	0	DNAJB11
3.64978e-15	0.353544	1.2777	0.5	0.328	1.76507e-10	0	NRBP1
4.60335e-15	0.353109	1.27731	0.286	0.146	2.22622e-10	0	ATPIF1
3.6369e-13	0.352305	1.2766	0.527	0.366	1.75884e-08	0	DNAJC3
3.29017e-13	0.35225	1.27655	0.273	0.15	1.59116e-08	0	PTPRE
5.05033e-15	0.350715	1.27519	0.535	0.362	2.44239e-10	0	HDGF
9.37997e-17	0.350643	1.27513	0.293	0.148	4.53625e-12	0	LAMTOR2
4.11062e-13	0.350604	1.27509	0.409	0.263	1.98794e-08	0	GORASP2
3.16892e-15	0.350582	1.27507	0.508	0.335	1.53252e-10	0	HM13
2.5489e-12	0.350478	1.27498	0.398	0.255	1.23267e-07	0	ITGA1
9.58867e-23	0.350414	1.27493	0.921	0.79	4.63718e-18	0	GNB2L1
5.15441e-15	0.349739	1.27433	0.265	0.134	2.49272e-10	0	DDRGK1
1.56995e-11	0.349716	1.27431	0.338	0.214	7.59245e-07	0	DNPEP
1.77025e-14	0.34921	1.27386	0.581	0.417	8.56112e-10	0	DYNLRB1
8.43239e-16	0.348418	1.27316	0.687	0.519	4.07799e-11	0	HERPUD1
2.06195e-12	0.348375	1.27313	0.359	0.217	9.97181e-08	0	IFNGR2
3.04063e-13	0.347956	1.27276	0.319	0.185	1.47048e-08	0	MRPS34
4.94482e-19	0.347889	1.2727	0.557	0.353	2.39136e-14	0	SHFM1
1.09016e-17	0.347724	1.27255	0.97	0.936	5.27214e-13	0	HLA-B
2.58829e-24	0.345692	1.27076	0.948	0.877	1.25172e-19	0	PFN1
6.11239e-16	0.345463	1.27056	0.351	0.192	2.95601e-11	0	AIP
2.93225e-14	0.34503	1.27018	0.275	0.144	1.41807e-09	0	ACTR1A
8.01947e-14	0.345006	1.27016	0.634	0.475	3.8783e-09	0	ZNF706
6.63026e-15	0.344422	1.26964	0.333	0.183	3.20646e-10	0	RAB11B
6.72816e-14	0.34425	1.26949	0.64	0.476	3.25381e-09	0	ARL6IP4
2.27237e-12	0.343743	1.26904	0.274	0.155	1.09894e-07	0	ADSS
1.05331e-13	0.343056	1.26844	0.744	0.583	5.09393e-09	0	BRI3
1.08966e-13	0.34281	1.26822	0.327	0.187	5.26971e-09	0	RBPMS
5.33781e-16	0.342542	1.26799	0.548	0.366	2.58142e-11	0	RNF181
2.5155e-16	0.341849	1.26738	0.502	0.325	1.21652e-11	0	SSBP1
2.65431e-12	0.3415	1.26707	0.464	0.321	1.28365e-07	0	RBM17
2.50239e-13	0.340381	1.26609	0.3	0.167	1.21018e-08	0	PSMB8
5.38045e-14	0.340288	1.26601	0.418	0.267	2.60204e-09	0	RALY
1.10227e-13	0.339585	1.26539	0.41	0.259	5.33069e-09	0	MAP7D1
2.07207e-13	0.33928	1.26512	0.28	0.153	1.00207e-08	0	ARPC1A
2.46125e-16	0.339145	1.26501	0.3	0.151	1.19029e-11	0	C16orf13
2.12548e-16	0.339126	1.26499	0.328	0.175	1.0279e-11	0	SLC52A2
5.14545e-14	0.33905	1.26492	0.628	0.467	2.48839e-09	0	UQCRFS1
9.61954e-16	0.338682	1.2646	0.304	0.156	4.65211e-11	0	C19orf70
4.37125e-14	0.338611	1.26454	0.646	0.491	2.11398e-09	0	COPE
9.60111e-11	0.337554	1.26361	0.313	0.197	4.64319e-06	0	MRPL22
4.65845e-12	0.337445	1.26352	0.324	0.195	2.25287e-07	0	SRPRA
6.46891e-15	0.337356	1.26344	0.322	0.172	3.12843e-10	0	SPSB3
2.04361e-14	0.337269	1.26336	0.495	0.33	9.8831e-10	0	PDAP1
4.49953e-12	0.336615	1.26279	0.502	0.356	2.17602e-07	0	HIGD2A
4.00205e-15	0.335743	1.26203	0.376	0.216	1.93543e-10	0	CMTM6
5.56611e-22	0.335311	1.26165	0.951	0.895	2.69183e-17	0	HLA-C
2.68177e-12	0.335121	1.26148	0.278	0.157	1.29693e-07	0	TMEM138
4.42181e-19	0.334954	1.26134	0.972	0.931	2.13843e-14	0	HLA-A
1.68581e-10	0.334735	1.26115	0.378	0.255	8.15277e-06	0	RRAGA
3.13952e-14	0.334632	1.26106	0.715	0.56	1.5183e-09	0	ATP5L
5.50742e-14	0.33431	1.26077	0.28	0.148	2.66344e-09	0	TUSC1
3.148e-16	0.334032	1.26053	0.759	0.579	1.5224e-11	0	YWHAB
7.41465e-13	0.333578	1.26013	0.664	0.528	3.5858e-08	0	GABARAPL2
6.63428e-12	0.333379	1.25996	0.255	0.14	3.2084e-07	0	POLD2
5.76328e-10	0.33318	1.25979	0.435	0.302	2.78718e-05	0	TMEM230
7.69088e-12	0.332909	1.25955	0.294	0.17	3.71939e-07	0	COPS5
9.61198e-13	0.33225	1.25898	0.291	0.166	4.64845e-08	0	CREB3
4.26385e-16	0.332036	1.25879	0.776	0.594	2.06204e-11	0	PSMD8
5.38921e-14	0.331121	1.25799	0.251	0.126	2.60628e-09	0	CORO1B
1.59526e-12	0.330468	1.25742	0.347	0.211	7.71484e-08	0	ATP5F1
2.05294e-13	0.330422	1.25738	0.375	0.231	9.92822e-09	0	MRPS12
6.56677e-13	0.329553	1.25662	0.374	0.232	3.17576e-08	0	LSM8
2.86148e-11	0.329447	1.25653	0.345	0.222	1.38384e-06	0	PRR13
3.67576e-12	0.329048	1.25618	0.437	0.288	1.77763e-07	0	KMT2E
2.57233e-11	0.32888	1.25604	0.322	0.198	1.24401e-06	0	TSPAN3
5.9868e-14	0.328752	1.25593	0.428	0.267	2.89527e-09	0	SEC61A1
1.82928e-15	0.327967	1.25524	0.288	0.147	8.8466e-11	0	RNF187
5.21438e-16	0.327837	1.25513	0.276	0.136	2.52173e-11	0	TMEM9B
2.85882e-12	0.327834	1.25513	0.66	0.523	1.38255e-07	0	TRMT112
7.08057e-14	0.327811	1.25511	0.457	0.289	3.42424e-09	0	CCDC107
1.08554e-13	0.327788	1.25509	0.462	0.298	5.24976e-09	0	C14orf119
9.37525e-13	0.327776	1.25508	0.282	0.154	4.53397e-08	0	RAB6A
2.12288e-14	0.327715	1.25502	0.271	0.138	1.02664e-09	0	COMMD5
1.05976e-12	0.327561	1.25489	0.428	0.281	5.12512e-08	0	YIF1A
4.84786e-11	0.326459	1.25393	0.324	0.203	2.34448e-06	0	ALG2
2.29633e-12	0.32645	1.25392	0.256	0.141	1.11053e-07	0	MRPL15
3.71025e-13	0.32604	1.25357	0.423	0.267	1.79431e-08	0	DCTN2
2.26114e-10	0.325722	1.25329	0.402	0.271	1.09351e-05	0	TFPI
1.3498e-09	0.325436	1.25304	0.366	0.254	6.52775e-05	0	TRAPPC4
8.70236e-11	0.325231	1.25286	0.326	0.204	4.20855e-06	0	TRIM47
1.59526e-12	0.325157	1.2528	0.388	0.245	7.71485e-08	0	SRSF4
1.00445e-12	0.324951	1.25262	0.286	0.161	4.8576e-08	0	PIN1
1.97253e-11	0.324192	1.25196	0.388	0.255	9.53936e-07	0	SNRPD3
7.43104e-13	0.324151	1.25193	0.475	0.319	3.59372e-08	0	LRPAP1
4.87257e-15	0.322535	1.25053	0.281	0.143	2.35642e-10	0	TSC22D4
1.03699e-11	0.322363	1.25038	0.49	0.335	5.01499e-07	0	CHMP5
3.92438e-11	0.322114	1.25016	0.31	0.189	1.89787e-06	0	UQCRC2
7.37765e-11	0.321714	1.24981	0.313	0.193	3.5679e-06	0	C9orf78
1.02028e-13	0.321298	1.24945	0.36	0.208	4.93416e-09	0	MDH1
2.9802e-18	0.321207	1.24938	0.902	0.773	1.44125e-13	0	PRDX1
1.51714e-13	0.320917	1.24912	0.467	0.302	7.33704e-09	0	ZNHIT1
1.40473e-12	0.320167	1.24847	0.256	0.136	6.7934e-08	0	LTBR
1.3212e-11	0.320072	1.24839	0.531	0.388	6.38946e-07	0	CCT3
1.06978e-14	0.319887	1.24823	0.606	0.429	5.17355e-10	0	C1QBP
1.02718e-12	0.319221	1.24766	0.481	0.329	4.96756e-08	0	PSMA5
4.09189e-12	0.319216	1.24765	0.524	0.372	1.97888e-07	0	XRCC5
8.22817e-11	0.319173	1.24762	0.278	0.165	3.97923e-06	0	PTPN12
7.47953e-15	0.318838	1.24733	0.861	0.737	3.61718e-10	0	SUMO2
5.12583e-14	0.31787	1.24649	0.512	0.346	2.4789e-09	0	NDUFAB1
4.57112e-12	0.317515	1.24618	0.364	0.221	2.21064e-07	0	ZNF428
1.10398e-13	0.317125	1.24585	0.305	0.17	5.33894e-09	0	UBE2J1
4.47723e-09	0.316569	1.24537	0.319	0.216	0.000216523	0	SRPRB
1.86006e-13	0.315572	1.24451	0.811	0.672	8.99543e-09	0	COX6A1
7.96643e-11	0.315249	1.24423	0.404	0.274	3.85264e-06	0	THRAP3
3.51199e-13	0.314935	1.24396	0.731	0.576	1.69843e-08	0	SERP1
2.45083e-10	0.314581	1.24365	0.36	0.238	1.18525e-05	0	USP16
7.73772e-13	0.314289	1.2434	0.753	0.625	3.74204e-08	0	SPCS2
6.57721e-13	0.313567	1.24278	0.3	0.172	3.18081e-08	0	BRMS1
5.99508e-13	0.312897	1.2422	0.336	0.2	2.89928e-08	0	TMEM183A
1.21074e-10	0.312474	1.24184	0.302	0.185	5.85528e-06	0	MOB2
5.33593e-10	0.311989	1.24142	0.547	0.418	2.58051e-05	0	RAB5C
7.75901e-12	0.311944	1.24138	0.346	0.216	3.75234e-07	0	NDUFA5
2.12804e-11	0.311879	1.24132	0.341	0.215	1.02914e-06	0	LINC00493
5.08526e-09	0.311492	1.24099	0.409	0.294	0.000245928	0	ANXA7
1.44672e-11	0.31129	1.24082	0.628	0.484	6.99649e-07	0	C19orf53
1.05388e-12	0.311174	1.24072	0.352	0.208	5.09668e-08	0	TXNDC17
5.07133e-11	0.311167	1.24071	0.37	0.243	2.45254e-06	0	BCAP31
2.77246e-11	0.309629	1.23939	0.27	0.156	1.34079e-06	0	SCYL1
8.2663e-10	0.309537	1.23931	0.348	0.234	3.99767e-05	0	SDF2
2.38909e-11	0.309377	1.23917	0.371	0.234	1.15539e-06	0	HADHB
1.88531e-12	0.309065	1.2389	0.67	0.538	9.11754e-08	0	ERH
5.57572e-11	0.308701	1.23859	0.311	0.192	2.69647e-06	0	PAIP1
8.20362e-12	0.308569	1.23848	0.705	0.546	3.96735e-07	0	TYMP
1.33327e-10	0.307907	1.23791	0.418	0.285	6.44782e-06	0	CAPZA1
2.62735e-11	0.306214	1.23646	0.329	0.204	1.27061e-06	0	GLRX5
4.84438e-12	0.305973	1.23625	0.454	0.301	2.34279e-07	0	FAP
1.38671e-10	0.305605	1.23594	0.264	0.155	6.70628e-06	0	DESI2
1.44408e-10	0.305171	1.23556	0.64	0.476	6.98373e-06	0	GREM1
1.12607e-09	0.304911	1.23534	0.294	0.188	5.44578e-05	0	SAR1B
1.47435e-16	0.304293	1.23481	0.859	0.694	7.13012e-12	0	PNRC1
3.56084e-11	0.303335	1.23399	0.569	0.413	1.72206e-06	0	NDUFB9
1.56746e-08	0.303324	1.23398	0.323	0.223	0.000758042	0	CCDC124
4.70597e-11	0.303314	1.23398	0.329	0.204	2.27586e-06	0	VTI1B
3.18506e-12	0.303276	1.23394	0.356	0.22	1.54033e-07	0	MLEC
8.7172e-11	0.303034	1.23374	0.384	0.256	4.21573e-06	0	SF3B4
1.73389e-09	0.302719	1.23347	0.272	0.168	8.38525e-05	0	BCAP29
1.13512e-09	0.301827	1.2327	0.428	0.303	5.48954e-05	0	DDX46
4.21897e-11	0.300902	1.23191	0.465	0.316	2.04034e-06	0	ADI1
5.21476e-10	0.300098	1.23123	0.5	0.371	2.52191e-05	0	SDF4
4.00594e-11	0.300093	1.23122	0.343	0.215	1.93731e-06	0	YIPF4
9.99902e-13	0.299695	1.23088	0.375	0.228	4.83563e-08	0	TBCB
1.02672e-10	0.299548	1.23076	0.656	0.527	4.96533e-06	0	RAB2A
4.39989e-13	0.298373	1.22976	0.625	0.452	2.12783e-08	0	COX7A2L
1.59025e-10	0.297941	1.22939	0.323	0.199	7.69063e-06	0	IFT20
5.31789e-12	0.2978	1.22927	0.528	0.358	2.57178e-07	0	LEPROT
1.63065e-10	0.297467	1.22898	0.272	0.163	7.88596e-06	0	SNX17
1.83146e-08	0.296808	1.22842	0.258	0.164	0.000885714	0	MRPS18B
3.09746e-14	0.296683	1.22832	0.309	0.167	1.49796e-09	0	CCNDBP1
1.7856e-26	0.296553	1.22821	0.979	0.947	8.63536e-22	0	COL6A2
8.32671e-10	0.296173	1.22788	0.275	0.168	4.02688e-05	0	RILPL2
3.36265e-14	0.296106	1.22783	0.906	0.803	1.62621e-09	0	ENO1
7.03613e-11	0.296067	1.22779	0.655	0.521	3.40274e-06	0	EIF3L
1.25623e-12	0.295765	1.22754	0.256	0.134	6.07526e-08	0	ZNF511
1.07497e-13	0.295346	1.22718	0.694	0.528	5.19869e-09	0	OSTC
1.17887e-16	0.29515	1.22701	0.672	0.464	5.70112e-12	0	MGLL
2.22289e-12	0.294267	1.22626	0.528	0.371	1.07501e-07	0	HMGN1
1.07357e-11	0.293856	1.22591	0.395	0.255	5.1919e-07	0	TSG101
7.211e-11	0.293681	1.22576	0.318	0.193	3.48731e-06	0	BAD
7.88393e-11	0.292116	1.22443	0.369	0.239	3.81275e-06	0	PSMD13
8.02249e-13	0.292087	1.22441	0.71	0.556	3.87976e-08	0	DBI
1.72838e-09	0.291632	1.22402	0.369	0.257	8.3586e-05	0	MAPKAPK2
4.20008e-11	0.291489	1.2239	0.49	0.345	2.0312e-06	0	ZNF207
2.5979e-10	0.291253	1.2237	0.53	0.39	1.25637e-05	0	CYC1
4.61806e-10	0.290865	1.22337	0.294	0.178	2.23334e-05	0	MRPL57
3.96186e-10	0.290009	1.22265	0.267	0.161	1.916e-05	0	PDCD10
1.87543e-08	0.289838	1.2225	0.345	0.235	0.000906979	0	CKAP4
6.42141e-11	0.289581	1.22229	0.281	0.164	3.10546e-06	0	PHC2
1.68431e-10	0.289461	1.22218	0.499	0.351	8.14551e-06	0	APRT
7.18083e-12	0.289396	1.22213	0.5	0.344	3.47272e-07	0	PSMB4
9.93177e-11	0.288954	1.22175	0.266	0.152	4.8031e-06	0	TM2D3
7.38561e-11	0.288852	1.22167	0.278	0.163	3.57175e-06	0	RNF5
1.07429e-08	0.28881	1.22163	0.373	0.264	0.000519538	0	BUB3
2.63715e-11	0.288805	1.22163	0.307	0.184	1.27535e-06	0	TROVE2
5.76323e-12	0.288784	1.22161	0.456	0.306	2.78716e-07	0	ATP5J2
2.67287e-11	0.288766	1.2216	0.379	0.238	1.29263e-06	0	RCN2
5.65949e-12	0.288718	1.22155	0.323	0.191	2.73698e-07	0	RTCB
1.35103e-12	0.288624	1.22147	0.875	0.765	6.53369e-08	0	SEC61B
1.75144e-10	0.288516	1.22138	0.559	0.406	8.47016e-06	0	PRMT1
7.18101e-10	0.288073	1.22101	0.263	0.155	3.47281e-05	0	PLAU
5.0481e-14	0.287027	1.22012	0.263	0.132	2.44131e-09	0	ABT1
2.65951e-10	0.286389	1.21958	0.423	0.295	1.28616e-05	0	MRPL20
9.2287e-11	0.28624	1.21946	0.721	0.591	4.46309e-06	0	C11orf58
2.57298e-11	0.285974	1.21923	0.308	0.183	1.24432e-06	0	ZNF580
1.2243e-10	0.285911	1.21918	0.375	0.245	5.92083e-06	0	IK
7.69024e-10	0.284205	1.21774	0.407	0.283	3.71908e-05	0	NHP2
3.60957e-09	0.284069	1.21762	0.444	0.322	0.000174562	0	CDK4
2.13946e-11	0.283635	1.21726	0.415	0.271	1.03466e-06	0	PSMD3
3.46074e-11	0.283357	1.21702	0.26	0.145	1.67365e-06	0	MRPL28
7.13143e-09	0.282301	1.21613	0.44	0.322	0.000344883	0	TCEA1
1.76723e-09	0.281713	1.21564	0.28	0.173	8.54651e-05	0	ETFA
2.83027e-11	0.281454	1.21542	0.259	0.144	1.36875e-06	0	ADAR
3.87424e-09	0.281419	1.21539	0.528	0.391	0.000187362	0	UBXN4
3.30936e-15	0.281343	1.21533	0.901	0.796	1.60044e-10	0	RAC1
7.11174e-10	0.280973	1.21501	0.26	0.154	3.43931e-05	0	LGALS8
7.67223e-11	0.280805	1.21487	0.255	0.142	3.71037e-06	0	TMX1
6.48619e-10	0.279734	1.21397	0.577	0.437	3.13679e-05	0	RAD23A
1.16133e-09	0.27961	1.21387	0.436	0.302	5.6163e-05	0	ANP32B
3.82259e-10	0.279172	1.2135	0.381	0.255	1.84864e-05	0	PFDN4
1.15778e-10	0.279026	1.21338	0.276	0.162	5.59914e-06	0	VAT1
2.39951e-08	0.278939	1.2133	0.29	0.189	0.00116043	0	IFNAR1
2.98427e-10	0.278832	1.21321	0.551	0.412	1.44322e-05	0	RAB32
3.07747e-10	0.278807	1.21319	0.764	0.631	1.48829e-05	0	ATP6V0B
1.59394e-17	0.278691	1.21309	0.946	0.874	7.70846e-13	0	CFL1
1.20997e-09	0.278433	1.21288	0.254	0.149	5.85152e-05	0	KLHDC2
1.41697e-09	0.278217	1.2127	0.302	0.188	6.85261e-05	0	MRPS15
8.926e-10	0.277856	1.21239	0.295	0.188	4.3167e-05	0	KEAP1
2.28016e-08	0.277489	1.21208	0.311	0.204	0.00110271	0	MME
1.01694e-06	0.277195	1.21184	0.343	0.245	0.0491803	0	DHRS7
4.90582e-09	0.277097	1.21175	0.589	0.468	0.00023725	0	TMED10
1.04629e-09	0.276606	1.21134	0.421	0.298	5.05994e-05	0	AAMP
8.45056e-12	0.276444	1.21121	0.418	0.269	4.08677e-07	0	FXYD5
1.37688e-10	0.275812	1.21068	0.476	0.336	6.65871e-06	0	C14orf2
8.185e-09	0.275731	1.21061	0.336	0.229	0.000395835	0	OAZ2
7.21034e-09	0.27561	1.21051	0.291	0.185	0.000348699	0	PITPNC1
3.23385e-15	0.274561	1.20963	0.901	0.781	1.56392e-10	0	HMGB1
4.2651e-09	0.274325	1.20943	0.275	0.168	0.000206265	0	PDLIM1
1.65944e-11	0.274317	1.20942	0.376	0.238	8.02521e-07	0	CNPY2
1.61895e-09	0.274169	1.2093	0.545	0.403	7.82939e-05	0	G3BP1
2.21101e-09	0.272862	1.2082	0.424	0.295	0.000106927	0	ADIPOR1
1.21978e-11	0.272693	1.20806	0.732	0.588	5.89897e-07	0	WDR83OS
1.11067e-08	0.272576	1.20796	0.337	0.226	0.000537131	0	GLIS3
2.21908e-10	0.272226	1.20767	0.677	0.543	1.07317e-05	0	BSG
6.77089e-10	0.272205	1.20765	0.384	0.254	3.27447e-05	0	CLPTM1
1.59419e-10	0.272102	1.20757	0.352	0.221	7.70967e-06	0	SMIM7
6.77582e-08	0.271921	1.20741	0.509	0.385	0.00327685	0	PSMC3
2.82678e-09	0.271899	1.2074	0.267	0.165	0.000136706	0	SSRP1
3.28151e-10	0.270894	1.20655	0.289	0.176	1.58697e-05	0	TRIAP1
7.86888e-09	0.269619	1.20549	0.385	0.265	0.000380547	0	POLR2J
3.10445e-10	0.269479	1.20537	0.268	0.158	1.50134e-05	0	NCBP2-AS2
2.18135e-10	0.269345	1.20526	0.525	0.38	1.05492e-05	0	LDHB
3.14649e-09	0.268897	1.20489	0.252	0.153	0.000152168	0	TSEN34
1.72753e-11	0.268477	1.20454	0.39	0.247	8.3545e-07	0	ASNA1
1.1605e-09	0.268314	1.2044	0.298	0.185	5.6123e-05	0	EGLN2
4.56633e-09	0.26806	1.20419	0.403	0.279	0.000220832	0	FAM195B
3.55994e-08	0.267868	1.20403	0.381	0.265	0.00172162	0	MRPL36
1.24129e-09	0.267773	1.20395	0.421	0.29	6.00299e-05	0	VPS28
3.6961e-09	0.2677	1.20389	0.311	0.201	0.000178747	0	IDH3B
8.83455e-08	0.267664	1.20386	0.275	0.178	0.00427247	0	ARL3
2.88487e-09	0.267437	1.20367	0.298	0.188	0.000139515	0	RBBP7
1.4536e-08	0.267149	1.20343	0.497	0.37	0.000702973	0	GLRX3
8.89769e-09	0.266745	1.20309	0.361	0.248	0.000430301	0	MAP2K2
1.88101e-09	0.265574	1.20211	0.271	0.165	9.09677e-05	0	SLC36A4
1.9725e-07	0.265132	1.20175	0.256	0.164	0.00953923	0	C7orf73
2.03443e-10	0.264737	1.20142	0.344	0.215	9.83868e-06	0	CSNK1E
7.47073e-11	0.264489	1.20121	0.696	0.564	3.61292e-06	0	P4HB
1.29284e-09	0.264355	1.2011	0.426	0.294	6.2523e-05	0	MDH2
8.66383e-12	0.26435	1.20109	0.762	0.591	4.18992e-07	0	TUBA1C
6.11649e-08	0.26401	1.20081	0.252	0.16	0.002958	0	SHISA5
8.15757e-09	0.26369	1.20055	0.488	0.354	0.000394508	0	KDSR
4.80979e-07	0.263471	1.20036	0.319	0.221	0.0232606	0	CYB5A
2.84123e-07	0.263202	1.20014	0.4	0.299	0.0137405	0	PSMG2
3.72536e-10	0.263056	1.20002	0.295	0.176	1.80162e-05	0	ATP5G1
1.71071e-07	0.262939	1.19992	0.441	0.33	0.00827315	0	NONO
2.15642e-19	0.262759	1.19977	0.998	0.997	1.04286e-14	0	B2M
4.97852e-08	0.262749	1.19976	0.495	0.377	0.00240766	0	BUD31
1.31204e-16	0.262644	1.19968	0.936	0.89	6.34518e-12	0	SLC25A6
8.98697e-09	0.262203	1.19931	0.303	0.197	0.000434619	0	DAP3
3.3502e-14	0.26203	1.19916	0.938	0.873	1.62019e-09	0	SRP14
1.07435e-10	0.261935	1.19909	0.252	0.143	5.19566e-06	0	SMARCB1
2.13442e-10	0.261338	1.19859	0.257	0.148	1.03223e-05	0	LSM2
4.5343e-10	0.261246	1.19851	0.36	0.23	2.19283e-05	0	MOB4
8.19616e-09	0.261083	1.19838	0.898	0.82	0.000396374	0	SAT1
5.99196e-09	0.259955	1.19744	0.331	0.22	0.000289777	0	CREB3L2
7.25747e-17	0.259607	1.19715	0.966	0.928	3.50978e-12	0	EEF2
2.26051e-11	0.259297	1.1969	0.268	0.148	1.0932e-06	0	URM1
1.07063e-10	0.259187	1.1968	0.299	0.177	5.17767e-06	0	SRA1
1.12481e-11	0.258991	1.19664	0.823	0.712	5.4397e-07	0	PSMB1
2.78132e-07	0.258737	1.19643	0.321	0.222	0.0134507	0	FDX1
9.31733e-08	0.258248	1.19603	0.262	0.169	0.00450595	0	SLC6A6
3.87337e-08	0.258169	1.19596	0.291	0.192	0.0018732	0	GLO1
3.54431e-09	0.258052	1.19586	0.322	0.208	0.000171406	0	SSR1
2.84124e-08	0.257798	1.19565	0.279	0.18	0.00137405	0	MARK3
1.62213e-07	0.257622	1.19551	0.267	0.176	0.00784479	0	VPS4A
6.42326e-11	0.257182	1.19514	0.613	0.466	3.10635e-06	0	DEK
6.22586e-12	0.256941	1.19494	0.589	0.431	3.01089e-07	0	CYB5R3
1.97267e-09	0.256794	1.19482	0.311	0.199	9.54004e-05	0	KXD1
1.86953e-09	0.256157	1.19429	0.304	0.192	9.04123e-05	0	WHSC1L1
1.52033e-10	0.256116	1.19426	0.258	0.144	7.35246e-06	0	NT5C
2.20986e-08	0.256023	1.19418	0.326	0.219	0.00106871	0	ECHDC1
6.46501e-09	0.25572	1.19393	0.305	0.196	0.000312655	0	KARS
8.52133e-10	0.255416	1.19368	0.293	0.181	4.121e-05	0	RBM42
9.55187e-09	0.254688	1.19308	0.273	0.168	0.000461938	0	NDUFA10
1.29873e-07	0.253766	1.19232	0.447	0.333	0.00628077	0	H2AFY
1.07662e-09	0.25245	1.19123	0.358	0.233	5.20664e-05	0	POLR2H
1.56506e-09	0.252084	1.19093	0.43	0.295	7.56879e-05	0	VGLL4
1.33384e-08	0.251923	1.19079	0.348	0.233	0.000645057	0	M6PR
2.114e-08	0.251393	1.19036	0.312	0.204	0.00102235	0	GOLT1B
1.95908e-08	0.251304	1.19028	0.321	0.215	0.000947429	0	TOM1
7.76174e-09	0.251266	1.19025	0.633	0.506	0.000375365	0	SSU72
1.05742e-08	0.250938	1.18998	0.266	0.164	0.000511378	0	SCAMP2
5.76375e-08	0.250781	1.18985	0.271	0.174	0.00278741	0	PPFIBP1
8.834e-10	0.250753	1.18983	0.266	0.156	4.27221e-05	0	MRPL13
1.04833e-09	0.250581	1.18969	0.314	0.198	5.06981e-05	0	CDC123
2.04649e-10	0.250429	1.18956	0.442	0.302	9.89702e-06	0	UPP1
1.75479e-08	0.250308	1.18946	0.353	0.243	0.000848635	0	SDHB
1.3521e-06	0.278631	1.21304	0.944	0.906	0.0653889	0	LUM
1.67731e-05	0.279408	1.2137	0.37	0.283	0.811163	0	B4GALT1
2.92728e-05	0.297843	1.2293	0.302	0.223	1	0	CTSC
4.0871e-05	0.254505	1.19293	0.374	0.295	1	0	RPN2
0.000195303	0.256083	1.19423	0.257	0.192	1	0	GRAMD1A
0.000569415	0.287713	1.2207	0.869	0.81	1	0	TIMP1
0.00132901	0.577375	1.49213	0.3	0.249	1	0	SERPINB2

## Sheet: Cluster 1
p_val	avg_log2FC	fold change	pct.1	pct.2	p_val_adj	cluster	gene
7.08494e-88	3.27193	9.6594	0.779	0.4	3.42635e-83	1	CXCL2
4.75763e-54	3.11866	8.68582	0.521	0.201	2.30084e-49	1	CXCL1
8.26493e-95	3.04251	8.23925	0.72	0.29	3.997e-90	1	CXCL3
1.11394e-85	2.6558	6.30196	0.833	0.492	5.38711e-81	1	IL6
2.25756e-66	1.76422	3.3969	0.829	0.518	1.09178e-61	1	HMOX1
1.81826e-59	1.67355	3.18999	0.761	0.472	8.79328e-55	1	GEM
2.47598e-72	1.65751	3.15472	0.542	0.166	1.19741e-67	1	SGK1
3.57582e-68	1.62765	3.0901	0.56	0.19	1.7293e-63	1	VASN
9.32473e-28	1.5674	2.9637	0.373	0.163	4.50953e-23	1	CCND1
8.63074e-15	1.56102	2.95062	0.857	0.793	4.17391e-10	1	CXCL8
1.4835e-55	1.49989	2.8282	0.534	0.195	7.17435e-51	1	PTGS2
6.82551e-67	1.47933	2.78819	0.332	0.056	3.30089e-62	1	RCSD1
4.5324e-33	1.46893	2.76816	0.289	0.087	2.19191e-28	1	TFPI2
8.60888e-35	1.39981	2.63866	0.67	0.448	4.16334e-30	1	INSIG1
1.32145e-49	1.38447	2.61075	0.709	0.406	6.39067e-45	1	CHMP1B
2.24315e-26	1.34292	2.53663	0.397	0.183	1.08481e-21	1	IL1RL1
5.32786e-52	1.27905	2.42679	0.672	0.317	2.5766e-47	1	GADD45A
1.82842e-67	1.25529	2.38716	0.343	0.056	8.84243e-63	1	RSPO3
3.88147e-22	1.18601	2.27522	0.675	0.518	1.87712e-17	1	INHBA
1.68108e-48	1.18333	2.271	0.636	0.316	8.12989e-44	1	CD55
2.32973e-83	1.17834	2.26317	0.967	0.805	1.12668e-78	1	PPP1R15A
2.99493e-61	1.16708	2.24556	0.774	0.452	1.44838e-56	1	PEA15
2.8095e-41	1.13682	2.19896	0.657	0.369	1.3587e-36	1	MIR4435-2HG
6.41373e-15	1.12075	2.1746	0.529	0.374	3.10175e-10	1	FST
2.15691e-49	1.12046	2.17416	0.727	0.398	1.0431e-44	1	MEG3
1.16994e-53	1.08475	2.121	0.575	0.238	5.65794e-49	1	CYLD
2.91373e-33	1.07801	2.11112	0.766	0.579	1.40911e-28	1	CYCS
2.10336e-50	1.07259	2.1032	0.879	0.64	1.01721e-45	1	TNFRSF12A
3.51872e-38	1.05043	2.07115	0.74	0.466	1.70169e-33	1	LINC00152
2.97664e-63	1.03955	2.05558	0.364	0.072	1.43953e-58	1	MFSD2A
2.46272e-34	1.01457	2.0203	0.672	0.431	1.19099e-29	1	DDX21
2.85245e-45	1.00417	2.0058	0.894	0.765	1.37947e-40	1	SDCBP
4.97594e-36	0.976486	1.96767	0.961	0.888	2.40641e-31	1	TXN
3.95052e-51	0.963491	1.95002	0.913	0.778	1.91051e-46	1	RAN
9.31318e-40	0.948705	1.93014	0.295	0.074	4.50395e-35	1	LIF
2.58361e-19	0.94658	1.9273	0.659	0.49	1.24946e-14	1	CEBPD
6.14572e-25	0.940155	1.91873	0.306	0.107	2.97213e-20	1	APOD
2.9822e-104	0.930337	1.90572	0.998	0.991	1.44222e-99	1	EIF1
1.79373e-42	0.921235	1.89374	0.605	0.296	8.67466e-38	1	ABL2
1.09586e-26	0.918378	1.88999	0.659	0.447	5.29967e-22	1	NINJ1
7.96363e-29	0.909573	1.87849	0.876	0.77	3.85129e-24	1	RND3
1.22242e-25	0.894113	1.85847	0.564	0.338	5.91177e-21	1	GCLM
1.99549e-26	0.878954	1.83904	0.657	0.448	9.6504e-22	1	FOSL1
5.28741e-48	0.875696	1.83489	0.946	0.868	2.55704e-43	1	NPM1
8.84528e-30	0.874624	1.83353	0.872	0.739	4.27767e-25	1	WTAP
3.58122e-40	0.872334	1.83062	0.685	0.386	1.73191e-35	1	PRNP
3.68031e-44	0.871577	1.82966	0.826	0.582	1.77984e-39	1	HNRNPH3
1.97124e-37	0.863189	1.81905	0.345	0.106	9.53313e-33	1	NR4A2
6.21496e-36	0.850575	1.80322	0.505	0.227	3.00562e-31	1	ODC1
3.94941e-40	0.850458	1.80307	0.384	0.128	1.90997e-35	1	KDM6B
1.026e-37	0.826212	1.77302	0.275	0.068	4.96182e-33	1	TUBB2B
2.2123e-16	0.822651	1.76865	0.79	0.663	1.06989e-11	1	C11orf96
1.68764e-33	0.820636	1.76618	0.627	0.358	8.1616e-29	1	ETS2
7.34555e-19	0.817156	1.76193	0.484	0.292	3.55238e-14	1	GLA
1.10914e-23	0.813926	1.75799	0.354	0.15	5.36391e-19	1	ERRFI1
9.83736e-22	0.811941	1.75557	0.796	0.627	4.75744e-17	1	ARID5B
7.90342e-27	0.797856	1.73852	0.79	0.561	3.82217e-22	1	PHLDA2
8.85368e-31	0.788934	1.7278	0.523	0.262	4.28173e-26	1	PTP4A1
1.65741e-13	0.777779	1.71449	0.792	0.712	8.01539e-09	1	TSC22D1
1.64251e-25	0.777224	1.71383	0.399	0.184	7.94335e-21	1	SNHG15
5.98304e-28	0.774924	1.7111	0.475	0.229	2.89346e-23	1	BIRC3
4.428e-33	0.774392	1.71047	0.879	0.716	2.14142e-28	1	RAB7A
5.28844e-25	0.75967	1.6931	0.547	0.316	2.55754e-20	1	LITAF
8.16854e-31	0.751252	1.68325	0.49	0.229	3.95039e-26	1	RORA
2.93217e-40	0.750258	1.68209	0.894	0.728	1.41802e-35	1	HNRNPC
1.19682e-24	0.73794	1.66779	0.473	0.24	5.78793e-20	1	TUBB2A
4.26201e-38	0.727368	1.65562	0.957	0.835	2.06115e-33	1	ZFAS1
1.60222e-17	0.726708	1.65486	0.881	0.763	7.74851e-13	1	TNFAIP6
2.73861e-20	0.726673	1.65482	0.256	0.098	1.32442e-15	1	LMCD1
1.84399e-10	0.713375	1.63963	0.974	0.93	8.91774e-06	1	IER3
3.86922e-20	0.713278	1.63952	0.275	0.11	1.87119e-15	1	RCAN1
5.62054e-23	0.711744	1.63778	0.451	0.236	2.71815e-18	1	DRAM1
2.45252e-16	0.706739	1.63211	0.521	0.335	1.18606e-11	1	EIF4A3
1.79162e-31	0.703493	1.62844	0.328	0.111	8.66443e-27	1	FAM180A
1.06665e-22	0.702649	1.62749	0.397	0.188	5.15843e-18	1	ATF3
5.75439e-23	0.700831	1.62544	0.733	0.553	2.78288e-18	1	BTG3
9.97395e-18	0.700482	1.62505	0.395	0.202	4.8235e-13	1	TIMP3
8.35532e-22	0.698173	1.62245	0.586	0.367	4.04072e-17	1	MAFG
8.42452e-24	0.695116	1.61901	0.694	0.491	4.07418e-19	1	TCEB1
1.63846e-22	0.693917	1.61767	0.677	0.461	7.92378e-18	1	EIF1B
6.86436e-23	0.692374	1.61594	0.818	0.665	3.31967e-18	1	MAP1LC3B
6.37465e-17	0.691912	1.61542	0.38	0.203	3.08284e-12	1	HES4
1.13824e-17	0.691832	1.61533	0.709	0.536	5.50466e-13	1	NNMT
7.1285e-12	0.691348	1.61479	0.343	0.205	3.44741e-07	1	CREM
1.3285e-19	0.685139	1.60786	0.466	0.265	6.42478e-15	1	ATP6V1C1
3.13546e-30	0.682091	1.60446	0.354	0.128	1.51634e-25	1	SERTAD2
8.64505e-22	0.681656	1.60398	0.393	0.192	4.18083e-17	1	KPNA2
4.4125e-24	0.678959	1.60098	0.742	0.556	2.13393e-19	1	SFPQ
1.70894e-17	0.678391	1.60035	0.41	0.229	8.26463e-13	1	TNFAIP3
2.8083e-16	0.674682	1.59624	0.688	0.507	1.35812e-11	1	MAFF
1.88804e-29	0.67289	1.59426	0.963	0.886	9.13076e-25	1	SOD2
4.157e-15	0.670165	1.59125	0.388	0.226	2.01036e-10	1	DUSP10
8.18165e-36	0.666652	1.58739	0.256	0.061	3.95673e-31	1	THAP2
9.75818e-18	0.663078	1.58346	0.33	0.153	4.71915e-13	1	PLK2
1.67871e-31	0.658916	1.5789	0.95	0.864	8.11842e-27	1	ANXA2
2.88838e-13	0.65628	1.57601	0.414	0.248	1.39685e-08	1	CKS2
1.35041e-23	0.655781	1.57547	0.818	0.653	6.53071e-19	1	SERPINE2
6.4408e-22	0.652554	1.57195	0.471	0.262	3.11483e-17	1	SPAG9
4.69273e-31	0.652524	1.57192	0.811	0.593	2.26945e-26	1	CHMP4B
3.22639e-22	0.651939	1.57128	0.388	0.182	1.56031e-17	1	NFKB1
1.09323e-13	0.651625	1.57094	0.542	0.383	5.28698e-09	1	PPIF
9.95578e-26	0.651518	1.57082	0.898	0.776	4.81472e-21	1	BTG1
2.43825e-10	0.650265	1.56946	0.553	0.42	1.17916e-05	1	IL32
1.24686e-22	0.650019	1.56919	0.486	0.264	6.02993e-18	1	GTPBP4
5.6208e-11	0.648102	1.56711	0.315	0.183	2.71828e-06	1	IDI1
3.56573e-25	0.63988	1.5582	0.837	0.696	1.72442e-20	1	SOD1
3.98757e-29	0.639308	1.55758	0.809	0.608	1.92843e-24	1	RHEB
1.92136e-10	0.638236	1.55642	0.557	0.413	9.2919e-06	1	PLPP3
5.43025e-17	0.636359	1.5544	0.371	0.196	2.62612e-12	1	ACSL3
2.0813e-17	0.633868	1.55172	0.742	0.62	1.00654e-12	1	NCL
1.8701e-24	0.631742	1.54943	0.343	0.138	9.04397e-20	1	MYC
3.37547e-23	0.630552	1.54816	0.926	0.833	1.63241e-18	1	NFKBIA
7.43461e-16	0.629226	1.54673	0.421	0.247	3.59545e-11	1	UGCG
1.17217e-27	0.628992	1.54648	0.705	0.422	5.66871e-23	1	SNHG8
8.68099e-26	0.625089	1.54231	0.492	0.248	4.19821e-21	1	NFKBIB
7.39903e-22	0.624798	1.54199	0.416	0.207	3.57825e-17	1	MIR22HG
1.51368e-14	0.623933	1.54107	0.761	0.659	7.32033e-10	1	BASP1
3.42693e-25	0.622896	1.53996	0.616	0.377	1.6573e-20	1	OSER1
2.93679e-15	0.621468	1.53844	0.399	0.237	1.42026e-10	1	NOP16
3.36787e-23	0.617405	1.53411	0.371	0.163	1.62874e-18	1	UAP1
1.67077e-19	0.617167	1.53386	0.462	0.257	8.08002e-15	1	RNF149
8.36683e-16	0.615964	1.53258	0.666	0.512	4.04628e-11	1	CYSTM1
4.14692e-23	0.615409	1.53199	0.573	0.341	2.00549e-18	1	EIF4E
7.11745e-26	0.614457	1.53098	0.421	0.189	3.44207e-21	1	GFPT2
2.54182e-13	0.613727	1.53021	0.317	0.176	1.22925e-08	1	ZNF295-AS1
1.75989e-08	0.613393	1.52985	0.716	0.6	0.000851101	1	S100A2
5.64532e-18	0.611783	1.52815	0.306	0.14	2.73013e-13	1	ARL4A
1.50369e-19	0.611154	1.52748	0.792	0.669	7.27201e-15	1	EIF5
4.40473e-14	0.605826	1.52185	0.705	0.56	2.13017e-09	1	JUN
1.35245e-21	0.595637	1.51114	0.371	0.172	6.5406e-17	1	KLF5
5.86126e-15	0.591068	1.50636	0.759	0.628	2.83456e-10	1	CSTB
5.65468e-21	0.589684	1.50492	0.351	0.16	2.73466e-16	1	WDR43
5.49656e-18	0.586539	1.50164	0.488	0.292	2.65819e-13	1	NOP56
9.63522e-20	0.582955	1.49791	0.523	0.309	4.65969e-15	1	AK6
5.56939e-18	0.582051	1.49698	0.299	0.135	2.69341e-13	1	SPRY2
8.61143e-13	0.580775	1.49565	0.364	0.204	4.16457e-08	1	MAFB
3.1161e-14	0.579342	1.49417	0.416	0.246	1.50698e-09	1	NIFK
1.74631e-09	0.569278	1.48378	0.306	0.185	8.44533e-05	1	DEPDC7
1.3901e-17	0.566615	1.48104	0.462	0.262	6.72266e-13	1	MAPRE1
3.30328e-14	0.563801	1.47816	0.612	0.454	1.5975e-09	1	PTRF
8.95643e-14	0.563754	1.47811	0.623	0.478	4.33142e-09	1	EIF1AX
6.17066e-17	0.563177	1.47752	0.547	0.337	2.98419e-12	1	MAP2K3
1.23463e-12	0.562434	1.47676	0.516	0.369	5.97079e-08	1	ATP6V0D1
5.88226e-21	0.558065	1.47229	0.273	0.105	2.84472e-16	1	HS3ST2
1.59751e-15	0.557085	1.47129	0.683	0.532	7.72571e-11	1	TGIF1
1.74668e-17	0.555249	1.46942	0.549	0.353	8.44711e-13	1	GSPT1
1.3715e-20	0.550129	1.46422	0.675	0.438	6.63273e-16	1	DPT
3.32685e-13	0.544697	1.45871	0.553	0.401	1.6089e-08	1	DDX24
5.69627e-23	0.541678	1.45566	0.987	0.945	2.75477e-18	1	ANXA5
5.50737e-16	0.541108	1.45509	0.477	0.29	2.66342e-11	1	NFKBIZ
2.94391e-16	0.538251	1.45221	0.601	0.409	1.4237e-11	1	PNRC2
2.4961e-15	0.535788	1.44973	0.599	0.424	1.20714e-10	1	DEGS1
2.46598e-14	0.535443	1.44939	0.551	0.385	1.19257e-09	1	NAA50
4.61701e-28	0.534497	1.44844	0.97	0.943	2.23283e-23	1	YBX1
1.15265e-14	0.533408	1.44734	0.579	0.408	5.57433e-10	1	EIF3A
5.46507e-09	0.527093	1.44102	0.293	0.178	0.000264296	1	MRPL44
8.88787e-18	0.525533	1.43947	0.722	0.565	4.29826e-13	1	PFDN2
1.76958e-21	0.524038	1.43797	0.931	0.865	8.55785e-17	1	DDX5
4.27701e-15	0.519397	1.43336	0.662	0.497	2.06841e-10	1	SLC39A14
1.52275e-17	0.515708	1.4297	0.447	0.251	7.36417e-13	1	DNTTIP2
2.01737e-14	0.512049	1.42607	0.664	0.533	9.75619e-10	1	RSL1D1
2.31051e-11	0.510405	1.42445	0.796	0.702	1.11738e-06	1	H2AFZ
8.90895e-16	0.510234	1.42428	0.653	0.49	4.30846e-11	1	RSRC2
5.45431e-18	0.508313	1.42239	0.889	0.762	2.63776e-13	1	TAGLN2
5.47519e-39	0.505441	1.41956	0.534	0.224	2.64786e-34	1	PTGDS
3.35851e-13	0.503167	1.41732	0.414	0.255	1.62421e-08	1	ZNF267
6.86587e-20	0.502351	1.41652	0.397	0.192	3.3204e-15	1	UBAP1
1.72483e-10	0.498963	1.4132	0.469	0.33	8.34143e-06	1	LGMN
1.45538e-25	0.496545	1.41083	0.918	0.828	7.03835e-21	1	HSP90AB1
1.85373e-13	0.496146	1.41044	0.74	0.625	8.9648e-09	1	FGFR1
3.21295e-15	0.49145	1.40586	0.33	0.168	1.55381e-10	1	NOLC1
1.91448e-11	0.48583	1.40039	0.505	0.35	9.2586e-07	1	COQ10B
5.65202e-12	0.483435	1.39807	0.466	0.308	2.73338e-07	1	RAP1B
2.46989e-15	0.482657	1.39731	0.382	0.212	1.19446e-10	1	SPG20
5.68759e-14	0.481587	1.39628	0.933	0.879	2.75057e-09	1	SQSTM1
1.69511e-09	0.480128	1.39487	0.315	0.198	8.19774e-05	1	FAT1
7.14305e-11	0.479314	1.39408	0.469	0.315	3.45445e-06	1	ICAM1
5.02815e-17	0.474441	1.38938	0.375	0.191	2.43166e-12	1	PPP1R10
1.92046e-10	0.473444	1.38842	0.642	0.516	9.28754e-06	1	CDKN1A
4.95009e-17	0.473231	1.38821	0.256	0.104	2.39392e-12	1	TRIB1
2.06258e-13	0.472401	1.38742	0.291	0.149	9.97483e-09	1	HERC4
4.85065e-16	0.471832	1.38687	0.523	0.33	2.34582e-11	1	AMD1
6.82101e-16	0.4701	1.38521	0.399	0.22	3.29871e-11	1	FAM107B
8.64403e-15	0.46935	1.38449	0.484	0.293	4.18034e-10	1	ETF1
4.07775e-09	0.467004	1.38224	0.449	0.319	0.000197204	1	CHMP2B
9.70281e-16	0.46623	1.3815	0.414	0.233	4.69237e-11	1	RAB21
1.9243e-11	0.466001	1.38128	0.358	0.215	9.3061e-07	1	CSRP2
7.95107e-13	0.464511	1.37985	0.286	0.15	3.84522e-08	1	SPSB1
3.46064e-16	0.459604	1.37516	0.302	0.141	1.6736e-11	1	CHD1
8.0188e-18	0.456746	1.37244	0.876	0.806	3.87797e-13	1	HNRNPK
5.70103e-12	0.455517	1.37127	0.393	0.241	2.75708e-07	1	IFT57
5.01934e-09	0.454863	1.37065	0.291	0.175	0.00024274	1	PIM1
1.29317e-12	0.454519	1.37033	0.332	0.187	6.25389e-08	1	SLC25A33
9.62389e-14	0.453835	1.36968	0.432	0.261	4.65421e-09	1	RELA
2.77766e-14	0.453358	1.36922	0.685	0.52	1.3433e-09	1	NFE2L2
3.34545e-12	0.44734	1.36352	0.46	0.296	1.61789e-07	1	CCDC47
4.07171e-12	0.447007	1.36321	0.434	0.278	1.96912e-07	1	GRPEL1
7.45663e-09	0.446395	1.36263	0.54	0.426	0.00036061	1	ATP6V1B2
1.10995e-09	0.444471	1.36081	0.484	0.347	5.36783e-05	1	BAZ1A
7.67845e-11	0.442563	1.35902	0.534	0.37	3.71338e-06	1	HNRNPH1
2.53894e-18	0.441953	1.35844	0.293	0.122	1.22786e-13	1	ZBTB43
1.02952e-15	0.440491	1.35707	0.531	0.333	4.97884e-11	1	TOP1
9.4609e-16	0.440256	1.35684	0.898	0.799	4.57539e-11	1	UBE2D3
2.99069e-07	0.434559	1.3515	0.562	0.464	0.0144633	1	SRSF7
3.23061e-18	0.433637	1.35063	0.555	0.338	1.56235e-13	1	IGFBP2
1.23137e-09	0.432295	1.34938	0.95	0.893	5.95502e-05	1	CEBPB
4.37947e-14	0.429772	1.34702	0.79	0.667	2.11795e-09	1	SERBP1
6.7188e-13	0.429675	1.34693	0.764	0.614	3.24928e-08	1	BZW1
5.76479e-12	0.429009	1.34631	0.495	0.323	2.78791e-07	1	PRPF38B
7.63933e-12	0.428083	1.34544	0.479	0.31	3.69446e-07	1	CHIC2
5.55685e-16	0.427917	1.34529	0.278	0.125	2.68735e-11	1	UCK2
1.312e-12	0.427655	1.34505	0.826	0.708	6.34499e-08	1	SUB1
1.53347e-12	0.424471	1.34208	0.573	0.391	7.41602e-08	1	FUNDC2
1.11165e-09	0.419208	1.33719	0.681	0.544	5.37604e-05	1	NAMPT
3.19957e-11	0.418666	1.33669	0.492	0.335	1.54734e-06	1	PPP3CC
1.96845e-11	0.418359	1.33641	0.447	0.295	9.51961e-07	1	GNG12
4.05058e-13	0.416771	1.33494	0.659	0.535	1.9589e-08	1	HSPD1
1.55829e-10	0.4165	1.33469	0.551	0.4	7.53607e-06	1	CCNL1
3.86315e-12	0.416075	1.33429	0.325	0.179	1.86826e-07	1	DCAF13
2.04776e-07	0.414212	1.33257	0.427	0.318	0.00990315	1	GNL3
8.79521e-09	0.41321	1.33165	0.271	0.157	0.000425345	1	ARL4C
2.92296e-11	0.411492	1.33006	0.688	0.573	1.41357e-06	1	YWHAQ
1.0044e-13	0.411403	1.32998	0.26	0.121	4.85739e-09	1	TRAF4
3.19817e-12	0.409207	1.32796	0.369	0.208	1.54667e-07	1	RUNX1
7.21108e-10	0.408679	1.32747	0.527	0.393	3.48735e-05	1	RBMX
4.00829e-10	0.408123	1.32696	0.497	0.351	1.93845e-05	1	YPEL5
1.26557e-10	0.407204	1.32611	0.453	0.302	6.1204e-06	1	ARL8B
5.13087e-11	0.406645	1.3256	0.766	0.646	2.48134e-06	1	HNRNPA0
8.55812e-13	0.405125	1.3242	0.306	0.162	4.13879e-08	1	DYRK3
7.7609e-11	0.404813	1.32392	0.612	0.467	3.75325e-06	1	HSPA9
2.17646e-10	0.404467	1.3236	0.341	0.206	1.05256e-05	1	NXT1
2.12284e-07	0.404142	1.3233	0.649	0.551	0.0102663	1	UBE2B
1.498e-10	0.402761	1.32204	0.397	0.248	7.24449e-06	1	KCNQ1OT1
1.44224e-13	0.401841	1.32119	0.894	0.788	6.97482e-09	1	SLC3A2
1.425e-09	0.401755	1.32111	0.792	0.732	6.89144e-05	1	EIF4A1
2.87228e-10	0.396784	1.31657	0.453	0.3	1.38906e-05	1	ARF6
3.06226e-09	0.396338	1.31616	0.434	0.301	0.000148094	1	YTHDF2
2.239e-09	0.396091	1.31594	0.69	0.587	0.00010828	1	RBM8A
9.13351e-11	0.394833	1.31479	0.267	0.143	4.41706e-06	1	DHX15
5.22044e-12	0.391413	1.31168	0.393	0.234	2.52465e-07	1	IL1R1
1.41242e-07	0.390446	1.3108	0.347	0.232	0.00683062	1	STK17A
4.74123e-07	0.389682	1.3101	0.597	0.488	0.0229291	1	DNAJC8
2.37752e-11	0.38883	1.30933	0.271	0.141	1.14979e-06	1	AAED1
2.08537e-13	0.388609	1.30913	0.905	0.806	1.0085e-08	1	PABPC1
2.80261e-09	0.387882	1.30847	0.499	0.355	0.000135537	1	EWSR1
4.75912e-07	0.386941	1.30762	0.69	0.608	0.0230156	1	RTN4
4.42331e-09	0.386533	1.30725	0.579	0.446	0.000213916	1	MRPL32
4.63766e-09	0.385483	1.3063	0.436	0.301	0.000224282	1	NSRP1
7.21347e-11	0.385404	1.30623	0.343	0.199	3.48851e-06	1	CMSS1
2.8114e-16	0.384745	1.30563	0.521	0.306	1.35962e-11	1	MFAP4
1.10446e-11	0.384097	1.30504	0.265	0.135	5.34127e-07	1	STK17B
3.27396e-07	0.383775	1.30475	0.345	0.231	0.0158332	1	BIRC2
4.42724e-09	0.381659	1.30284	0.779	0.698	0.000214106	1	TBCA
1.18656e-07	0.37869	1.30016	0.638	0.518	0.00573831	1	PSME2
2.27523e-10	0.378511	1.3	0.282	0.158	1.10032e-05	1	PCF11
3.60471e-11	0.375239	1.29705	0.341	0.191	1.74327e-06	1	NOP58
1.62892e-09	0.374236	1.29615	0.512	0.359	7.87763e-05	1	PPP2CA
9.28274e-09	0.369837	1.29221	0.688	0.591	0.000448923	1	SBDS
3.92937e-08	0.369793	1.29217	0.46	0.329	0.00190028	1	SNW1
5.6302e-12	0.369033	1.29149	0.362	0.209	2.72282e-07	1	IER5
1.27492e-12	0.367244	1.28989	0.989	0.978	6.16562e-08	1	UBC
1.42605e-07	0.366624	1.28933	0.471	0.349	0.00689652	1	IPO5
1.7387e-08	0.364529	1.28746	0.39	0.262	0.000840853	1	CHTOP
4.0136e-08	0.361944	1.28516	0.638	0.532	0.00194102	1	REEP5
1.63413e-07	0.361697	1.28494	0.304	0.193	0.0079028	1	BRIX1
3.08459e-07	0.36079	1.28413	0.267	0.167	0.0149174	1	BANP
1.33612e-08	0.359411	1.2829	0.633	0.476	0.000646159	1	HNRNPF
6.49442e-09	0.357988	1.28164	0.436	0.294	0.000314077	1	SERTAD1
2.11493e-09	0.355498	1.27943	0.336	0.205	0.00010228	1	MTHFD2
3.08281e-07	0.35541	1.27935	0.49	0.369	0.0149088	1	SAR1A
3.49676e-09	0.353865	1.27798	0.406	0.268	0.000169107	1	PLEKHB2
4.79445e-08	0.351044	1.27548	0.397	0.275	0.00231865	1	RBBP6
5.11635e-09	0.350277	1.2748	0.325	0.199	0.000247432	1	GNL2
3.88441e-13	0.34775	1.27257	0.885	0.788	1.87854e-08	1	ATF4
2.58554e-08	0.344518	1.26973	0.336	0.221	0.0012504	1	NFKB2
1.28376e-09	0.343356	1.2687	0.77	0.639	6.2084e-05	1	YWHAE
4.26787e-10	0.340654	1.26633	0.265	0.142	2.06398e-05	1	PHF20
3.22921e-11	0.339644	1.26544	0.466	0.292	1.56168e-06	1	SDC2
7.8675e-23	0.337846	1.26387	0.328	0.128	3.8048e-18	1	CFD
1.9918e-08	0.337192	1.2633	0.271	0.156	0.000963254	1	PNO1
3.52212e-09	0.336693	1.26286	0.495	0.353	0.000170333	1	DDX3X
1.36235e-08	0.334897	1.26129	0.375	0.242	0.000658848	1	TBC1D15
3.10218e-08	0.334709	1.26112	0.39	0.26	0.00150025	1	FRMD6
2.78102e-08	0.33421	1.26069	0.597	0.472	0.00134493	1	SON
1.21421e-08	0.33117	1.25803	0.265	0.151	0.000587203	1	FAM134B
8.98556e-07	0.331003	1.25789	0.688	0.578	0.043455	1	GHITM
8.64151e-07	0.330092	1.25709	0.529	0.432	0.0417912	1	CCT2
4.81056e-07	0.328445	1.25566	0.388	0.267	0.0232643	1	PAK2
1.79651e-08	0.328439	1.25565	0.275	0.16	0.000868812	1	IPO7
8.87191e-09	0.328248	1.25549	0.28	0.165	0.000429054	1	DCP1A
2.07957e-09	0.327908	1.25519	0.289	0.165	0.00010057	1	PANX1
5.30615e-08	0.327831	1.25512	0.436	0.304	0.00256611	1	PABPC4
5.22253e-10	0.326954	1.25436	0.39	0.243	2.52567e-05	1	IL6ST
3.66361e-07	0.326278	1.25377	0.256	0.153	0.0177176	1	CTNNAL1
4.11114e-10	0.32532	1.25294	0.952	0.934	1.98819e-05	1	UBB
9.01265e-07	0.324433	1.25217	0.458	0.34	0.0435861	1	UBE2D1
1.75943e-10	0.323684	1.25152	0.395	0.242	8.50879e-06	1	CLK1
1.36142e-07	0.322376	1.25039	0.384	0.262	0.00658396	1	ATP13A3
5.27371e-07	0.322259	1.25029	0.471	0.355	0.0255042	1	UBE2N
2.47366e-07	0.316871	1.24563	0.271	0.168	0.0119629	1	ABCE1
5.01998e-18	0.315488	1.24443	0.989	0.981	2.42771e-13	1	RPL24
1.18286e-07	0.314232	1.24335	0.514	0.391	0.00572045	1	UBE2A
1.69638e-08	0.313386	1.24262	0.377	0.242	0.000820385	1	RABGGTB
1.15223e-07	0.311005	1.24057	0.438	0.315	0.00557232	1	CDV3
1.76827e-08	0.306344	1.23657	0.319	0.191	0.000855153	1	FOXO3
8.43789e-15	0.304684	1.23515	0.377	0.196	4.08065e-10	1	PTN
7.17064e-07	0.301699	1.2326	0.536	0.417	0.0346779	1	RNF114
2.53447e-10	0.301424	1.23236	0.317	0.178	1.22569e-05	1	RPF2
6.14823e-07	0.300782	1.23181	0.607	0.507	0.0297335	1	ILF2
3.37499e-07	0.300733	1.23177	0.36	0.238	0.0163218	1	ARPP19
5.26872e-07	0.299383	1.23062	0.458	0.334	0.0254801	1	LRRFIP1
5.76463e-09	0.299173	1.23044	0.879	0.806	0.000278783	1	CNBP
4.09429e-13	0.295328	1.22716	0.993	0.986	1.98004e-08	1	RPL7
1.82129e-07	0.294387	1.22636	0.343	0.221	0.00880793	1	YTHDC1
2.3347e-07	0.290428	1.223	0.781	0.687	0.0112908	1	SNRPB
3.5352e-08	0.289443	1.22217	0.328	0.203	0.00170966	1	AC090498.1
8.64616e-07	0.288842	1.22166	0.85	0.77	0.0418137	1	NAP1L1
1.70682e-07	0.286659	1.21981	0.599	0.482	0.00825434	1	NDUFA6
1.10737e-07	0.280742	1.21482	0.338	0.213	0.00535535	1	TRMT10C
3.32547e-07	0.279779	1.21401	0.358	0.238	0.0160823	1	NUDT4
8.85589e-07	0.277285	1.21191	0.325	0.212	0.042828	1	NRP2
4.73802e-13	0.274009	1.20916	0.996	0.981	2.29135e-08	1	RPL39
7.41384e-12	0.269999	1.20581	0.97	0.944	3.5854e-07	1	RPL23
7.46903e-08	0.268856	1.20485	0.881	0.815	0.0036121	1	HNRNPA2B1
7.41001e-07	0.26763	1.20383	0.386	0.266	0.0358356	1	FAM133B
1.69465e-23	0.267284	1.20354	0.681	0.392	8.1955e-19	1	HSPB1
1.35559e-12	0.265692	1.20221	0.996	0.963	6.55578e-08	1	RPS20
7.1987e-12	0.263961	1.20077	0.985	0.967	3.48136e-07	1	RPS17
9.57636e-07	0.258291	1.19606	0.816	0.755	0.0463123	1	POMP
2.71582e-07	0.258258	1.19603	0.312	0.195	0.013134	1	IST1
8.86392e-07	0.25751	1.19541	0.905	0.841	0.0428668	1	HNRNPA1
5.07013e-16	0.254372	1.19282	0.998	0.995	2.45196e-11	1	RPL11
1.24476e-15	0.253048	1.19172	0.993	0.988	6.01977e-11	1	RPL35A
6.96814e-13	0.251704	1.19061	0.983	0.96	3.36986e-08	1	BTF3
1.04895e-06	0.330802	1.25771	0.447	0.341	0.0507282	1	CLDND1
1.29888e-06	0.530595	1.44452	0.733	0.644	0.062815	1	ANXA1
1.36962e-06	0.333628	1.26018	0.879	0.811	0.0662364	1	CD44
1.3731e-06	0.405925	1.32494	0.497	0.381	0.0664045	1	ID2
1.46213e-06	0.317294	1.24599	0.62	0.514	0.0707101	1	YWHAZ
1.55191e-06	0.255942	1.19411	0.334	0.221	0.0750519	1	YWHAG
1.57311e-06	0.304808	1.23525	0.375	0.262	0.0760772	1	RBM7
1.69642e-06	0.264925	1.20157	0.28	0.178	0.0820407	1	CEBPZ
1.74483e-06	0.341132	1.26675	0.445	0.337	0.0843817	1	TAF1D
1.85024e-06	0.307085	1.23721	0.412	0.302	0.0894793	1	EIF2S1
2.27847e-06	0.378675	1.30015	0.358	0.254	0.110189	1	CREB5
2.31863e-06	0.29503	1.22691	0.278	0.182	0.112131	1	EPAS1
2.38048e-06	0.319265	1.24769	0.629	0.535	0.115122	1	MCL1
2.62089e-06	0.350502	1.275	0.328	0.228	0.126749	1	MSANTD3
2.7668e-06	0.279623	1.21388	0.473	0.365	0.133805	1	CCT4
3.18186e-06	0.311871	1.24132	0.443	0.34	0.153878	1	GPBP1
3.68511e-06	0.288575	1.22143	0.254	0.158	0.178216	1	LAMTOR3
3.95898e-06	0.278941	1.2133	0.525	0.423	0.19146	1	RAB18
4.20198e-06	0.26148	1.19871	0.766	0.694	0.203212	1	MRFAP1
4.57762e-06	0.259413	1.19699	0.304	0.201	0.221378	1	ITPRIP
4.72313e-06	0.304548	1.23503	0.252	0.162	0.228415	1	SLC2A1
4.94631e-06	0.258185	1.19597	0.458	0.344	0.239209	1	METAP2
4.99215e-06	0.277345	1.21196	0.286	0.192	0.241426	1	RCC1
7.08357e-06	0.272979	1.2083	0.26	0.169	0.342568	1	SRGAP1
7.30047e-06	0.319572	1.24796	0.503	0.398	0.353058	1	ATP1A1
8.12497e-06	0.288452	1.22133	0.512	0.4	0.392932	1	SERINC1
9.81493e-06	0.309448	1.23923	0.278	0.189	0.47466	1	S100A7
1.05782e-05	0.467804	1.383	0.304	0.219	0.511572	1	ARL4D
1.4272e-05	0.264033	1.20083	0.709	0.595	0.690209	1	SPHK1
1.55052e-05	0.274388	1.20948	0.362	0.259	0.749849	1	BID
1.60042e-05	0.27573	1.21061	0.321	0.224	0.773978	1	DYNLT3
1.66903e-05	0.322465	1.25046	0.416	0.321	0.80716	1	EIF3J
1.78035e-05	0.268165	1.20428	0.373	0.274	0.860994	1	PSMD12
1.8322e-05	0.540301	1.45428	0.304	0.22	0.886068	1	MEDAG
2.04315e-05	0.261315	1.19857	0.26	0.171	0.988088	1	ARID5A
2.06143e-05	0.258894	1.19656	0.319	0.228	0.996929	1	TWSG1
3.02048e-05	0.295797	1.22756	0.28	0.195	1	1	MRTO4
3.55876e-05	0.27164	1.20718	0.508	0.401	1	1	PNPLA8
3.72119e-05	0.293624	1.22572	0.33	0.239	1	1	TIPARP
4.26904e-05	0.733314	1.66245	0.265	0.186	1	1	C8orf4
4.30564e-05	0.686008	1.60883	0.456	0.369	1	1	ZFP36
5.51738e-05	0.278557	1.21298	0.347	0.258	1	1	TOMM40
5.79121e-05	0.264488	1.20121	0.421	0.327	1	1	GOLGA7
6.41414e-05	0.253062	1.19173	0.685	0.652	1	1	SEC62
8.29376e-05	0.359359	1.28286	0.642	0.57	1	1	CLEC2B
0.000175908	0.352879	1.27711	0.345	0.263	1	1	ISG20
0.000184394	0.345804	1.27086	0.449	0.368	1	1	UGDH
0.000202986	0.320756	1.24898	0.792	0.759	1	1	PNRC1
0.00020431	0.268918	1.2049	0.492	0.407	1	1	S100A8
0.000218857	0.261032	1.19834	0.338	0.257	1	1	IFRD1
0.00021988	0.267783	1.20396	0.469	0.381	1	1	PIM3
0.000275996	0.262602	1.19964	0.581	0.51	1	1	FUS
0.000309003	0.257709	1.19558	0.438	0.355	1	1	TPBG
0.000328492	0.262693	1.19972	0.39	0.304	1	1	HNRNPAB
0.00040911	0.301486	1.23241	0.911	0.874	1	1	S100A10
0.000456746	0.287009	1.22011	0.341	0.267	1	1	CADM1
0.000488536	0.298614	1.22996	0.488	0.406	1	1	PLAUR
0.000510204	0.256653	1.1947	0.252	0.184	1	1	POR
0.000629998	0.288377	1.22127	0.39	0.314	1	1	FNIP1
0.000731933	0.699904	1.6244	0.289	0.215	1	1	CCL2
0.00116243	0.600267	1.516	0.499	0.427	1	1	DUSP1
0.00122085	0.255199	1.1935	0.286	0.215	1	1	FOSL2
0.00143038	0.267827	1.20399	0.482	0.407	1	1	RBMS1
0.00179774	0.321417	1.24956	0.282	0.216	1	1	IFI27
0.00491346	0.252592	1.19135	0.275	0.218	1	1	LINC01615
0.00710178	0.443115	1.35954	0.61	0.584	1	1	WBP5

## Sheet: Cluster 2
p_val	avg_log2FC	fold change	pct.1	pct.2	p_val_adj	cluster	gene
1.32348e-34	2.65613	6.30341	0.35	0.123	6.40046e-30	2	CFD
4.49259e-48	2.5669	5.92536	0.529	0.227	2.17266e-43	2	PTGDS
1.7937e-38	2.4531	5.47592	0.317	0.092	8.6745e-34	2	CXCL14
1.99842e-48	2.40704	5.30386	0.458	0.163	9.66458e-44	2	MMP11
7.23694e-58	2.31949	4.99155	0.568	0.237	3.49986e-53	2	MGP
1.07378e-99	2.29869	4.92011	0.967	0.82	5.19292e-95	2	COL1A1
1.31212e-101	2.2141	4.63991	0.969	0.793	6.34555e-97	2	COL1A2
1.7446e-48	2.09598	4.27516	0.355	0.088	8.43704e-44	2	PLCG2
9.15576e-75	2.07837	4.22331	0.502	0.139	4.42782e-70	2	ASPN
4.88261e-48	1.99572	3.98815	0.383	0.116	2.36128e-43	2	TAGLN
2.72006e-55	1.97793	3.93928	0.593	0.258	1.31545e-50	2	CCDC80
4.02786e-127	1.94425	3.84836	0.632	0.138	1.94792e-122	2	THY1
3.16437e-94	1.94029	3.83784	0.824	0.356	1.53032e-89	2	HSPB1
4.03933e-61	1.93878	3.83381	0.529	0.184	1.95346e-56	2	GSN
5.5257e-79	1.92062	3.78585	0.694	0.288	2.67228e-74	2	HSPA1A
5.42011e-54	1.8691	3.65305	0.489	0.18	2.62122e-49	2	ELN
2.35797e-30	1.84881	3.60203	0.308	0.107	1.14034e-25	2	APOD
4.11305e-59	1.80631	3.49746	0.795	0.578	1.98911e-54	2	POSTN
8.52462e-127	1.80271	3.48875	0.762	0.238	4.12259e-122	2	MXRA8
3.54938e-89	1.78892	3.45556	0.894	0.656	1.71652e-84	2	CST3
5.46558e-59	1.78073	3.436	0.938	0.796	2.64321e-54	2	COL3A1
1.02899e-74	1.7517	3.36756	0.533	0.157	4.97631e-70	2	PTN
1.25081e-91	1.74533	3.35272	0.797	0.414	6.04906e-87	2	HTRA1
3.30614e-15	1.73909	3.33825	0.379	0.222	1.59888e-10	2	APOE
2.25799e-54	1.66774	3.17716	0.432	0.128	1.09198e-49	2	MTRNR2L8
2.96323e-45	1.65496	3.14915	0.452	0.17	1.43305e-40	2	FBLN1
1.15151e-54	1.62098	3.07585	0.485	0.162	5.56882e-50	2	MTRNR2L12
3.05754e-32	1.61244	3.05768	0.617	0.387	1.47866e-27	2	FN1
9.47782e-65	1.59678	3.02468	0.632	0.278	4.58357e-60	2	MFAP4
1.97849e-63	1.58521	3.00051	0.938	0.784	9.56819e-59	2	SPARC
1.89231e-57	1.5595	2.94751	0.355	0.072	9.1514e-53	2	ATP5F1E
2.14e-50	1.55128	2.93077	0.491	0.195	1.03493e-45	2	MYL9
1.4303e-46	1.54802	2.92416	0.434	0.156	6.91705e-42	2	CD81
5.61725e-53	1.52917	2.88619	0.361	0.079	2.71656e-48	2	RACK1
1.08514e-68	1.51906	2.86604	0.425	0.099	5.24786e-64	2	PLAC9
5.98184e-40	1.51611	2.86019	0.676	0.436	2.89288e-35	2	COL6A3
3.29554e-60	1.50407	2.83643	0.337	0.062	1.59375e-55	2	SELENOM
2.26749e-44	1.50382	2.83592	0.676	0.417	1.09658e-39	2	RPL17
1.98447e-51	1.50301	2.83433	0.352	0.086	9.5971e-47	2	NME2
6.19705e-37	1.49834	2.82517	0.436	0.184	2.99696e-32	2	SOD3
8.98926e-37	1.45333	2.73839	0.302	0.086	4.3473e-32	2	CXCL12
1.93347e-47	1.43113	2.69657	0.297	0.062	9.35048e-43	2	IGFBP5
1.30092e-47	1.42936	2.69327	0.48	0.18	6.2914e-43	2	COL5A1
1.27548e-51	1.42473	2.68465	0.326	0.067	6.16833e-47	2	SNHG29
1.17797e-69	1.37875	2.60044	0.969	0.866	5.69676e-65	2	COL6A1
2.28421e-53	1.37872	2.60038	0.78	0.526	1.10467e-48	2	SERPINF1
4.57753e-38	1.36622	2.57793	0.374	0.129	2.21374e-33	2	VCAN
3.50901e-68	1.36527	2.57624	0.5	0.13	1.69699e-63	2	HSPA1B
1.07743e-47	1.36078	2.56823	0.595	0.3	5.21054e-43	2	RARRES2
2.56179e-24	1.34654	2.54301	0.262	0.09	1.23891e-19	2	SPARCL1
9.59332e-51	1.34075	2.53284	0.606	0.296	4.63943e-46	2	TIMP2
1.00855e-70	1.30737	2.4749	0.848	0.531	4.87747e-66	2	PCOLCE
2.0684e-46	1.30672	2.47378	0.568	0.265	1.0003e-41	2	SPON2
1.23143e-57	1.30382	2.46881	0.324	0.058	5.95532e-53	2	ELOB
6.2334e-29	1.28925	2.444	0.35	0.142	3.01453e-24	2	CFH
6.75759e-59	1.27889	2.42652	0.286	0.044	3.26804e-54	2	COL14A1
8.15953e-69	1.26523	2.40366	0.949	0.843	3.94603e-64	2	IGFBP7
7.88075e-55	1.25	2.37841	0.529	0.206	3.81121e-50	2	MFAP2
8.08251e-81	1.24932	2.3773	0.932	0.696	3.90878e-76	2	ACTG1
5.50697e-16	1.24137	2.36422	0.634	0.542	2.66322e-11	2	HSPD1
2.81679e-31	1.24045	2.36273	0.396	0.164	1.36223e-26	2	ADIRF
3.19958e-45	1.23805	2.3588	0.357	0.094	1.54735e-40	2	EEF1G
4.85832e-32	1.23296	2.35049	0.663	0.435	2.34953e-27	2	MT-ND3
2.09435e-78	1.22703	2.34085	0.372	0.057	1.01285e-73	2	COPZ2
5.89207e-39	1.22508	2.33769	0.333	0.094	2.84947e-34	2	CRYAB
1.96665e-40	1.21942	2.32853	0.648	0.371	9.51091e-36	2	PRSS23
1.17134e-41	1.21838	2.32685	0.749	0.549	5.66473e-37	2	RPL36A
3.22558e-41	1.21408	2.31994	0.696	0.434	1.55992e-36	2	DPT
6.53462e-99	1.20821	2.31051	0.998	0.947	3.16021e-94	2	VIM
6.42074e-44	1.19111	2.28328	0.947	0.877	3.10513e-39	2	ACTB
7.20025e-55	1.18459	2.27299	0.286	0.048	3.48211e-50	2	ISLR
5.11484e-57	1.17065	2.25113	0.927	0.732	2.47359e-52	2	IFITM3
2.13663e-26	1.16639	2.24449	0.256	0.085	1.0333e-21	2	COL11A1
2.87028e-33	1.1493	2.21806	0.344	0.124	1.3881e-28	2	GABARAP
2.01421e-44	1.14833	2.21657	0.54	0.252	9.7409e-40	2	FBLN2
6.58216e-45	1.13742	2.19987	0.346	0.096	3.1832e-40	2	MDK
3.37699e-25	1.13446	2.19536	0.557	0.348	1.63314e-20	2	GADD45A
9.61765e-35	1.12997	2.18854	0.698	0.506	4.65119e-30	2	AEBP1
3.25571e-31	1.11492	2.16583	0.868	0.79	1.57449e-26	2	HSP90AA1
5.18626e-59	1.11284	2.16271	0.297	0.048	2.50813e-54	2	ITGBL1
1.67779e-50	1.10932	2.15744	0.403	0.12	8.11396e-46	2	HCFC1R1
3.34097e-27	1.10359	2.14889	0.515	0.292	1.61572e-22	2	COL5A2
1.73102e-39	1.10055	2.14437	0.771	0.574	8.37138e-35	2	BGN
1.1849e-51	1.09965	2.14303	0.742	0.475	5.73028e-47	2	RBM3
1.89368e-27	1.09215	2.13192	0.337	0.136	9.15804e-23	2	LRP1
1.35966e-99	1.09148	2.13093	0.991	0.96	6.57546e-95	2	RPL12
8.93785e-39	1.08884	2.12703	0.604	0.346	4.32243e-34	2	CLEC11A
2.61839e-38	1.08516	2.12161	0.764	0.549	1.26628e-33	2	SERPING1
1.34459e-51	1.07976	2.11369	0.833	0.608	6.50256e-47	2	CD99
4.58446e-45	1.07336	2.10433	0.711	0.435	2.21709e-40	2	LY6E
7.12973e-28	1.07044	2.10007	0.46	0.226	3.44801e-23	2	GADD45B
7.43156e-43	1.06895	2.09791	0.315	0.073	3.59398e-38	2	SNHG5
1.43967e-53	1.06797	2.09649	0.965	0.924	6.96237e-49	2	RPL37
2.27361e-26	1.06574	2.09324	0.26	0.087	1.09954e-21	2	LAMP5
1.32437e-23	1.06417	2.09096	0.67	0.492	6.40481e-19	2	HSPA8
4.26984e-13	1.04865	2.06859	0.401	0.272	2.06494e-08	2	TCF4
2.4326e-56	1.04721	2.06652	0.295	0.05	1.17643e-51	2	OLFML3
1.70852e-43	1.04386	2.06174	0.392	0.129	8.26259e-39	2	ITGB5
2.08513e-46	1.04166	2.05859	0.652	0.345	1.00839e-41	2	PPDPF
5.40196e-35	1.02391	2.03342	0.903	0.832	2.61244e-30	2	HSP90AB1
7.86139e-32	1.01936	2.02701	0.33	0.115	3.80185e-27	2	IFI6
3.92802e-45	1.01915	2.02673	0.291	0.06	1.89963e-40	2	ATP5MG
1.00539e-45	1.01872	2.02612	0.383	0.122	4.86216e-41	2	PPIC
1.07966e-21	1.01279	2.01781	0.46	0.266	5.22134e-17	2	TPM1
2.07317e-24	1.00631	2.00876	0.487	0.279	1.00261e-19	2	TPM2
7.50465e-28	1.00372	2.00516	0.403	0.179	3.62933e-23	2	DNAJB1
7.95916e-23	0.995169	1.99331	0.764	0.652	3.84913e-18	2	C1S
4.09707e-30	0.994767	1.99276	0.427	0.188	1.98138e-25	2	MAFB
6.02779e-45	0.992358	1.98943	0.271	0.052	2.9151e-40	2	ATP5ME
1.27362e-39	0.985706	1.98028	0.278	0.063	6.15937e-35	2	SNHG6
4.29747e-19	0.985601	1.98014	0.267	0.112	2.0783e-14	2	APCDD1
3.38669e-45	0.982008	1.97521	0.293	0.066	1.63784e-40	2	MMP23B
2.7847e-42	0.981684	1.97477	0.271	0.056	1.34671e-37	2	ATP5MC2
3.11037e-41	0.980593	1.97328	0.324	0.091	1.5042e-36	2	LOXL1
9.18934e-25	0.977206	1.96865	0.423	0.215	4.44405e-20	2	PMEPA1
2.02115e-31	0.97384	1.96406	0.533	0.297	9.77448e-27	2	C9orf16
4.19188e-45	0.964382	1.95123	0.859	0.714	2.02724e-40	2	ITM2B
8.49968e-46	0.96069	1.94624	0.315	0.075	4.11053e-41	2	AQP1
4.70227e-16	0.951968	1.93451	0.667	0.588	2.27407e-11	2	C1R
2.07801e-41	0.949308	1.93095	0.857	0.742	1.00495e-36	2	RPS21
2.48775e-30	0.937393	1.91506	0.454	0.213	1.2031e-25	2	ZFP36L2
1.8103e-59	0.923531	1.89675	0.985	0.99	8.75477e-55	2	LGALS1
3.16065e-35	0.919243	1.89112	0.381	0.145	1.52852e-30	2	PDLIM2
5.04155e-20	0.918616	1.8903	0.764	0.658	2.43815e-15	2	MT-ATP6
1.44547e-38	0.91527	1.88592	0.273	0.067	6.99041e-34	2	PLXDC1
3.4185e-38	0.915195	1.88582	0.696	0.449	1.65322e-33	2	PTMS
5.71441e-30	0.907967	1.8764	0.407	0.179	2.76355e-25	2	KRTCAP2
3.02067e-48	0.899386	1.86527	0.284	0.056	1.46082e-43	2	PODN
3.57279e-36	0.898796	1.86451	0.694	0.426	1.72784e-31	2	SNHG8
1.82515e-35	0.89867	1.86435	0.306	0.088	8.82659e-31	2	RNASEK
1.1804e-31	0.895991	1.86089	0.597	0.367	5.70851e-27	2	GNAS
2.06901e-18	0.890973	1.85443	0.637	0.492	1.0006e-13	2	MT-ND5
1.36818e-70	0.887741	1.85028	0.993	0.994	6.61667e-66	2	RPL41
6.30502e-47	0.883266	1.84455	0.264	0.046	3.04917e-42	2	SEM1
5.94351e-32	0.878084	1.83793	0.557	0.306	2.87434e-27	2	SPATS2L
6.69209e-25	0.875893	1.83514	0.399	0.187	3.23636e-20	2	MT-ND4L
9.57668e-21	0.871504	1.82957	0.925	0.941	4.63138e-16	2	UBB
2.10643e-29	0.865281	1.82169	0.335	0.13	1.01869e-24	2	CPXM1
2.15432e-36	0.859939	1.81496	0.284	0.076	1.04185e-31	2	TSC22D3
5.791e-12	0.855399	1.80926	0.315	0.186	2.80059e-07	2	BAG3
7.01943e-42	0.854202	1.80776	0.304	0.077	3.39466e-37	2	LOX
2.49571e-45	0.853714	1.80715	0.949	0.914	1.20695e-40	2	RPS29
2.30704e-31	0.851544	1.80443	0.33	0.119	1.11571e-26	2	CERCAM
1.61107e-28	0.848339	1.80043	0.749	0.619	7.7913e-24	2	C12orf57
3.44517e-21	0.846722	1.79841	0.297	0.128	1.66612e-16	2	COL16A1
2.84576e-36	0.841004	1.7913	0.441	0.184	1.37624e-31	2	FCGRT
3.98256e-07	0.84093	1.7912	0.258	0.17	0.01926	2	COL12A1
1.97588e-28	0.82461	1.77106	0.626	0.389	9.55553e-24	2	IFITM2
2.13744e-30	0.824115	1.77045	0.258	0.073	1.03369e-25	2	NREP
7.40816e-78	0.822614	1.76861	0.991	0.979	3.58266e-73	2	RPL30
2.65947e-12	0.82141	1.76713	0.363	0.231	1.28615e-07	2	HSPH1
2.31013e-23	0.816027	1.76055	0.581	0.396	1.1172e-18	2	MIF
6.96376e-16	0.805171	1.74735	0.445	0.287	3.36775e-11	2	AHNAK
2.65761e-46	0.805067	1.74723	0.987	0.972	1.28525e-41	2	RPS28
1.1153e-32	0.798413	1.73919	0.949	0.901	5.39372e-28	2	TMSB4X
8.95523e-42	0.797649	1.73827	0.251	0.047	4.33084e-37	2	ATP5MD
3.20895e-40	0.797601	1.73821	0.284	0.069	1.55188e-35	2	GLT8D2
1.87062e-26	0.797577	1.73818	0.612	0.391	9.0465e-22	2	MGST3
9.01973e-19	0.797028	1.73752	0.297	0.135	4.36203e-14	2	FBN1
6.78768e-26	0.791725	1.73114	0.54	0.324	3.28259e-21	2	VKORC1
7.05488e-48	0.790948	1.73021	0.974	0.934	3.41181e-43	2	RPL36
6.60935e-29	0.787249	1.72578	0.306	0.109	3.19635e-24	2	CPQ
1.81371e-24	0.781693	1.71915	0.48	0.266	8.77126e-20	2	CYBA
1.43474e-19	0.781589	1.71902	0.3	0.135	6.93857e-15	2	PALLD
1.13685e-17	0.781201	1.71856	0.46	0.295	5.49792e-13	2	SDC2
8.92251e-32	0.776144	1.71255	0.753	0.561	4.31502e-27	2	TOMM7
2.6652e-26	0.769292	1.70443	0.33	0.129	1.28892e-21	2	F2R
2.78183e-24	0.76421	1.69844	0.337	0.147	1.34532e-19	2	SH3BGRL
1.4361e-21	0.763358	1.69744	0.48	0.289	6.94511e-17	2	FKBP10
5.94527e-23	0.761302	1.69502	0.33	0.145	2.87519e-18	2	PTK7
4.37486e-25	0.757061	1.69004	0.487	0.252	2.11573e-20	2	CRABP2
2.71803e-28	0.755822	1.68859	0.35	0.143	1.31447e-23	2	NME3
5.86442e-21	0.754612	1.68718	0.568	0.378	2.83609e-16	2	CNN3
4.28718e-10	0.743891	1.67469	0.308	0.187	2.07332e-05	2	FOS
3.67779e-28	0.738851	1.66885	0.271	0.088	1.77862e-23	2	FXYD1
2.92417e-16	0.731512	1.66038	0.35	0.196	1.41416e-11	2	ARL6IP5
6.68149e-33	0.726606	1.65474	0.952	0.919	3.23124e-28	2	SERF2
1.21869e-21	0.719742	1.64689	0.394	0.206	5.89372e-17	2	EFEMP2
5.77207e-27	0.719619	1.64675	0.355	0.148	2.79143e-22	2	CHCHD10
7.86963e-15	0.711173	1.63714	0.297	0.153	3.80583e-10	2	TMEM176A
2.3892e-72	0.710821	1.63674	0.996	0.996	1.15544e-67	2	RPS12
1.87356e-49	0.708883	1.63454	0.991	0.99	9.06073e-45	2	RPS27
1.29964e-30	0.701811	1.62654	0.275	0.084	6.28521e-26	2	FKBP7
1.7142e-17	0.70084	1.62545	0.676	0.56	8.29004e-13	2	HNRNPDL
4.26201e-20	0.699334	1.62376	0.295	0.129	2.06115e-15	2	NME4
6.17539e-13	0.697093	1.62123	0.326	0.175	2.98648e-08	2	ID3
7.20963e-17	0.696939	1.62106	0.705	0.583	3.48665e-12	2	DYNLL1
1.63057e-17	0.693585	1.6173	0.804	0.739	7.88562e-13	2	MT-ND4
3.58517e-45	0.693377	1.61706	0.967	0.916	1.73382e-40	2	RPL22
4.19405e-51	0.684077	1.60667	0.991	0.991	2.02828e-46	2	RPL34
4.12488e-18	0.682817	1.60527	0.405	0.234	1.99483e-13	2	ITM2C
1.58454e-24	0.680861	1.6031	0.744	0.608	7.66299e-20	2	SSR4
6.10713e-21	0.678276	1.60023	0.275	0.112	2.95347e-16	2	COX7A1
9.93675e-17	0.6689	1.58986	0.304	0.149	4.80551e-12	2	TTC3
7.64375e-37	0.667503	1.58832	0.985	0.984	3.69659e-32	2	RPL39
1.38921e-17	0.661841	1.5821	0.269	0.12	6.71837e-13	2	LGALS3BP
2.01629e-17	0.65941	1.57944	0.498	0.323	9.751e-13	2	PRDX4
9.02513e-35	0.649511	1.56864	0.971	0.967	4.36464e-30	2	RPL37A
3.72357e-12	0.649046	1.56813	0.467	0.334	1.80076e-07	2	NUCKS1
2.39659e-07	0.648076	1.56708	0.586	0.518	0.0115901	2	GEM
3.24011e-14	0.64086	1.55926	0.749	0.664	1.56695e-09	2	MT-ND1
1.24868e-58	0.640343	1.5587	0.991	0.993	6.03876e-54	2	RPS23
5.60528e-59	0.637545	1.55568	0.989	0.989	2.71077e-54	2	RPL35A
2.10991e-42	0.636462	1.55451	0.993	0.988	1.02038e-37	2	RPL3
2.19569e-46	0.636403	1.55445	0.985	0.968	1.06186e-41	2	RPL35
2.15107e-20	0.636243	1.55428	0.533	0.343	1.04028e-15	2	COMMD6
3.84347e-14	0.636084	1.5541	0.557	0.402	1.85874e-09	2	SERPINH1
2.95831e-12	0.635743	1.55374	0.374	0.235	1.43067e-07	2	RRBP1
2.73155e-07	0.633428	1.55125	0.344	0.254	0.01321	2	MRPL18
1.22205e-10	0.631435	1.54911	0.405	0.28	5.90994e-06	2	TMEM176B
4.74823e-25	0.62726	1.54463	0.907	0.868	2.29629e-20	2	RPL38
6.63742e-07	0.626368	1.54367	0.253	0.162	0.0320992	2	MYC
6.46901e-10	0.624364	1.54153	0.661	0.608	3.12848e-05	2	EIF4A2
7.66424e-16	0.615346	1.53193	0.352	0.191	3.7065e-11	2	FMOD
3.81377e-16	0.609509	1.52574	0.579	0.447	1.84438e-11	2	MZT2B
5.22443e-20	0.609435	1.52566	0.806	0.712	2.52659e-15	2	CIRBP
3.48465e-18	0.608776	1.52497	0.434	0.247	1.68521e-13	2	DKK3
6.89962e-15	0.606837	1.52292	0.352	0.199	3.33672e-10	2	CRTAP
2.3363e-12	0.606011	1.52205	0.306	0.177	1.12986e-07	2	NUCB1
2.53015e-47	0.600661	1.51641	0.991	0.984	1.22361e-42	2	RPS15A
1.15564e-15	0.593057	1.50844	0.991	0.954	5.58878e-11	2	COL6A2
1.07194e-12	0.591068	1.50636	0.771	0.692	5.18399e-08	2	MT-CYB
6.68164e-12	0.589776	1.50501	0.3	0.174	3.23131e-07	2	CREB3L1
1.70664e-49	0.587697	1.50285	0.993	0.985	8.25346e-45	2	RPS24
1.38137e-10	0.572337	1.48693	0.449	0.331	6.68046e-06	2	TSPO
6.19544e-15	0.569995	1.48452	0.313	0.164	2.99618e-10	2	CYBRD1
1.36658e-16	0.5699	1.48442	0.335	0.175	6.60893e-12	2	CTSZ
2.29384e-10	0.566867	1.4813	0.456	0.359	1.10932e-05	2	ECM1
8.30724e-16	0.561511	1.47581	0.687	0.586	4.01746e-11	2	COX7C
2.96407e-12	0.561168	1.47546	0.319	0.191	1.43345e-07	2	CTSF
2.08624e-50	0.559155	1.47341	0.993	0.991	1.00893e-45	2	RPS8
3.07929e-15	0.559141	1.47339	0.385	0.227	1.48917e-10	2	NDUFB1
7.88766e-45	0.556961	1.47117	0.991	0.993	3.81455e-40	2	RPL26
6.85731e-09	0.555103	1.46927	0.615	0.527	0.000331626	2	CD9
9.65524e-12	0.554975	1.46914	0.544	0.418	4.66937e-07	2	HMGN2
4.38306e-07	0.553964	1.46811	0.46	0.379	0.0211969	2	COL18A1
4.66747e-15	0.552405	1.46653	0.449	0.285	2.25724e-10	2	PHPT1
2.51198e-17	0.550508	1.4646	0.251	0.106	1.21482e-12	2	FKBP9
1.10283e-10	0.548526	1.46259	0.515	0.402	5.33341e-06	2	RCN3
5.60792e-41	0.548312	1.46237	0.985	0.982	2.71204e-36	2	RPL10A
3.95718e-53	0.543389	1.45739	0.991	0.997	1.91373e-48	2	RPS18
5.8756e-48	0.543161	1.45716	0.991	0.992	2.8415e-43	2	RPS9
3.65737e-14	0.542478	1.45647	0.643	0.524	1.76874e-09	2	CALM1
9.8217e-39	0.54139	1.45537	0.996	0.994	4.74987e-34	2	RPL28
4.12487e-39	0.540354	1.45433	0.974	0.979	1.99483e-34	2	RPL5
4.77466e-11	0.540069	1.45404	0.416	0.288	2.30907e-06	2	FIS1
6.28891e-42	0.53964	1.45361	0.993	0.99	3.04138e-37	2	RPL29
4.0858e-09	0.538315	1.45228	0.377	0.263	0.000197594	2	TSPAN4
4.0238e-09	0.536041	1.44999	0.381	0.263	0.000194595	2	FRMD6
3.08439e-09	0.529914	1.44384	0.588	0.505	0.000149164	2	OST4
1.58038e-13	0.527581	1.44151	0.306	0.162	7.64285e-09	2	ANGPTL2
5.10387e-22	0.523107	1.43705	0.907	0.886	2.46828e-17	2	PFDN5
2.35667e-13	0.516854	1.43083	0.747	0.708	1.13971e-08	2	TMA7
4.75397e-11	0.516408	1.43039	0.258	0.142	2.29907e-06	2	SCP2
5.9641e-13	0.516237	1.43022	0.251	0.123	2.8843e-08	2	IFI27L2
1.74054e-10	0.512842	1.42686	0.251	0.138	8.41744e-06	2	LAMB2
4.75098e-12	0.511795	1.42582	0.326	0.19	2.29762e-07	2	DDAH2
6.97299e-07	0.509397	1.42346	0.577	0.496	0.0337221	2	CPE
4.35684e-08	0.502481	1.41665	0.471	0.381	0.00210701	2	MFGE8
5.62389e-13	0.499225	1.41345	0.916	0.841	2.71977e-08	2	S100A4
2.90003e-45	0.49764	1.4119	0.993	0.998	1.40249e-40	2	RPL10
2.23528e-15	0.496927	1.4112	0.949	0.94	1.081e-10	2	RPL31
1.97828e-11	0.495964	1.41026	0.758	0.696	9.56715e-07	2	RABAC1
1.76269e-28	0.495894	1.41019	0.974	0.973	8.52454e-24	2	RPS11
1.56078e-08	0.494856	1.40918	0.78	0.725	0.000754807	2	MT-CO2
8.47979e-42	0.493557	1.40791	0.991	0.997	4.10091e-37	2	RPL11
1.14836e-37	0.488804	1.40328	0.987	0.988	5.55358e-33	2	RPL6
5.65422e-21	0.488194	1.40269	0.96	0.972	2.73444e-16	2	RPL27A
1.32024e-42	0.485972	1.40053	0.993	0.995	6.38481e-38	2	RPL32
7.82345e-13	0.483802	1.39842	0.253	0.127	3.7835e-08	2	HMGN3
2.18207e-07	0.483268	1.39791	0.467	0.378	0.0105527	2	UQCRQ
5.4289e-13	0.483259	1.3979	0.956	0.914	2.62547e-08	2	LUM
8.24456e-09	0.482995	1.39764	0.52	0.434	0.000398715	2	PRDX5
3.9456e-13	0.482015	1.39669	0.729	0.642	1.90813e-08	2	UQCRB
1.00198e-27	0.475149	1.39006	0.993	0.992	4.84565e-23	2	RPL21
6.54828e-17	0.465685	1.38097	0.919	0.877	3.16681e-12	2	LAPTM4A
6.31027e-09	0.463791	1.37916	0.421	0.306	0.000305171	2	DPP7
1.26591e-09	0.458759	1.37436	0.392	0.262	6.12207e-05	2	TUBB2A
4.5126e-09	0.451279	1.36725	0.289	0.179	0.000218234	2	PLD3
3.67869e-07	0.449198	1.36528	0.491	0.406	0.0177905	2	GPNMB
6.80467e-10	0.446448	1.36268	0.271	0.155	3.29081e-05	2	CDH11
1.51604e-10	0.443743	1.36013	0.793	0.708	7.33171e-06	2	MT-CO1
1.28326e-13	0.441203	1.35774	0.83	0.699	6.20598e-09	2	CTSK
2.84643e-07	0.441168	1.3577	0.837	0.859	0.0137656	2	HNRNPA1
3.21982e-21	0.43944	1.35608	0.978	0.969	1.55714e-16	2	UBA52
2.24585e-30	0.438062	1.35478	0.982	0.982	1.08612e-25	2	RPS25
6.32846e-09	0.437338	1.3541	0.778	0.77	0.00030605	2	PPIB
1.39663e-24	0.434948	1.35186	0.996	0.99	6.75426e-20	2	RPLP2
1.72577e-32	0.434159	1.35112	0.98	0.984	8.34602e-28	2	RPL24
9.11005e-08	0.425024	1.34259	0.324	0.22	0.00440571	2	RUNX1
6.2888e-08	0.42477	1.34236	0.297	0.192	0.00304133	2	JUND
4.29867e-08	0.420725	1.3386	0.348	0.237	0.00207888	2	ATRAID
1.57027e-09	0.420593	1.33848	0.26	0.147	7.594e-05	2	SVIL
1.27959e-10	0.416007	1.33423	0.813	0.735	6.18825e-06	2	MT-ND2
2.56203e-12	0.415578	1.33383	0.976	0.969	1.23902e-07	2	TMSB10
4.10658e-35	0.414222	1.33258	0.985	0.994	1.98598e-30	2	RPS15
2.00025e-07	0.41193	1.33046	0.355	0.256	0.0096734	2	ALKBH7
2.15991e-08	0.408176	1.32701	0.304	0.194	0.00104455	2	GPAA1
1.1203e-22	0.385904	1.30668	0.993	0.994	5.41788e-18	2	RPS6
1.98754e-28	0.385699	1.30649	0.993	0.998	9.61194e-24	2	RPL13
8.01306e-26	0.384821	1.3057	0.982	0.993	3.8752e-21	2	RPL7A
2.13807e-27	0.383825	1.3048	0.996	0.997	1.03399e-22	2	TPT1
2.07176e-28	0.383668	1.30465	0.982	0.992	1.00192e-23	2	RPL18
4.21852e-22	0.37293	1.29498	0.991	0.99	2.04012e-17	2	RPS4X
2.35883e-22	0.365007	1.28789	0.987	0.995	1.14075e-17	2	RPL18A
6.14519e-09	0.35699	1.28075	0.267	0.155	0.000297187	2	GPM6B
2.06926e-08	0.354529	1.27857	0.767	0.671	0.00100071	2	MT-CO3
3.20829e-22	0.352523	1.27679	0.996	0.994	1.55156e-17	2	RPS3A
4.77066e-23	0.34195	1.26747	0.991	0.995	2.30714e-18	2	RPS14
9.12928e-07	0.339524	1.26534	0.271	0.179	0.0441501	2	CRNDE
1.01973e-19	0.334265	1.26073	0.996	0.994	4.93152e-15	2	RPS13
1.76936e-10	0.332765	1.25942	0.936	0.95	8.55681e-06	2	RPSA
9.01066e-10	0.329373	1.25647	0.877	0.856	4.35764e-05	2	ZFAS1
2.95081e-24	0.327333	1.25469	0.996	0.999	1.42704e-19	2	RPLP1
1.43372e-17	0.321581	1.2497	0.969	0.98	6.9336e-13	2	FAU
2.63915e-22	0.317626	1.24628	0.991	0.997	1.27632e-17	2	RPL19
1.92465e-07	0.316722	1.2455	0.877	0.825	0.00930779	2	TIMP1
2.02112e-14	0.294281	1.22627	0.978	0.992	9.77434e-10	2	RPL9
1.4109e-13	0.287691	1.22069	0.965	0.969	6.82327e-09	2	RPL27
1.02452e-08	0.275595	1.21049	0.74	0.643	0.000495467	2	ANXA1
2.36594e-07	0.271475	1.20704	0.921	0.941	0.0114419	2	EEF1D
4.01781e-07	0.262359	1.19944	0.899	0.877	0.0194305	2	ANXA2
5.42899e-09	0.258426	1.19617	0.976	0.986	0.000262551	2	NACA
1.18841e-06	0.637472	1.5556	0.355	0.276	0.0574729	2	C12orf75
2.05232e-06	0.492974	1.40734	0.423	0.343	0.0992521	2	TAF1D
2.11921e-06	0.504242	1.41838	0.341	0.255	0.102487	2	PAM
2.14078e-06	0.423769	1.34143	0.557	0.522	0.10353	2	TMEM258
2.39621e-06	0.264189	1.20096	0.722	0.669	0.115883	2	LMNA
2.4547e-06	0.342956	1.26835	0.359	0.259	0.118712	2	ROMO1
2.76603e-06	0.39554	1.31544	0.399	0.314	0.133768	2	PABPC4
2.8191e-06	0.639262	1.55753	0.333	0.253	0.136335	2	CACYBP
3.53975e-06	0.404124	1.32329	0.315	0.223	0.171186	2	TIMP3
4.60877e-06	0.360532	1.2839	0.258	0.176	0.222885	2	NUCB2
4.76565e-06	0.517278	1.43125	0.407	0.345	0.230471	2	NDUFA13
5.22379e-06	0.35761	1.2813	0.388	0.293	0.252628	2	PPA1
5.29833e-06	0.635413	1.55338	0.447	0.404	0.256232	2	C6orf48
6.93701e-06	0.335875	1.26214	0.555	0.483	0.335481	2	SON
7.10997e-06	0.333988	1.26049	0.262	0.177	0.343845	2	PET100
8.34158e-06	0.608474	1.52465	0.5	0.443	0.403407	2	TCP1
8.40844e-06	0.445619	1.3619	0.341	0.258	0.406641	2	FLNA
1.45305e-05	0.316379	1.2452	0.722	0.708	0.702708	2	RPS10
1.5715e-05	0.358994	1.28253	0.286	0.206	0.759991	2	MAP4
1.94756e-05	0.846367	1.79797	0.559	0.542	0.94186	2	HSPE1
2.76736e-05	0.477897	1.39271	0.725	0.646	1	2	SFRP2
3.15839e-05	0.38203	1.30317	0.469	0.387	1	2	HNRNPH1
4.74517e-05	0.294471	1.22644	0.634	0.588	1	2	HSP90B1
4.99666e-05	0.266553	1.20293	0.273	0.196	1	2	NDUFV1
5.5715e-05	0.250555	1.18966	0.936	0.979	1	2	RPS20
5.78415e-05	0.4385	1.35519	0.315	0.241	1	2	MAGED2
7.49874e-05	0.327853	1.25514	0.278	0.2	1	2	UGP2
7.82121e-05	0.320556	1.24881	0.311	0.234	1	2	DCTN3
8.12932e-05	0.456446	1.37216	0.251	0.174	1	2	PLK2
9.58867e-05	0.368561	1.29106	0.502	0.434	1	2	PRNP
0.000106125	0.343546	1.26887	0.425	0.353	1	2	FAP
0.00012589	0.395709	1.31559	0.604	0.581	1	2	POLR2L
0.000128986	0.403568	1.32278	0.278	0.211	1	2	HEXA
0.000143785	0.388018	1.30859	0.612	0.603	1	2	SNX3
0.000160102	0.328428	1.25564	0.315	0.24	1	2	SEC31A
0.000178911	0.354498	1.27854	0.676	0.65	1	2	GUK1
0.00019487	0.419138	1.33713	0.639	0.625	1	2	NPC2
0.000210008	0.314275	1.24339	0.493	0.447	1	2	SPCS1
0.0002416	0.271375	1.20696	0.65	0.624	1	2	EIF3K
0.000266489	0.341203	1.26681	0.388	0.325	1	2	PRDX2
0.000310015	0.361006	1.28432	0.326	0.266	1	2	TMED3
0.000337367	0.363216	1.28629	0.282	0.216	1	2	PPP1R10
0.000440621	0.389324	1.30978	0.317	0.256	1	2	OLFM2
0.000520713	0.302002	1.23285	0.278	0.218	1	2	NBEAL1
0.00060547	0.821337	1.76704	0.621	0.626	1	2	DNAJA1
0.000638056	0.383158	1.30419	0.315	0.263	1	2	CLK1
0.00075038	0.340712	1.26638	0.427	0.38	1	2	NDUFA1
0.000841741	0.276251	1.21104	0.262	0.204	1	2	TECR
0.00086253	0.291736	1.22411	0.914	0.926	1	2	MYL6
0.00105528	0.322576	1.25056	0.302	0.247	1	2	TCEAL4
0.0010945	0.31468	1.24374	0.467	0.406	1	2	SOX4
0.00133283	0.305582	1.23592	0.308	0.25	1	2	MRPL33
0.00138985	0.261055	1.19835	0.48	0.414	1	2	TMEM14C
0.00147296	0.298728	1.23006	0.804	0.835	1	2	HNRNPA2B1
0.00160465	0.441088	1.35763	0.559	0.571	1	2	COX6C
0.00163554	0.289709	1.22239	0.253	0.195	1	2	HSPA4
0.00172773	0.299375	1.23061	0.445	0.394	1	2	SNHG7
0.00184124	0.253197	1.19185	0.326	0.261	1	2	SNRPF
0.0022006	0.3218	1.24989	0.526	0.493	1	2	CYB5R3
0.00229046	0.252009	1.19086	0.289	0.227	1	2	HES4
0.00230159	0.308762	1.23864	0.416	0.38	1	2	KDELR1
0.00233421	0.25617	1.1943	0.725	0.725	1	2	TMEM59
0.00278231	0.297944	1.22939	0.588	0.579	1	2	CALR
0.00282271	0.315441	1.24439	0.289	0.233	1	2	CSRP2
0.00300749	0.290581	1.22313	0.436	0.395	1	2	GRN
0.00303971	0.380713	1.30198	0.595	0.586	1	2	S100A13
0.00344295	0.356577	1.28038	0.601	0.615	1	2	PRRX1
0.003599	0.256198	1.19433	0.394	0.351	1	2	NSA2
0.00364309	0.631586	1.54927	0.271	0.219	1	2	IFI27
0.00399803	0.27586	1.21072	0.716	0.728	1	2	SOD1
0.00431961	0.495028	1.40935	0.339	0.308	1	2	AHSA1
0.00432766	0.283483	1.21713	0.374	0.326	1	2	SLC38A2
0.00458244	0.27385	1.20903	0.273	0.227	1	2	ESD
0.00478064	0.344322	1.26955	0.656	0.63	1	2	MYL12A
0.00484972	0.288685	1.22153	0.403	0.359	1	2	METAP2
0.00531783	0.253227	1.19187	0.637	0.588	1	2	ZFP36L1
0.00591846	0.314209	1.24333	0.456	0.426	1	2	ERGIC3
0.00623113	0.315927	1.24481	0.269	0.226	1	2	WWTR1
0.00645664	0.258412	1.19616	0.311	0.266	1	2	DUT
0.0088329	0.325689	1.25326	0.269	0.228	1	2	MAP1LC3A

## Sheet: Cluster 3
p_val	avg_log2FC	fold change	pct.1	pct.2	p_val_adj	cluster	gene
1.6183e-69	3.21611	9.2928	0.831	0.623	7.82625e-65	3	MMP3
8.72122e-28	2.09646	4.2766	0.435	0.191	4.21767e-23	3	G0S2
8.10802e-53	2.07714	4.2197	0.828	0.595	3.92112e-48	3	MMP1
2.08751e-47	1.98289	3.95284	0.751	0.462	1.00954e-42	3	ADM
5.34e-48	1.92107	3.78703	0.683	0.369	2.58248e-43	3	IL24
2.81343e-31	1.68602	3.21769	0.456	0.2	1.3606e-26	3	STC2
4.39185e-38	1.67053	3.18331	0.464	0.172	2.12394e-33	3	CYR61
2.92358e-52	1.66798	3.17769	0.459	0.134	1.41387e-47	3	TNFRSF11B
1.703e-97	1.51542	2.85881	0.524	0.092	8.23589e-93	3	PTGS1
7.87384e-11	1.41589	2.66824	0.396	0.249	3.80787e-06	3	SERPINB2
2.0203e-54	1.18174	2.2685	0.852	0.512	9.77037e-50	3	MRPS6
7.98471e-18	1.16247	2.2384	0.565	0.354	3.86148e-13	3	MMP10
5.86746e-28	1.12182	2.17621	0.734	0.525	2.83756e-23	3	PDLIM4
2.77292e-18	1.03207	2.04495	0.391	0.196	1.34101e-13	3	HIST1H1C
1.05162e-36	1.02296	2.03208	0.784	0.514	5.08572e-32	3	MGLL
1.2421e-15	0.999582	1.99942	0.438	0.255	6.00692e-11	3	CKS2
9.6886e-25	0.998893	1.99847	0.678	0.482	4.68551e-20	3	CREG1
2.2945e-09	0.998619	1.99809	0.864	0.951	0.000110964	3	DCN
1.19497e-20	0.995524	1.9938	0.769	0.649	5.77898e-16	3	AKR1B1
4.82233e-18	0.841349	1.79172	0.527	0.32	2.33213e-13	3	RGS3
3.41939e-16	0.840281	1.7904	0.678	0.479	1.65365e-11	3	NQO1
2.15494e-27	0.829048	1.77651	0.393	0.16	1.04215e-22	3	SLC22A4
4.01194e-27	0.827373	1.77445	0.45	0.188	1.94022e-22	3	SLC5A3
6.9299e-15	0.789367	1.72832	0.512	0.324	3.35137e-10	3	DIO2
1.26626e-19	0.743861	1.67465	1	0.996	6.12378e-15	3	FTL
4.00897e-15	0.706637	1.632	0.559	0.377	1.93878e-10	3	LPXN
1.18274e-24	0.679417	1.60149	0.314	0.111	5.71987e-20	3	ABHD2
7.63729e-16	0.670939	1.59211	0.609	0.408	3.69347e-11	3	H1F0
1.49961e-14	0.670037	1.59111	0.432	0.248	7.25227e-10	3	DUSP4
1.71207e-15	0.66909	1.59007	0.536	0.32	8.27974e-11	3	TNC
3.50644e-22	0.652919	1.57235	0.447	0.216	1.69575e-17	3	MME
7.36768e-18	0.639824	1.55814	0.42	0.214	3.56309e-13	3	POU2F2
1.32701e-09	0.606932	1.52302	0.367	0.217	6.41755e-05	3	C15orf48
7.37103e-10	0.604971	1.52095	0.308	0.174	3.5647e-05	3	IGF2
2.6593e-19	0.596165	1.51169	0.618	0.398	1.28606e-14	3	LEPROT
8.92692e-13	0.588543	1.50373	0.642	0.523	4.31715e-08	3	CLTB
3.96027e-14	0.558223	1.47245	0.34	0.172	1.91523e-09	3	DPP4
6.50185e-14	0.55658	1.47078	0.476	0.289	3.14436e-09	3	ITGA1
7.03029e-12	0.548376	1.46244	0.811	0.701	3.39992e-07	3	EMP1
4.70142e-11	0.54782	1.46187	0.923	0.841	2.27365e-06	3	SAT1
1.18048e-12	0.547744	1.4618	0.595	0.408	5.7089e-08	3	DNAJC3
3.81908e-18	0.546703	1.46074	0.994	0.994	1.84695e-13	3	S100A6
6.35187e-14	0.54072	1.4547	0.692	0.541	3.07183e-09	3	BNIP3L
8.48664e-13	0.538738	1.4527	0.666	0.484	4.10422e-08	3	DNAJB9
2.76683e-19	0.522211	1.43615	0.914	0.883	1.33807e-14	3	PKM
1.7175e-13	0.521574	1.43552	0.426	0.244	8.306e-09	3	ANKRD28
1.01236e-12	0.512895	1.42691	0.654	0.519	4.89587e-08	3	ATP6AP2
2.95094e-08	0.509872	1.42392	0.473	0.347	0.0014271	3	ACTN1
7.53252e-11	0.496871	1.41115	0.491	0.319	3.6428e-06	3	TBX3
1.01863e-11	0.493068	1.40744	0.601	0.431	4.9262e-07	3	FKBP2
3.16886e-10	0.48931	1.40377	0.429	0.273	1.53249e-05	3	SGIP1
5.05794e-09	0.488817	1.40329	0.533	0.396	0.000244607	3	SLC43A3
4.95296e-13	0.487509	1.40202	0.577	0.384	2.3953e-08	3	WNT5A
1.28765e-13	0.483514	1.39815	0.793	0.66	6.22719e-09	3	SPCS2
5.06745e-10	0.479996	1.39474	0.456	0.3	2.45067e-05	3	SLC16A3
1.23972e-07	0.479512	1.39427	0.787	0.73	0.00599542	3	IGFBP4
4.97809e-11	0.467222	1.38245	0.263	0.131	2.40746e-06	3	ABHD5
1.7832e-08	0.45918	1.37476	0.63	0.492	0.000862373	3	CPE
1.08836e-10	0.453501	1.36936	0.648	0.509	5.26343e-06	3	LAMTOR1
1.3537e-10	0.449143	1.36523	0.763	0.668	6.5466e-06	3	HSPA5
7.66273e-07	0.442919	1.35935	0.26	0.156	0.0370577	3	DCXR
4.49712e-09	0.439071	1.35573	0.343	0.214	0.000217485	3	PGRMC2
1.53254e-08	0.43188	1.34899	0.37	0.241	0.00074115	3	ELK3
1.1633e-12	0.424898	1.34248	0.828	0.707	5.62583e-08	3	GSTO1
1.88546e-09	0.413701	1.3321	0.447	0.296	9.11828e-05	3	ASPH
3.40088e-13	0.407886	1.32674	0.882	0.801	1.6447e-08	3	SEC61B
1.77879e-08	0.404518	1.32365	0.533	0.406	0.000860239	3	HIF1A
4.80696e-07	0.402311	1.32162	0.574	0.472	0.0232469	3	SRSF5
2.09379e-10	0.399409	1.31897	0.932	0.883	1.01258e-05	3	SQSTM1
1.95466e-07	0.383432	1.30444	0.337	0.217	0.00945293	3	TMEM38B
2.52807e-07	0.382675	1.30376	0.278	0.17	0.012226	3	OSTM1
1.22807e-09	0.382548	1.30364	0.808	0.711	5.93907e-05	3	CCNI
7.08193e-08	0.381862	1.30302	0.491	0.366	0.00342489	3	ERCC1
3.26923e-11	0.380737	1.30201	1	0.997	1.58103e-06	3	FTH1
2.35732e-10	0.379838	1.3012	0.459	0.295	1.14002e-05	3	TAX1BP3
2.53659e-10	0.379501	1.30089	0.781	0.673	1.22672e-05	3	ATP6V0B
2.40126e-08	0.378648	1.30012	0.604	0.463	0.00116127	3	ISCU
7.83739e-07	0.375672	1.29744	0.509	0.389	0.0379024	3	LRP10
1.33078e-07	0.374991	1.29683	0.512	0.382	0.00643577	3	ATP6V1E1
1.4174e-07	0.366989	1.28966	0.417	0.283	0.00685467	3	PDE4B
2.21467e-10	0.356948	1.28071	0.799	0.67	1.07104e-05	3	TNFRSF12A
6.25888e-07	0.345668	1.27074	0.266	0.16	0.0302686	3	CDC42EP1
7.36315e-08	0.344814	1.26999	0.515	0.378	0.00356089	3	PIM3
1.16891e-07	0.343651	1.26896	0.757	0.689	0.00565297	3	ATP1B3
8.6068e-07	0.343339	1.26869	0.441	0.318	0.0416234	3	SEC61A1
5.23986e-08	0.342603	1.26804	0.426	0.281	0.00253405	3	CAV2
1.99666e-07	0.33594	1.2622	0.707	0.591	0.00965604	3	RBM8A
1.68806e-10	0.332624	1.2593	0.95	0.897	8.16364e-06	3	CEBPB
5.9539e-07	0.327258	1.25463	0.379	0.257	0.0287937	3	NEU1
1.16225e-08	0.310989	1.24056	0.849	0.777	0.000562074	3	ALDOA
1.05776e-07	0.302211	1.23303	1	0.99	0.00511542	3	MALAT1
9.77681e-09	0.279244	1.21356	0.902	0.823	0.000472817	3	CALM2
1.19808e-06	0.35956	1.28303	0.346	0.229	0.0579405	3	TFAP2C
1.27382e-06	0.337569	1.26363	0.373	0.257	0.0616032	3	GLIS3
1.35789e-06	0.348821	1.27352	0.648	0.542	0.0656688	3	VIMP
1.44619e-06	0.363815	1.28682	0.503	0.395	0.0699392	3	JAK1
1.61319e-06	0.278744	1.21314	0.438	0.31	0.0780157	3	RPN2
1.65762e-06	0.374843	1.2967	0.37	0.262	0.0801643	3	DYNC1LI1
1.75077e-06	0.361286	1.28457	0.314	0.201	0.0846688	3	PLAT
1.85942e-06	0.293295	1.22544	0.601	0.485	0.0899236	3	AURKAIP1
2.37426e-06	0.334916	1.2613	0.302	0.197	0.114822	3	RNF5
2.51035e-06	0.386399	1.30713	0.426	0.31	0.121403	3	STEAP1
2.68765e-06	0.268402	1.20447	0.654	0.525	0.129978	3	MAFF
2.8539e-06	0.281858	1.21576	0.42	0.291	0.138018	3	GRPEL1
2.99313e-06	0.361753	1.28499	0.429	0.316	0.144751	3	IMP3
3.05556e-06	0.354077	1.27817	0.287	0.188	0.14777	3	TSC22D4
3.38555e-06	0.303871	1.23445	0.524	0.403	0.163729	3	VAMP2
4.34763e-06	0.358172	1.2818	0.358	0.248	0.210256	3	ZBTB38
5.10523e-06	0.348054	1.27284	0.429	0.314	0.246894	3	MYO1B
5.4145e-06	0.332054	1.2588	0.476	0.367	0.26185	3	MANF
5.9403e-06	0.397879	1.31757	0.302	0.203	0.287279	3	AIMP1
6.67184e-06	0.672882	1.59425	0.396	0.282	0.322657	3	IL11
6.78945e-06	0.271686	1.20722	0.317	0.207	0.328344	3	LPAR1
6.86348e-06	0.419631	1.33759	0.701	0.685	0.331925	3	MYDGF
7.39551e-06	0.279187	1.21351	0.683	0.582	0.357654	3	HSP90B1
7.52693e-06	0.285038	1.21844	0.441	0.319	0.36401	3	DNAJB11
7.53063e-06	0.408081	1.32692	0.663	0.616	0.364189	3	SSR3
8.98042e-06	0.328338	1.25557	0.263	0.172	0.434302	3	NELFE
9.09497e-06	0.33669	1.26286	0.349	0.25	0.439842	3	NAPA
9.68338e-06	0.34116	1.26677	0.337	0.234	0.468298	3	RALBP1
9.68463e-06	0.330763	1.25768	0.447	0.337	0.468358	3	UQCRC1
1.02706e-05	0.414417	1.33276	0.669	0.578	0.496695	3	HERPUD1
1.04541e-05	0.291735	1.22411	0.405	0.298	0.505569	3	NOL7
1.15386e-05	0.282454	1.21626	0.346	0.242	0.558019	3	RPN1
1.17796e-05	0.297246	1.2288	0.598	0.515	0.569671	3	COX7A2L
1.36073e-05	0.48462	1.39922	0.719	0.656	0.658065	3	CAV1
1.48077e-05	0.345845	1.2709	0.447	0.347	0.716116	3	CCDC107
1.49091e-05	0.294343	1.22633	0.488	0.376	0.721021	3	GOLGA4
1.4968e-05	0.25391	1.19243	0.361	0.256	0.723868	3	GINM1
1.54281e-05	0.403018	1.32227	0.506	0.388	0.746119	3	FST
1.64564e-05	0.269564	1.20544	0.669	0.567	0.795847	3	NOP10
1.85292e-05	0.308618	1.23852	0.512	0.398	0.896093	3	PPIF
1.89144e-05	0.335632	1.26193	0.666	0.584	0.914721	3	DRAP1
2.30539e-05	0.256022	1.19418	0.331	0.23	1	3	SDF2L1
2.37941e-05	0.314023	1.24317	0.411	0.305	1	3	CD82
2.49888e-05	0.310299	1.23996	0.559	0.46	1	3	RPS19BP1
2.84753e-05	0.309361	1.23916	0.515	0.424	1	3	XRCC5
2.90294e-05	0.250608	1.18971	0.722	0.611	1	3	SNX9
2.91452e-05	0.268391	1.20446	0.669	0.572	1	3	GABARAPL2
3.25061e-05	0.28536	1.21871	0.399	0.296	1	3	BUB3
3.29766e-05	0.338369	1.26433	0.456	0.352	1	3	RPL7L1
3.60837e-05	0.258437	1.19618	0.373	0.275	1	3	MED28
3.76172e-05	0.309317	1.23912	0.308	0.211	1	3	CTSA
3.83527e-05	0.343037	1.26842	0.553	0.458	1	3	RAB32
4.04982e-05	0.265886	1.20237	0.651	0.573	1	3	TMED9
4.4917e-05	0.268234	1.20433	0.361	0.264	1	3	STX5
4.51667e-05	0.338101	1.26409	0.293	0.202	1	3	COX17
5.02801e-05	0.286095	1.21934	0.311	0.22	1	3	PINK1
5.09419e-05	0.274654	1.2097	0.429	0.325	1	3	GNL3
5.90164e-05	0.328573	1.25577	0.364	0.274	1	3	POLR2H
5.93973e-05	0.318346	1.2469	0.317	0.222	1	3	ARL4D
6.75185e-05	0.26926	1.20519	0.388	0.288	1	3	LINC01420
7.9152e-05	0.398521	1.31816	0.598	0.51	1	3	ATP2B1
7.97055e-05	0.317397	1.24608	0.595	0.519	1	3	DEK
8.03722e-05	0.277944	1.21247	0.47	0.378	1	3	SLC39A7
8.38146e-05	0.344425	1.26964	0.417	0.326	1	3	DDX18
8.80767e-05	0.33337	1.25995	0.5	0.412	1	3	S100A8
8.92144e-05	0.359907	1.28334	0.642	0.563	1	3	PHLDA1
9.34771e-05	0.292619	1.22486	0.651	0.575	1	3	CALU
9.66835e-05	0.307305	1.23739	0.343	0.256	1	3	DNAJC7
0.00011739	0.278315	1.21278	0.269	0.187	1	3	CERS2
0.000118443	0.277655	1.21222	0.325	0.238	1	3	MCFD2
0.000125383	0.267529	1.20374	0.334	0.249	1	3	MRPL33
0.000139726	0.2572	1.19516	0.391	0.299	1	3	SNRPD3
0.000145184	0.301945	1.2328	0.488	0.397	1	3	HM13
0.000158396	0.30367	1.23428	0.615	0.508	1	3	HMGA1
0.000161837	0.284613	1.21808	0.571	0.493	1	3	VMP1
0.000172211	0.346377	1.27136	0.583	0.509	1	3	CCDC85B
0.000174459	0.362995	1.28609	0.423	0.342	1	3	VGLL4
0.000185074	0.270695	1.20639	0.281	0.201	1	3	CRIPT
0.000187865	0.319923	1.24826	0.254	0.178	1	3	GCC2
0.000190263	0.2854	1.21875	0.251	0.175	1	3	SMTN
0.000197478	0.338673	1.26459	0.29	0.211	1	3	CDK2AP2
0.000206508	0.280456	1.21458	0.317	0.237	1	3	IDH3B
0.000213506	0.318502	1.24704	0.328	0.256	1	3	PNPLA2
0.000237125	0.264268	1.20103	0.45	0.358	1	3	ATP5J2
0.000251541	0.2506	1.1897	0.456	0.369	1	3	COQ10B
0.000278534	0.631461	1.54913	0.343	0.268	1	3	BIRC3
0.000290516	0.276735	1.21145	0.281	0.202	1	3	C6orf1
0.000326077	0.29337	1.2255	0.382	0.3	1	3	JMJD1C
0.000331283	0.26769	1.20388	0.317	0.236	1	3	RTCB
0.000345269	0.279159	1.21349	0.29	0.208	1	3	FBXO32
0.000357863	0.282035	1.21591	0.337	0.26	1	3	NANS
0.000404181	0.252893	1.19159	0.358	0.275	1	3	DHRS7
0.000409685	0.286063	1.21931	0.571	0.477	1	3	FOSL1
0.00044359	0.256897	1.19491	0.467	0.39	1	3	PDAP1
0.000458072	0.250653	1.18975	0.456	0.37	1	3	H2AFY
0.000469269	0.28633	1.21953	0.5	0.427	1	3	HDGF
0.000475813	0.255165	1.19347	0.435	0.344	1	3	DDX46
0.000497881	0.253547	1.19213	0.68	0.611	1	3	P4HB
0.0006362	0.332713	1.25938	0.42	0.342	1	3	SLIRP
0.000668258	0.332653	1.25933	0.414	0.336	1	3	DSEL
0.000668449	0.25151	1.19045	0.328	0.245	1	3	SSR1
0.000703613	0.288633	1.22148	0.305	0.226	1	3	AIFM2
0.000708605	0.413612	1.33202	0.367	0.303	1	3	PKIG
0.000749187	0.251453	1.19041	0.435	0.353	1	3	CDC42EP2
0.000785766	0.286709	1.21985	0.467	0.402	1	3	KDSR
0.000866817	0.292983	1.22517	0.322	0.249	1	3	MRPL52
0.00103539	0.257014	1.195	0.26	0.193	1	3	SLC35B1
0.00103901	0.305662	1.23599	0.47	0.409	1	3	SF3B2
0.00106107	0.340038	1.26579	0.444	0.37	1	3	ANKRD12
0.00106422	0.304752	1.23521	0.42	0.351	1	3	H2AFJ
0.00108855	0.294093	1.22611	0.263	0.193	1	3	PLIN3
0.00164203	0.448067	1.36421	0.396	0.325	1	3	SLC38A2
0.00165712	0.279909	1.21412	0.325	0.257	1	3	POLR2J3
0.00208855	0.25846	1.1962	0.645	0.592	1	3	OSTC
0.00273653	0.309631	1.23939	0.485	0.424	1	3	AXL
0.00331895	0.299161	1.23043	0.405	0.338	1	3	C9orf3
0.00373238	0.294805	1.22672	0.278	0.217	1	3	GNAI1
0.00376491	0.431753	1.34887	0.334	0.28	1	3	RHOB
0.0039807	0.370138	1.29248	0.26	0.202	1	3	STMN1
0.0048752	0.336711	1.26287	0.524	0.518	1	3	CTSD
0.00499857	0.308077	1.23806	0.645	0.644	1	3	SERP1
0.00571898	0.291015	1.2235	0.343	0.288	1	3	PLEKHB2
0.00595451	0.329466	1.25655	0.331	0.277	1	3	STAT3
0.00683287	0.253904	1.19243	0.26	0.198	1	3	S100A7
0.00811684	0.302317	1.23312	0.802	0.783	1	3	DSTN
0.00819397	0.27958	1.21384	0.432	0.369	1	3	GLUL
0.00965276	0.290442	1.22302	0.556	0.546	1	3	GREM1
