# Supplementary material for: Functionally distinct cancer-associated fibroblast subpopulations establish a tumor promoting environment in squamous cell carcinoma
Source: Nat Commun. 2023 Sep 5;14:5413. doi: 10.1038/s41467-023-41141-9 (PMC10480447; doi:10.1038/s41467-023-41141-9)
Supplement: Supplementary file 11 — Source Data [file 41467_2023_41141_MOESM11_ESM.xlsx]

## Sheet: Figure 1
Figure 1c - Percentages of fibroblast subpopulations in all scRNA-seq samples (in %)
	PH	EH	BD	cSCC	One Way ANOVA	Holm-Sidak method
Pro-inflammatory	43.51	46.54	47.51	26.44	p-value = 0.049	PH vs. EH: p-value = 0.825
	33.33	47.09	26.07	5.29		PH vs. BD: p-value = 0.688
	38.23	36	30.92	11.78		PH vs. cSCC: p-value = 0.176
				17.89		EH vs. BD: p-value = 0.724
				39.38		EH vs. cSCC: p-value = 0.074
						BD vs. cSCC: p-value = 0.293
Secretory-reticular	29.04	28.26	26.83	12.8	p-value = 0.075
	44.62	29.94	31.32	12.81
	36.98	17.61	31.08	25.12
				31.85
				24.93
Mesenchymal	8.42	14.01	19.9	46.57	p-value = 0.019	PH vs. EH: p-value = 0.621
	8.72	8.13	22.18	66.3		PH vs. BD: p-value = 0.629
	10.05	32.66	19.69	45.45		PH vs. cSCC: p-value = 0.026
				33.81		EH vs. BD: p-value = 0.823
				19.34		EH vs. cSCC: p-value = 0.115
						BD vs. cSCC: p-value = 0.142
Secretory-papillary	19.03	11.18	5.76	14.19	p-value = 0.797
	13.33	14.84	20.43	15.6
	14.74	13.74	18.31	17.64
				16.45
				16.35

## Sheet: Figure 2
Figure 2b - p-values for Gene Ontology (GO) terms
	Term	p-value
iCAFs	GO:0006986~response to unfolded protein	4.88471e-12
	GO:0019221~cytokine-mediated signaling pathway	4.46283e-10
	GO:0043066~negative regulation of apoptotic process	4.73033e-09
	GO:0051085~chaperone mediated protein folding requiring cofactor	1.26344e-08
	GO:0045944~positive regulation of transcription from RNA polymerase II promoter	1.81048e-07
	GO:0044344~cellular response to fibroblast growth factor stimulus	4.91014e-07
	GO:0006954~inflammatory response	5.15578e-07
	GO:0071276~cellular response to cadmium ion	1.50409e-06
	GO:0042026~protein refolding	1.83416e-06
	GO:0045926~negative regulation of growth	1.83416e-06
myCAFs	GO:0030198~extracellular matrix organization	1.89799e-28
	GO:0030199~collagen fibril organization	1.28793e-25
	GO:0035987~endodermal cell differentiation	1.99026e-10
	GO:0071230~cellular response to amino acid stimulus	1.43901e-08
	GO:0007155~cell adhesion	6.82221e-08
	GO:0043588~skin development	1.40013e-07
	GO:0042060~wound healing	5.02542e-07
	GO:0007229~integrin-mediated signaling pathway	1.86898e-05
	GO:0001525~angiogenesis	9.45983e-05
	GO:0030324~lung development	0.000146786
Figure 2c - Percentages of CAF subpopulations in all scRNA-seq samples (in %)
	BD	cSCC	Unpaired t-test
iCAFs	69.5	49.26	p-value = 0.14
	51.75	15.88
	62.2	27.63
		40.86
		67.1
myCAFs	30.5	50.74	p-value = 0.14
	48.25	84.12
	37.8	72.37
		59.14
		32.9
Paired t-test	p-value = 0.163	p-value = 0.326
Figure 2e - Percentages of iCAFs and myCAFs (BD & cSCC scRNA-seq samples) related to secretory-papillary, secretory-reticular, pro-inflammatory and mesenchymal fibroblasts (in %)
	iCAFs	myCAFs	Paired t-test
Pro-inflammatory	67.8	1.29	p-value = 0.0000111
	50	0.4
	49.21	0.84
	49.91	3.66
	28.07	0.99
	39.61	1.16
	42.49	0.88
	58.54	0.3
Secretory-reticular	26.37	27.9	p-value = 0.00315
	35.34	27.02
	37.06	21.23
	22.41	3.47
	36.84	8.28
	36.8	20.66
	39.62	26.49
	28.08	18.48
Mesenchymal	1.32	62.23	p-value = 0.000000955
	2.63	43.15
	3.62	46.13
	12.62	79.52
	15.79	75.83
	5.41	60.74
	1.28	56.29
	4.31	50
Secretory-papillary	4.52	8.58	p-value = 0.109
	12.03	29.44
	10.11	31.8
	15.07	13.35
	19.3	14.9
	18.18	17.44
	16.61	16.34
	9.06	31.21

## Sheet: Figure 3
Figure 3b - Percentages of iCAFs and myCAFs in BD and cSCC multiplexed RNA FISH samples (in %)
	BD	cSCC
iCAFs	4.95	2.97	Mann-Whitney Rank Sum Test: p-value = 0.689
	18.81	4.81
	13.86	8.49
	11.88	1.98
	8.82	0.98
	23.66	26
	21.37	24.24
	5.98	55
	12.07	23
		29.7
		4.07
		8.94
		11.29
myCAFs	80.2	80.2	t-test: p-value = 0.338
	49.5	71.15
	54.46	53.77
	45.54	62.38
	59.8	82.35
	26.72	34
	40.17	53.54
	47.01	41
	37.07	33
		32.67
		76.42
		55.28
		53.23
Paired t-test	p-value = 0.000821	p-value = 0.000518
Figure 3d left - Percentages of iCAFs and myCAFs expressing POSTN in BD and cSCC multiplexed RNA FISH samples (in %)
	BD	cSCC
iCAFs	20	0	Mann-Whitney Rank Sum Test: p-value = 0.215
	15.79	20
	42.86	44.44
	41.67	0
	22.22	0
	29.03	11.54
	40	4.17
	14.29	21.82
	42.86	43.48
		36.67
		80
		18.18
		0
myCAFs	72.84	16.05	t-test: p-value = 0.0000198
	50	31.08
	49.09	35.09
	63.04	30.16
	55.74	16.67
	51.43	26.47
	57.45	13.21
	69.09	24.39
	62.79	42.42
		36.36
		54.26
		52.94
		33.33
Paired t-test	p-value = 0.000659	p-value = 0.0561
Figure 3d right - Percentages of iCAFs and myCAFs expressing APOE in BD and cSCC multiplexed RNA FISH samples (in %)
	BD	cSCC
iCAFs	0	0	Mann-Whitney Rank Sum Test: p-value = 0.782
	15.79	20
	14.29	33.33
	0	50
	22.22	0
	3.23	0
	4	0
	14.29	3.64
	0	0
		6.67
		0
		9.09
		7.14
myCAFs	0	4.94	Mann-Whitney Rank Sum Test: p-value = 0.635
	2	8.11
	3.64	3.51
	0	3.17
	0	4.76
	0	2.94
	0	0
	3.64	0
	2.33	0
		0
		0
		0
		0
	Paired t-test: p-value = 0.0321	Wilcoxon Signed Rank Test: p-value = 0.049

## Sheet: Figure 4
Figure 4f - p-values for Gene Ontology (GO) terms
	Term	p-value
EH pericytes	GO:0001525~angiogenesis	2.81624e-07
	GO:0070527~platelet aggregation	2.10162e-06
	GO:0001974~blood vessel remodeling	2.91663e-05
	GO:0006936~muscle contraction	5.75463e-05
	GO:0006123~mitochondrial electron transport, cytochrome c to oxygen	0.000186119
	GO:0030335~positive regulation of cell migration	0.000197614
	GO:0051897~positive regulation of protein kinase B signaling	0.000335686
	GO:0045669~positive regulation of osteoblast differentiation	0.000465415
	GO:0030198~extracellular matrix organization	0.0010627
	GO:0032355~response to estradiol	0.00188686
cSCC pericytes	GO:0001525~angiogenesis	1.99031e-09
	GO:0070527~platelet aggregation	1.86593e-07
	GO:0007155~cell adhesion	2.84694e-07
	GO:0006936~muscle contraction	1.69582e-06
	GO:0007015~actin filament organization	6.07757e-06
	GO:0001666~response to hypoxia	8.4991e-06
	GO:0001974~blood vessel remodeling	2.63882e-05
	GO:0001937~negative regulation of endothelial cell proliferation	3.00409e-05
	GO:0030335~positive regulation of cell migration	3.02053e-05
	GO:0051412~response to corticosterone	3.18258e-05
Figure 4g - p-values for Gene Ontology (GO) terms
	Term	p-value
EH vascular ECs	GO:0001525~angiogenesis	2.45409e-11
	GO:0010628~positive regulation of gene expression	1.09121e-05
	GO:0008360~regulation of cell shape	3.82752e-05
	GO:0072659~protein localization to plasma membrane	4.87527e-05
	GO:0032092~positive regulation of protein binding	9.36829e-05
	GO:0008284~positive regulation of cell proliferation	0.000100654
	GO:0001666~response to hypoxia	0.000105496
	GO:0030154~cell differentiation	0.000193874
	GO:1990410~adrenomedullin receptor signaling pathway	0.000343411
	GO:0030198~extracellular matrix organization	0.000449443
cSCC vascular ECs	GO:0001525~angiogenesis	8.33462e-16
	GO:0001570~vasculogenesis	2.60966e-10
	GO:0030335~positive regulation of cell migration	4.18485e-10
	GO:0010628~positive regulation of gene expression	1.01696e-09
	GO:0045766~positive regulation of angiogenesis	1.20403e-07
	GO:0030154~cell differentiation	2.99902e-07
	GO:0007155~cell adhesion	4.03148e-07
	GO:0098609~cell-cell adhesion	6.62098e-07
	GO:0007507~heart development	3.08015e-06
	GO:0045944~positive regulation of transcription from RNA polymerase II promoter	4.33775e-06

## Sheet: Supplementary Figure 1
Supplementary Figure 1c - Percentages of cell types in all scRNA-seq samples (in %)
	PH 1	PH 2	PH 3	EH 1	EH 2	EH 3	BD 1	BD 2	BD 3	cSCC 1	cSCC 2	cSCC 3	cSCC 4	cSCC 5
Keratinocytes	16.2809	40.9711	12.1751	10.6481	8.37045	6.40921	2.26933	4.94222	15.3571	6.16274	21.5096	21.2221	55.3571	14.4287
Fibroblasts	38.9275	31.9149	54.446	38.0683	56.5719	48.3333	7.60426	7.15578	13.3189	11.7583	8.85545	36.8851	16.8871	11.1581
T cells	3.125	1.74577	2.43958	4.49438	2.92338	1.92412	70.0906	30.433	31.6726	13.7107	34.8051	6.24311	4.93827	5.49561
B cells	0.347222	0.818331	0.227998	0.714339	0.536713	0.880759	2.88643	30.9759	8.03665	30.4265	8.33744	1.30157	2.18254	47.458
Macrophages	17.1296	10.8565	19.7902	23.1416	13.4293	22.0461	5.58376	8.22776	9.95892	9.17866	21.485	24.3327	10.3175	11.0691
Vascular ECs	13.3488	8.34697	6.95394	6.90528	8.50748	14.9729	2.40868	7.86579	11.1017	16.5849	3.65072	4.67681	6.37125	5.95172
Lymphatic ECs	2.27623	2.01855	1.59599	0.692016	0.536713	0.569106	0.268737	0.194905	0.732041	0.119983	0.074001	0	0.727513	0.545111
Pericytes	7.52315	3.00055	1.96078	12.3223	8.41612	4.71545	3.06559	6.73813	8.16832	7.98429	0.666009	3.94882	2.00617	3.47091
Mast cells	0	0.0545554	0.0455996	0.245554	0.137033	0	5.28516	2.33886	1.50621	3.42496	0.444006	1.34569	0.63933	0.100122
Erythrocytes	0.115741	0	0.0227998	1.38403	0.182711	0.0677507	0.0199064	0.821384	0.0263324	0.632635	0.172669	0	0.0220459	0.122372
Melanocytes	0.887346	0.218221	0.319197	0.550636	0.19413	0.0813008	0.0398129	0.125296	0.010533	0	0	0.0441209	0.418871	0.155746
Schwann cells	0.0385802	0.0545554	0.0227998	0.833395	0.19413	0	0.477755	0.180983	0.110596	0.0163613	0	0	0.132275	0.0444988
Supplementary Figure 1d - Percentages of cell types in Tabib et al., 2018 and in PH and EH scRNA-seq samples (in %)
	Tabib et al., 2018	PH & EH
Keratinocytes	29.9904	11.3163
Fibroblasts	32.7755	45.8984
ECs	10.5905	10.2378
Pericytes	12.7899	8.01573
Macrophages	4.63782	19.3399
T cells and B cells	4.97251	3.81379
Melanocytes	0.824767	0.359497

## Sheet: Supplementary Figure 2
Supplementary Figure 2e - p-values for Gene Ontology (GO) terms
	Term	p-value
BD keratinocytes	GO:0001525~angiogenesis	6.57628e-07
	GO:0045944~positive regulation of transcription from RNA polymerase II promoter	1.96906e-06
	GO:0042060~wound healing	4.98223e-06
	GO:0009612~response to mechanical stimulus	3.50807e-05
	GO:0006915~apoptotic process	4.77275e-05
	GO:0019882~antigen processing and presentation	7.01388e-05
	GO:0001916~positive regulation of T cell mediated cytotoxicity	0.000103317
	GO:0045893~positive regulation of transcription, DNA-templated	0.000129832
	GO:0045087~innate immune response	0.000155372
	GO:0043434~response to peptide hormone	0.00016337
	GO:0002218~activation of innate immune response	0.000179991
cSCC keratinocytes	GO:0009060~aerobic respiration	6.96678e-21
	GO:0006120~mitochondrial electron transport, NADH to ubiquinone	6.20032e-18
	GO:0042776~mitochondrial ATP synthesis coupled proton transport	5.02167e-17
	GO:0032981~mitochondrial respiratory chain complex I assembly	2.30136e-14
	GO:0019882~antigen processing and presentation	4.5325e-09
	GO:0034975~protein folding in endoplasmic reticulum	1.10702e-07
	GO:0045333~cellular respiration	6.73443e-07
	GO:0051603~proteolysis involved in cellular protein catabolic process	1.99475e-06
	GO:0002504~antigen processing and presentation of peptide or polysaccharide antigen via MHC class II	3.39704e-06
	GO:0010499~proteasomal ubiquitin-independent protein catabolic process	7.15642e-06
	GO:0006979~response to oxidative stress	1.72421e-05

## Sheet: Supplementary Figure 3
Supplementary Figure 3b - p-values for Gene Ontology (GO) terms
	Term	p-value
Pro-inflammatory	GO:0007155~cell adhesion	7.46957e-11
	GO:0030198~extracellular matrix organization	1.65234e-10
	GO:0007568~aging	2.02947e-09
	GO:0042493~response to drug	4.26009e-07
	GO:0006954~inflammatory response	1.10402e-06
	GO:0060326~cell chemotaxis	1.48515e-06
	GO:0001666~response to hypoxia	2.62158e-06
	GO:0045944~positive regulation of transcription from RNA polymerase II promoter	3.88236e-06
	GO:0022617~extracellular matrix disassembly	4.30664e-06
	GO:0048146~positive regulation of fibroblast proliferation	7.13798e-06
	GO:0043066~negative regulation of apoptotic process	1.02231e-05
	GO:0009612~response to mechanical stimulus	1.20162e-05
	GO:0045669~positive regulation of osteoblast differentiation	1.32564e-05
	GO:0009611~response to wounding	1.76104e-05
Secretory-reticular	GO:0030198~extracellular matrix organization	5.83096e-20
	GO:0030199~collagen fibril organization	4.24088e-16
	GO:0007155~cell adhesion	2.1261e-13
	GO:0030574~collagen catabolic process	5.39388e-13
	GO:0022617~extracellular matrix disassembly	9.87842e-11
	GO:0002576~platelet degranulation	2.92323e-10
	GO:0016477~cell migration	1.98425e-08
	GO:0007568~aging	7.0987e-07
	GO:0001666~response to hypoxia	1.10517e-06
	GO:0001501~skeletal system development	5.92178e-06
	GO:0043206~extracellular fibril organization	9.14882e-06
	GO:0043434~response to peptide hormone	1.31928e-05
	GO:0042493~response to drug	1.83802e-05
	GO:0071230~cellular response to amino acid stimulus	1.94779e-05
Mesenchymal	GO:0030198~extracellular matrix organization	7.38416e-27
	GO:0030574~collagen catabolic process	1.62442e-21
	GO:0030199~collagen fibril organization	1.2469e-14
	GO:0007155~cell adhesion	7.06266e-14
	GO:0035987~endodermal cell differentiation	3.7066e-11
	GO:0022617~extracellular matrix disassembly	7.01161e-10
	GO:0016477~cell migration	2.12574e-08
	GO:0071230~cellular response to amino acid stimulus	1.14661e-07
	GO:0001501~skeletal system development	2.19468e-07
	GO:0042060~wound healing	3.33899e-07
	GO:0016525~negative regulation of angiogenesis	8.08014e-07
	GO:0001649~osteoblast differentiation	2.50859e-06
	GO:0002576~platelet degranulation	2.4508e-05
	GO:0001503~ossification	5.4621e-05
Secretory-papillary	GO:0030198~extracellular matrix organization	1.70774e-21
	GO:0007155~cell adhesion	2.87249e-18
	GO:0030574~collagen catabolic process	6.73039e-16
	GO:0030199~collagen fibril organization	1.92612e-12
	GO:0022617~extracellular matrix disassembly	3.62039e-08
	GO:0002576~platelet degranulation	4.2868e-08
	GO:0016525~negative regulation of angiogenesis	1.07618e-07
	GO:0009611~response to wounding	1.22302e-07
	GO:0044344~cellular response to fibroblast growth factor stimulus	2.99387e-07
	GO:0001666~response to hypoxia	6.49697e-07
	GO:0009612~response to mechanical stimulus	1.23942e-06
	GO:0060326~cell chemotaxis	2.41342e-06
	GO:0007568~aging	3.45672e-06
	GO:0071230~cellular response to amino acid stimulus	4.74875e-06
Supplementary Figure 3d - Percentages of mesenchymal fibroblasts from all scRNA-seq sample entities in different cell cycle phases (in %)
	PH	EH	BD	cSCC	One Way ANOVA
G2/M	14.12	18.83	13.82	12.05	p-value = 0.060
	3.92	15.38	7.89	14.29
	10.83	34.42	8.43	12.37
				17.37
				7.22
S	32.94	36.12	32.24	29.78	p-value = 0.774
	39.22	22.33	31.58	31.93
	30.42	33.39	32.53	36.71
				23.55
				31.96
G1	52.94	45.05	53.95	58.17	p-value = 0.273
	56.86	62.28	60.53	53.78
	58.75	32.19	59.04	50.92
				59.07
				60.82

## Sheet: Supplementary Figure 4
Supplementary Figure 4h - Percentages of iCAFs and myCAFs from BD and cSCC scRNA-seq samples in different cell cycle phases (in %)
	BD iCAFs	cSCC iCAFs		BD myCAFs	cSCC myCAFs				G2/M		S		G1
G2/M	26.55	20.06	t-test: p-value = 0.341	24.89	18.83	t-test: p-value = 0.157			BD iCAFs vs. BD myCAFs	cSCC iCAFs vs. cSCC myCAFs	BD iCAFs vs. BD myCAFs	cSCC iCAFs vs. cSCC myCAFs	BD iCAFs vs. BD myCAFs	cSCC iCAFs vs. cSCC myCAFs
	18.05	38.6		14.11	30.46			Paired t-test	p-value = 0.0958	p-value = 0.137	p-value = 0.595	p-value = 0.0943	p-value = 0.186	p-value = 0.0595
	20.03	21.65		13.81	20.58
		29.39			27.81
		23.33			22.42
S	45.39	38.23	t-test: p-value = 0.139	33.48	37.02	t-test: p-value = 0.210
	34.96	35.09		36.29	32.45
	37.06	34.2		39.12	35.29
		28.43			23.62
		32.84			29.39
G1	28.06	41.71	Mann-Whitney Rank Sum Test: p-value = 0.786	41.63	44.15	t-test: p-value = 0.624
	46.99	26.32		49.6	37.09
	42.91	44.16		47.07	44.13
		42.17			48.57
		43.83			48.18
Supplementary Figure 4k - Overlapping of the most representative genes between healthy pro-inflammatory & mesenchymal fibroblasts and CAF subpopulations
	Pro-inflammatory	iCAFs	Mesenchymal	myCAFs
Gene set size	22	101	34	61
Overlapping genes	15		22

## Sheet: Supplementary Figure 6
Supplementary Figure 6a - Percentages of CAFs from BD and cSCC multiplexed RNA FISH samples expressing clear, mixed or no marker gene combinations for iCAF/myCAF assignment (in %)
clear iCAF/myCAF	mixed marker combination	only COL3A1+			clear iCAF/myCAF vs. mixed marker combination	clear iCAF/myCAF vs. only COL3A1+	mixed marker combination vs. only COL3A1+
83.17	16.83	0		t-test	p-value = 1.215E-011	p-value = 1.487E-012	p-value = 0.0764
75.96	24.04	0
62.26	28.3	9.43
64.36	33.66	1.98
83.33	14.71	1.96
60	35	5
77.78	22.22	0
96	4	0
56	21	23
62.38	19.8	17.82
80.49	7.32	12.2
64.23	7.32	28.46
64.52	3.23	32.26
Supplementary Figure 6b - Percentages of iCAFs and myCAFs from BD and cSCC multiplexed RNA FISH samples expressing two or three marker genes (in %)
	double-positive	triple-positive	t-test
iCAFs	66.67	33.33	p-value = 0.000288
	60	40
	33.33	66.67
	50	50
	100	0
	30.77	69.23
	75	25
	85.45	14.55
	73.91	26.09
	56.67	43.33
	80	20
	72.73	27.27
	85.71	14.29
myCAFs	62.96	37.04	p-value = 0.00240
	54.05	45.95
	68.42	31.58
	66.67	33.33
	50	50
	26.47	73.53
	52.83	47.17
	85.37	14.63
	60.61	39.39
	51.52	48.48
	61.7	38.3
	70.59	29.41
	57.58	42.42

## Sheet: Supplementary Figure 8
Supplementary Figure 8f left - Percentages of T cells from cSCC multiplexed RNA FISH samples expressing CXCR4 (in %)
	CXCR4+	CXCR4-
	69	31
	66	34
	66.67	33.33
t-test	p-value = 0.0000115
Supplementary Figure 8f middle - Percentages of T cells from cSCC multiplexed RNA FISH samples expressing CXCR4 and with iCAF/myCAF neighbors (in %)
	CXCR4+	CXCR4-	One Way ANOVA
iCAF neighbors	11.59	25.81	p-value = 0.706
	18.18	5.88
	13.24	5.88
myCAF neighbors	1.45	3.23
	10.61	5.88
	14.71	14.71
Supplementary Figure 8f right - Percentages of iCAFs neighboring T cells expressing CXCL12 (in %)
	CXCL12+	CXCL12-
	81.25	18.75
	100	0
	100	0
t-test	p-value = 0.000584
Supplementary Figure 8g left - Percentages of ECs from cSCC multiplexed RNA FISH samples expressing MCAM (in %)
	MCAM+	MCAM-
	82	18
	99	1
	69.63	30.37
t-test	p-value = 0.00508
Supplementary Figure 8g right - Percentages of ECs from cSCC multiplexed RNA FISH samples expressing MCAM and with iCAF/myCAF neighbors (in %)
	MCAM+	MCAM-	One Way ANOVA	Holm-Sidak method
iCAF neighbors	8.54	0	p-value = 0.035	MCAM+ & myCAF vs. MCAM- & iCAF: p-value = 0.048
	1.01	0		MCAM+ & myCAF vs. MCAM+ & iCAF: p-value = 0.085
	2.13	2.44		MCAM+ & myCAF vs. MCAM- & myCAF: p-value = 0.262
myCAF neighbors	17.07	11.11		MCAM- & myCAF vs. MCAM- & iCAF: p-value = 0.468
	34.34	0		MCAM- & myCAF vs. MCAM+ & iCAF: p-value = 0.622
	13.83	17.07		MCAM+ & iCAF vs. MCAM- & iCAF: p-value = 0.621
Supplementary Figure 8h - p-values for Gene Ontology (GO) terms
	Term	p-value
Pericytes	GO:0009612~response to mechanical stimulus	4.12183e-08
	GO:0030198~extracellular matrix organization	2.31881e-07
	GO:0001666~response to hypoxia	5.3153e-07
	GO:0071230~cellular response to amino acid stimulus	6.83563e-07
	GO:0070527~platelet aggregation	3.90102e-06
	GO:0002486~antigen processing and presentation of endogenous peptide antigen via MHC class I via ER pathway, TAP-independent	7.92669e-06
	GO:0042060~wound healing	1.79776e-05
	GO:0007229~integrin-mediated signaling pathway	2.61381e-05
	GO:0001974~blood vessel remodeling	4.76921e-05
	GO:0045087~innate immune response	7.50773e-05
vascular ECs	GO:0001525~angiogenesis	4.13012e-11
	GO:0001570~vasculogenesis	6.74812e-06
	GO:0030335~positive regulation of cell migration	1.21795e-05
	GO:0045429~positive regulation of nitric oxide biosynthetic process	5.33021e-05
	GO:0007155~cell adhesion	0.000112411
	GO:0045944~positive regulation of transcription from RNA polymerase II promoter	0.000127868
	GO:0051897~positive regulation of protein kinase B signaling	0.000205239
	GO:0045766~positive regulation of angiogenesis	0.00064109
	GO:0006457~protein folding	0.000677218
	GO:0046718~viral entry into host cell	0.00087045

[truncated: 1 more sheets: Supplementary Figure 9]
